# Supplementary material for: Evolutionary history and functional divergence of the cytochrome P450 gene superfamily between Arabidopsis thaliana and Brassica species uncover effects of whole genome and tandem duplications
Source: BMC Genomics. 2017 Sep 18;18:733. doi: 10.1186/s12864-017-4094-7 (PMC5604286; doi:10.1186/s12864-017-4094-7)
Supplement: Supplementary file 1 — Members of cytochrome P450 gene families in A. thaliana, B. rapa, and B. oleracea. The basic information of cytochrome P450s in A. thaliana, B. rapa, and B. oleracea contained the name of gene family, the location of conserved domains and protein sequences. (XLSX 298 kb) [file 12864_2017_4094_MOESM1_ESM.xlsx]

## Sheet: P450_gene_lists
Organism	Gene model	Gene name	Family	Peptide length	Databases	Identifiers	Predicted domains	Seq
Arabidopsis thaliana	AT1G11680.1	CYP51A2	CYP51	489	HMMPfam	PF00067	[41,460]	MELDSENKLLKTGLVIVATLVIAKLIFSFFTSDSKKKRLPPTLKAWPPLVGSLIKFLKGPIIMLREEYPKLGSVFTVNLVHKKITFLIGPEVSAHFFKASESDLSQQEVYQFNVPTFGPGVVFDVDYSVRQEQFRFFTEALRVNKLKGYVDMMVTEAEDYFSKWGESGEVDIKVELERLIILTASRCLLGREVRDQLFDDVSALFHDLDNGMLPISVLFPYLPIPAHRRRDRAREKLSEIFAKIIGSRKRSGKTENDMLQCFIESKYKDGRQTTESEVTGLLIAALFAGQHTSSITSTWTGAYLMRYKEYFSAALDEQKNLIAKHGDKIDHDILSEMDVLYRCIKEALRLHPPLIMLMRASHSDFSVTARDGKTYDIPKGHIVATSPAFANRLPHIFKD…
Arabidopsis thaliana	AT5G25900.1	CYP701A3	CYP701	510	HMMPfam	PF00130	[47,488]	MAFFSMISILLGFVISSFIFIFFFKKLLSFSRKNMSEVSTLPSVPVVPGFPVIGNLLQLKEKKPHKTFTRWSEIYGPIYSIKMGSSSLIVLNSTETAKEAMVTRFSSISTRKLSNALTVLTCDKSMVATSDYDDFHKLVKRCLLNGLLGANAQKRKRHYRDALIENVSSKLHAHARDHPQEPVNFRAIFEHELFGVALKQAFGKDVESIYVKELGVTLSKDEIFKVLVHDMMEGAIDVDWRDFFPYLKWIPNKSFEARIQQKHKRRLAVMNALIQDRLKQNGSESDDDCYLNFLMSEAKTLTKEQIAILVWETIIETADTTLVTTEWAIYELAKHPSVQDRLCKEIQNVCGGEKFKEEQLSQVPYLNGVFHETLRKYSPAPLVPIRYAHEDTQIGGYHV…
Arabidopsis thaliana	AT1G65670.1	CYP702A1	CYP702	483	HMMPfam	PF00067	[36,434]	MVEVYELLTVMVSLIVVKLFHWIYQSKNPKPNEKLPPGSMGFPIIGETFEFMKPHDAFQFPTFIKERIIRYGPIFRTSLFGAKVIISTDIELNMEIAKTNHAPGLTKSIAQLFGENNLFFQSKESHKHVRNLTFQLLGSQGLKLSVMQDIDLLTRTHMEEGARRGCLDVKEISSKILIECLAKKVTGDMEPEAAKELALCWRCFPSGWFRFPLNLPGTGVYKMMKARKRMLHLLKETILKKRASGEELGEFFKIIFEGAETMSVDNAIEYIYTLFLLANETTPRILAATIKLISDNPKVMKELHREHEGIVRGKTEKETSITWEEYKSMTFTQMVINESLRITSTAPTVFRIFDHEFQVGSYKIPAGWIFMGYPNNHFNPKTYDDPLVFNPWRWEGKDL…
Arabidopsis thaliana	AT3G30290.1	CYP702A8	CYP702	409	HMMPfam	PF00067	[41,384]	MDRFFRTSLFGGKVIISMDNELNMEMAKTNRTPGITKSIARLFGEDNNLFLQSTESHKHVRNLTVQMLGSQSLKLRIMENIDLLTRTHMEEGARDGSLDVKETTSKILIECLAKKVMGEMEPEAAKKLALCWRYFPSGWFRLPFNLPGIGVYNMMKARKRMKTLLKEEVLKKREAGEEFGEFSKIIFGEKEGEKETMSMKNVIEYIYTFFVIANETTPRILAATVKFISENPKVMQELQREHAMIFENKSEEAGLTWEDYKSMTFTNMVINESLRISTTVPVILRKPDHDTKVGDYTIPAGWNFMGYPSAHFDPTKYEDPLEFNPWRWKGNDLDAIVSTNYIPFGAGPRLCVGAYFAKLLMAIFIHHLCRYRWSMKAEVTVTRSYMLMFPRGCDVQISK…
Arabidopsis thaliana	AT4G15300.1	CYP702A2	CYP702	488	HMMPfam	PF00071	[93,466]	MVSLFLVKIFHWVYQWRNPKTNGKLPPGSMGFPFIGETFEFFKPHDALQFSTFIKDRVLRFFADFSSIHLSFFRTSLFGDKAIISMDMELNLEMAKANSVPGVTKSVIRLFGENNLFLQSKESHKHVRNLTFQLLGPQGLKSRMIEDVDLLARTYMEEGARNGYLDVKETSSKILIGCLAKKVMGEMEPEAAKELALCWRYFQSGWFRFFLNLPGTGVYKMMKVLFVQYTEADISWQARKRMMKLLRKTVLTKRASGEELGEFFNIIFGEMEGEGETMSVENAVEYIYTFFLVANETTPRILAATVKFISDHPKVKQELQREHEEIVRGKAEKEGGLTWEDYKSMHFTQMVINESLRIISTAPTVLRVLEHDFQVGDYTIPAGWTFMGYPHIHFNSEKY…
Arabidopsis thaliana	AT4G15310.1	CYP702A3	CYP702	476	HMMPfam	PF00072	[37,459]	MSEIYVLALSVVFSLIVVKLCHWVYQWSNPKCKGKLPPGSMGFPIIGETFEFMTPFDISLVVSPYLKKRISRYGSKVFRTSLFGAKVIVSIDPDVNMEIAKASSQLRATESVTRIFGENNPFLQSKEIHKYVRNLTSRFVGPEGLKTRLIHDIDNLLRNDVENGARNGSFDVREATIKMVGELIAKKIMGETESEAVKELGLCWSAFRTSWFQFSYNIPGTTVYRLVKARRKAAKLLKALILKKKASKEGLGDFLDIIFDEMEKDGTALDIDKAVNLIFVFFILSQETTPGVQGAVVKLVADHPSVMEELQREHEAIVQNRADKDTGVTWEEYKSMTFTHMVIKESLRFTSTQPTVHRIPDQDVQIGDYTLPAGWLFFGIPQVHFDEEKYDDPLTFNPW…
Arabidopsis thaliana	AT4G15393.1	CYP702A5	CYP702	400	HMMPfam	PF00077	[36,398]	MVEVYEFWAVIVSLIVVKLCHWIYQWKNPKGNGKLPPGSMGYPIIGETFEFMKLHDAIQLPTFVKEKLLRHGPVFRTSLFGGKVIISTDIGLNMEIAKTNHIPGMPKSLERLFGATNLFVNKDTHKHARSLTNQFLGSQALKLRMIQDIDFLARTHMKEGARKGCLDVKETASKIVIECLSKKVMGEMEPEAAKELTLCWTFFPRDWFRFAWNFPGTGVYRIVKARNRMMKVIKETVVKKRASGKKLGEFFETIFGDTESVTMSIEIATEYIFTLFVLANETTPGVLAATIKLISDNPKVMQELRREHEGIVQDKIKKDETADLTWEDYKSMTFTQMVINESLRITSTVPTVLRIIDHEIQFGDYTIPAGWIFMGYPYVHFNPEKYDDPLAFNPWRWKT
Arabidopsis thaliana	AT4G15396.1	CYP702A6	CYP702	476	HMMPfam	PF00078	[36,451]	MVDLYEFWAVIVSLIVVKLCHSIYQWRNPKSNGELPPGSMGYPIIGETFEFMKPHDAIQLPTFVKEKVLRHGPVFRTSLFGGKVIISTDIGLNMEIAKTNHIPGMPKSLARLFGANNLFVNKDTHKHARSLTNQFLGSQALKLRMLQDIDFLVRTHLKEGARKGSLDIKETTSKIIIECLAKKVMGEMEPDAAKELTLCWTFFPREWFGFAWNIPGTGVYRMVKARNRMMKVLKETVLKKRASGEELGDFFKTIFGDTERGVKTISLESATEYIFTLFLLANETTPAVLAATIKLISDHPKVMQELQREHEGIVRDKIEKNEKADLTWEDYKSMTFTQMVINESLRITSTVPTVLRIIDHEFQFGEYTIPAGWIFMGYPYVHFNAEKYDDPLAFNPWRW…
Arabidopsis thaliana	AT1G01280.1	CYP703A2	CYP703	511	HMMPfam	PF00067	[33,477]	MILVLASLFAVLILNVLLWRWLKASACKAQRLPPGPPRLPILGNLLQLGPLPHRDLASLCDKYGPLVYLRLGNVDAITTNDPDTIREILLRQDDVFSSRPKTLAAVHLAYGCGDVALAPMGPHWKRMRRICMEHLLTTKRLESFTTQRAEEARYLIRDVFKRSETGKPINLKEVLGAFSMNNVTRMLLGKQFFGPGSLVSPKEAQEFLHITHKLFWLLGVIYLGDYLPFWRWVDPSGCEKEMRDVEKRVDEFHTKIIDEHRRAKLEDEDKNGDMDFVDVLLSLPGENGKAHMEDVEIKALIQDMIAAATDTSAVTNEWAMAEAIKQPRVMRKIQEELDNVVGSNRMVDESDLVHLNYLRCVVRETFRMHPAGPFLIPHESVRATTINGYYIPAKTRVFI…
Arabidopsis thaliana	AT1G69500.1	CYP704B1	CYP704	525	HMMPfam	PF00067	[27,514]	MSLCLVIACMVTSWIFLHRWGQRNKSGPKTWPLVGAAIEQLTNFDRMHDWLVEYLYNSRTVVVPMPFTTYTYIADPINVEYVLKTNFSNYPKGETYHSYMEVLLGDGIFNSDGELWRKQRKTASFEFASKNLRDFSTVVFKEYSLKLFTILSQASFKEQQVDMQELLMRMTLDSICKVGFGVEIGTLAPELPENHFAKAFDTANIIVTLRFIDPLWKMKKFLNIGSEALLGKSIKVVNDFTYSVIRRRKAELLEAQISPTNNNNNNNNKVKHDILSRFIEISDDPDSKETEKSLRDIVLNFVIAGRDTTATTLTWAIYMIMMNENVAEKLYSELQELEKESAEATNTSLHQYDTEDFNSFNEKVTEFAGLLNYDSLGKLHYLHAVITETLRLYPAVPQD…
Arabidopsis thaliana	AT2G44890.1	CYP704A1	CYP704	506	HMMPfam	PF00067	[49,485]	MAIIVVTTIFILLSFALYLTIRIFTGKSRNDKRYTPVHATIFDLFFHSHKLYDYETEIARTKPTFRFLSPGQSEIFTADPRNVEHILKTRFHNYSKGPVGTVNLADLLGHGIFAVDGEKWKQQRKLVSFEFSTRVLRNFSYSVFRTSASKLVGFIAEFALSGKSFDFQDMLMKCTLDSIFKVGFGVELGCLDGFSKEGEEFMKAFDEGNGATSSRVTDPFWKLKCFLNIGSESRLKKSIAIIDKFVYSLITTKRKELSKEQNTSVREDILSKFLLESEKDPENMNDKYLRDIILNVMVAGKDTTAASLSWFLYMLCKNPLVQEKIVQEIRDVTSSHEKTTDVNGFIESVTEEALAQMQYLHAALSETMRLYPPVPEHMRCAENDDVLPDGHRVSKGDNI…
Arabidopsis thaliana	AT2G45510.1	CYP704A2	CYP704	512	HMMPfam	PF00067	[54,486]	MEILTSIAITVATTIFIVLCFTIYLMIRIFTGKSRNDKRYAPVHATVFDLLFHSDELYDYETEIAREKPTYRFLSPGQSEILTADPRNVEHILKTRFDNYSKGHSSRENMADLLGHGIFAVDGEKWRQQRKLSSFEFSTRVLRDFSCSVFRRNASKLVGFVSEFALSGKAFDAQDLLMRCTLDSIFKVGFGVELKCLDGFSKEGQEFMEAFDEGNVATSSRFIDPLWKLKWFFNIGSQSKLKKSIATIDKFVYSLITTKRKELAKEQNTVVREDILSRFLVESEKDPENMNDKYLRDIILNFMIAGKDTTAALLSWFLYMLCKNPLVQEKIVQEIRDVTFSHEKTTDVNGFVESINEEALDEMHYLHAALSETLRLYPPVPVDMRCAENDDVLPDGHRV…
Arabidopsis thaliana	AT1G28430.1	CYP705A24	CYP705	522	HMMPfam	PF00067	[41,487]	MTVMVSFDLLNCFIFTLIFLISTLFLFVLFYKKPNDGFDVPPSPPSLPIIGHLHLLLFASIHKCFQKISSKYGPFLHLRIFHVPIVLVSSASTAYDIFKTNDINVSYRGDVAIDECIVFGSFGYFRAPCEDYWKFMRKLIMARALGPQALERTRGVRAAELERFHRKLLDKAMKKQSLKIGEEARILVNNTLGKMSLGSSFSIENNDGTKVSEYSIKLADLSQMFCVAQIFHKPLEKLGISLLKKQIMDVSHKFEELLENIVVKYEEKMDNHQSTEFMDALLAAYQDENAEYKITRNHIKALLAELFFGAGESSSSTTRWAMGEIFNNPRIFEKLRTEIDSVVGTTRLIQESDLPKLPYLQAVVKESLRLHPVGAVLPREFTQDCNIGGFYIHEGTSLV…
Arabidopsis thaliana	AT1G50520.1	CYP705A27	CYP705	534	HMMPfam	PF00067	[44,499]	MAAITVDFQLCFIFILLGIFSLFCLSAFFFKKPKDPQLQGCGLPPSPPSLPVIGHLHLLLSVPCLKSFQKLSSKYGPLLHLRAFNIPIVIVSSGSMANEVLRTQDLNFATRQREVSIMEKSLLFGSFGFVSAPYGDYWRFMKKLLVTNLFGSHSLEQTRLIREKELKTFRTMLFDKAAKKGTVDVGKEMMKLTNNSICRMIMGRRCSEENSEAEKVEDLVIKSFSLVKKVLIANTVGRLLKKFGISLFEKEIMEVSQRYDELLEKIIKEHEEDPNKKEDRDMMDVLLEVCADDKAEVKITRNQIKALIVELFLGGTDTSAQTIQWIMAELINHPEILKILREEIESVVGTTRFIQETDLSNLPYLQAVMKEGQRLHPHSPMLVRNATKGCKIGGYYIPQ…
Arabidopsis thaliana	AT1G50560.1	CYP705A25	CYP705	520	HMMPfam	PF00067	[44,502]	MAAISVDFQLCFIFILLAIFSLFCFSAFFFKKPKDPQLQGCGLPPSPPSLPIIGHLHFLLSVPCYKSFQKLSSKYGPFLHLRAFNIPIVLVSSGSMANEVLRIQDLNFASRDSGQTPIMEKSLLFGSFGFVSVPYGDYWRFMKKLLVKKLLGSHSLEQTRLLRGKELQTFRAMLFDKAAKNETVDVGKEMMKLTNNSICRMTMGRSCSEENGEAEQVRGLVTKSLSLTKKFLIASIVGQFSKLVGISLFGKEIMEVSQRYDELLEKIIKEHEENPNNGEDRDMMDVLLEVCADDNAEFKISRNQIKALFVEIFLAGTDTSAQTIQWILAELINHPEILEKLRKEIESVVGVRRLIQETDLPNLPYLQAVMKEGLRLHPHTPILVRNATEGCKIGGYYIG…
Arabidopsis thaliana	AT2G05180.1	CYP705A6	CYP705	443	HMMPfam	PF00067	[42,428]	MAAILSVDFQNCFIFIVLCLFSLFCYSLFFKKPKHPRGCDLPPSPPSLPIIGHLHLLFSPLTHKSLQKLSSKYGHLLHLRIFNVPVILVSSASVAYEIFRAHDVNVSSRGVAAIDESLLFGSSGIITAPYGDYWKFMKKLIATKLLRPQSLESSRGIRGEELTRFYNSLLDKARMTESVEISTEAMKLVNNTLCRMSMGRSFSEENGEAEKIRGLVGESYALTKKMFLASLLRKPLKKLRISLFEKEIMGVSDRLDELLERILVEHEEKLHEEHQGTDMMDVLLAASGDENAEYNITRNHIKSFFVEIFIGATDTSVQTTQWTMAEILNHPNVLERLRKDIDSVVGKTRLIHETDLPNLPYLQAVVKEGLRLHPPGPLLVRTFQERCKIKGFYIPEKTT…
Arabidopsis thaliana	AT2G14100.1	CYP705A13	CYP705	519	HMMPfam	PF00067	[44,488]	MATIVVDFQKIHFHPQILLSIFTVICIFVFFFKKPKGSRGCDLPPSPPSLPIIGHLHLLLFDLPHKAFQKLSSKYGPLLCLRIFNVPIVLVSSASVAYEIFKTHDVNISSHGHPPIDECLFFGSSSFVMAPYGDYWKFMKKLMVTKLFGPQALEQSRGARADELERFHANLLSKEMKSETVEIAKEAIKLTNNSICKMIMGRGCLEENGEAERVRGLVTETFALFKKLFLTQVLRRLFEILRISPFKKETLDVSRKFDELLERIIVEHEEKTDYDHGMDLMDVLLAVYRDGKAEYKITRDHLKSLFVELILGGTDTSAQTIEWTMAKIIKKPNILERLRKEIDSVVGKTRLIQEKDLPNLPYLQAVIKEGLRLHPPAPLLGRKVTDGCTIGGCYVPKNT…
Arabidopsis thaliana	AT2G27000.1	CYP705A8	CYP705	515	HMMPfam	PF00067	[40,486]	MGEIMNVDFVNCLILILLCLLSILCYSFFFKKPKDGFNLPPSPPSLPIIGHLHHLLSLFMHRSLQKLSSKYGPLLYLHVFNVPILLVSSPSIAYEIFRAQDVNVSTRDFPTNEGSLFLGSFSFITAPYGEYWKFMKKLIVTKLLGPQALERSQRIRANEVERFYSNLLDKAMKKESVEIADEAMKLVNNIICKMIMGRTCSEENGEAERIRGLVTKSDALLKKFLLAAILRKPLKKIGITLFKKVFMDISLKFDEVLEKILVENEERLEENQQGTDIMDKLLEVYGDKTSEYKITRDHIKSLFVDLFFAGTDTATHTIEWTMAEIMNNSLILERLREEIDSVVGKTRLIQETDLPNLLYLQATVKEGLRLHPTIPLVLRTFQDGCTIGGFSIPKKTKLV…
Arabidopsis thaliana	AT2G27010.1	CYP705A9	CYP705	499	HMMPfam	PF00067	[36,126][147,469]	MNVDFQNCLILILLCLLSFLCYSFFFKKPKDGFNLPPSPPSLPIIGHLHHLLSLFMHRSLQKLSSKYGPLLYLHVFNVPILLVSSPSIAYEIFRTQDVNVSSRDFPTNEGSLLFGSFGFGTAPSSGLKHSRGHKKSVQRSYYLNLLDKAVKKESVEIAEEAMKLVNNTVCQMIMGRSCSEENGEAERVRGLVTKTDALTKKFILAGILRKPLQKIGISLFKKELMDASCKFNEVLEKILVEYKEKVEEHHQGTDMMDKLLEVYGDEKAEYKITRDHIKSLFVDLFFAGTDTWTHAIQWIMAEIINNSYILERLREEIDSVVGKTRLIQETDLPNLPCLQATVKEGLRLHPPVPLVLRTFKEGCTIGGFYVPEKTTLVVNGYAMMRDPEYWEDPQEFKPE…
Arabidopsis thaliana	AT3G20080.1	CYP705A15	CYP705	524	HMMPfam	PF00067	[43,494]	MAAMNIVDFQNCFFFVLLSLFSLLCYSLFFRKPKEPRLHYDLPPSPPTLPIIGHLHLLLSVLVHRSLQTLSTKYGSILYLRVFSFPVALVSSASIAYEIFREHDVNISSRGFPPTDDSLFAGSFSFTSAPYGDYWKFMKKLLVTNLLGPQALERSRGFRADELDLFYENLLDKAMKKESVDICVEALKLSNNSICKMIMGRSCSEENGEAERVRALATQLDGLTKKILLANMLRAGFKKLVVSLFRKEMMDVSSRFDELLERILVEHEDKLDMHHQGTDLVDALLAACRDKNAEYKISRNHIKSFFADLLFASTDTFVQTTQWTVAEIINNPNVLERLRGEIDSVVGKARLIQETDLPNLPYLQAVVKEGLRLHPPGPLFARFSQEGCRIGGFYVPEKT…
Arabidopsis thaliana	AT3G20090.1	CYP705A18	CYP705	387	HMMPfam	PF00067	[3,352]	MKKIFATKLLRPQVLENSRGVRAEELKRFYRRILDKARKNENIEISKESAMLMNNILCRMSMGRSFSEENGEAERVRGLVGESYALVKKIFFAATLRRLLEKLRIPLFRKEIMGVSDRFDELLERIIVEHKDKLEKEHQVMDMMDVLLAAYRDKNAEYKITRNHIKSFFVDLFVGGTDTSVQTTQWTMAEIINNPNILQTLRKEIDSVVGKSRLIHETDIPNLPYLQAVVKEGLRLHPPGPLLIRTFQERCEMKGFYIPEKTTLVINAYAVMRDPDSWEDPDEFKPERFLSYSRSGQEDEKEQTLKYLSFGGGRRGCPGVNLGYIFVGTAIGMMVQCFDWKIEGDKVNMEETYGGMNLTMVNPLKCTPVPRTQPFSFTSNLEILSS
Arabidopsis thaliana	AT3G20100.1	CYP705A19	CYP705	514	HMMPfam	PF00067	[42,488]	MTTTEFQSCFIFLLLCLFSLVCYSLFFRKPSSRRDAHGCDLPPSPPSLPVIGHLHLILSSLVHKSFQKISSNYGPLLHLRIFNVPIVLVSSASVAYDIFRVHDLNVSSRGSPPFEESLLFGSTGFISAPYGDYFKFMKKHLVTKLLGPQALERSRLIRTNELERFYINLLDKATKKESVEIGKEAMKLSNNSICKMIMGRSCLEEKGEAERVRGLIIESFYLTKKFFLAFTLRGLLEKLGISLFKKEIMGVSRRFDDLLERYLREHEEKPDNEHQDTDMIDALLAAYRDEKAEYKITRNQIKAFLVDIFIAGTDISALTTQGTMAEIINNPNIFVRIREEIDSVVGKSRLIQETDLPKLPYLQAVVKEGLRLHPPTPLMVREFQEGCKVKGFYIPASTT…
Arabidopsis thaliana	AT3G20110.1	CYP705A20	CYP705	511	HMMPfam	PF00067	[42,478]	MLTVDSQHCFSFILLCFFSLLCYSLLFKKLKDSHVGRDLLQSPPSLPIIGHLHHLLSSLAHKSLQQLSSKYGPLLHLSIFNFPVVLVSSASVAYEIFKAHDLNISSRDNPPINESLLVGSSVFVGAPYGDYWKFMKKLLVTKLLGPQALERSRSIRADELERFYRSLLDKAMKKESVEIGKEATKLSINSICRMSMGRSFSEESGEAERVRGLVTELDGLTKKVLLVNILRWPLEKLRISLFKKEIMYVSNSFDELLERIIVEREKKPNEHQGTYLMDVLLEAYEDEKAEHKITRNHIKSLFVELLLGGTDTSAQTIQWTMAELINNRNVLKRLREEIDSVVGETRLIQEKDLPKLPYLQSVVKEGLRLHPPLPLMVRTFQRSCEMKGFYIAEKTTLVV…
Arabidopsis thaliana	AT3G20120.1	CYP705A21	CYP705	379	HMMPfam	PF00067	[2,352]	MKKLLVTKLLGPQALERSRGIRADELERFHSSLLDKAVKKEIVEIGKEATKLSNNSLWRMSIGRSFSEKNGEAERVRGLVTELDGLTKKVLFATLLHRPLEKLGISLFKKEIMCVSDSFDEVLERVLVEHEQKLDDHQDRDMMDVLLAAYGDENAEHKISRNHIKAFFVELFFAGTDTSAQSIQWTMAEIINNPNILKRLREEIDSVVGKTRLIQETDLPKLPYLQAVVKEGLRLHPPLPLFVRTFQEGCKIGGFYVPEKTTLIGNAYVMMRDPSVWEDPEEFKPERFLSSSRSTQEEERREQALKYIPFGSGRRGCPGSSLGYIFVGTAVGMMVQCFDWSIKGDKVQMDEAGGLNLSMAHSLKCTPVPRNRPLLADQ
Arabidopsis thaliana	AT3G20130.1	CYP705A22	CYP705	516	HMMPfam	PF00067	[43,503]	MEAVISFDFQNCFIFILIFLLTFLCFFFFFKKPKDSRVNFDLPPSPPSLPIIGHVHLLLSTLTHKSLQKLSSRYGPLLYLRIFNVPIILVSSASVAYEIFRTQDVNISSRGVTAVDESLVFGSSSFVTAPYGDYWKFMKKLTVMKLLGPQAQEQSRDIRADDIKRFCRNLLDKARKKESVEIGKEAMNLMNNILCKMSMGRSFSEENGETEKLRGLVTESIGLMKKMFLAVLLRRQLQKLGISLFKKDIMGVSNKFDVLLEKVLVEHREKPEKDQGTVMLDVLLAAYGDENAEYKITKNHIKAFFVDLFIGATDTSVQTIQWTMAEIMNNTHILERMREEIDSVVGKSRLIQETDLPNLPYLHAVIKEALRLHPPGPLLPREFQQGCKIGGFYIPEKTT…
Arabidopsis thaliana	AT3G20140.1	CYP705A23	CYP705	511	HMMPfam	PF00067	[43,491]	MAAMLTVEFQNCLIFILLCILLLLCYPLFFKKPKVSQDGFGLPPSPLSLPIIGHLHLLFSNLTHKSLQKLSSKYGPLLYLRIFNVPIIFVSSASVAYEIFRGHDVNISFRGNPPIEESLLVGSFGFFTAPYGDYWKFMKKVMVTKLLGPQALQRSRGIRADALERFYMNLLDKAMKKESVEIGKETMKLIYDSICKMIMGRNFSEENGEAERVRGLVTESTALTKKIFMANVLHKPLKKLGISLFKKEIMDVSNSFDELLERFLVEHEEKLNEDQDMDMMGVLLAACRDKNAECKITRNHIKSLFVDLVVAGTDTSRHATQWTMAEIINKPKVLEKVREEIYSVVGRTRLVQETDLPSLPYLQATVKEGLRLHPPGPLFARTAREGFSVGGFYVPENTP…
Arabidopsis thaliana	AT3G20935.1	CYP705A28	CYP705	349	HMMPfam	PF00067	[2,320]	MIMGRSCSEKNGEAERVRGLVIESLALSPKIFLGMIFHKPLKKLGISLFQKDIKSVSPKFDELLEKFLVEHEEKMEEDHYKANDMMDLLLEAMEMRMQNVNLCIKRVSNTKARKPPILFRYGKYSNNSLLLQELLVAGTDTSALATQWTMAELINNPTILERLREEIESVVGNTRLIQETDLSNLPYLQSVVKEGLRLHPPASISVRMSQERCELGGFYIPEKTLLVVNTYAIMRDPNFWEDPEEFKPERFITSSRSEQEDEMREEVLKYIPFSAGRRGCPGSNLAYVSLGIAIGVMVQCFDWRIKGEKVNMSETAGTIMLAMAQPLKCTPVPRTLNLLPSSLHIPSS
Arabidopsis thaliana	AT3G20940.1	CYP705A30	CYP705	524	HMMPfam	PF00067	[43,494]	MAAMITFDFQNSFIFILFFLFSLLCYSLFFRKPKGSRAGRDLPPSPPSFPVIGHLHLLLSALVHKSFQNISSKYGPLLHLRVFHIPIVLASSASVAYEIFKAQDVNVSSRGHAPVGESLWFGSSSFFFAPYGDYFKFMRKLIATKLLGPQALERSRKIRADELDRFYKTLLDKAMKKESVEIGEEAAKLNNNIICKMIMGRSCSEENGEAEKFRHLVIESMALTKQIFFGMIFHKPLKKLGISLFQKDILSLSRKFDELLEKILFEHEEKKAEHNQANDMMDFLLEAYGDENAEYKITRNHIKSLFVDLVIAGTDTSVQATQWTMGELINNPKILQRLREEIESVVGNTRLIQENDLPNLPYLQAVVKEGLRLHPPGSISVRMFQERCELKGFYIPEKT…
Arabidopsis thaliana	AT3G20950.1	CYP705A32	CYP705	527	HMMPfam	PF00067	[60,500]	MAAMITVDFQNSFIFILFCLFSLICYSLFFRKPKDSRAGRDLPPSPPSFPVGSPQSNNLHLLLSALVHKSFQKISYKYGPLLHLRVFHVPIVLASSASVAYEIFKAQDVNVSSRGHAPAGESLLFGSSSFFFAPYGDYFKFMRKLIATKLLGPQALERSRKIRADELDRFYRNLLDKAMKKESVDIVEEAAKLNNNIICKMIMGRSCSEDNGEAERVRGLVIESTALTKQIFLGMIFDKPLKKLGISLFQKDIKSVSRFDELLEKILVEHEERMGKHYKANDMMDLLLEAYGDENAEYKITRNHIKSLFVDLVIAGTDTSAQTIEWTMAELINNPNILERLREEIESVVGNTRLVQETDLPNLPYLQAVVKEGLRLHPPGAVFLRTFQERCELKGFYIP…
Arabidopsis thaliana	AT3G20960.1	CYP705A33	CYP705	419	HMMPfam	PF00067	[16,391]	MNISSRGAAAIDESLVFGSSGVVYAPYGDYLKFVKKIIATKLLRPQVLERSRGLRAEELQRLYNRILDKAKMNENVEIGKEATMLMNNIFCRMSMGRSFSEENGEAERVRGLVAESYALAKKIFFASVLRRLLKKLRIPLFKKDIMDVSNRFNELLEKILVEHNEKLDEEHKDTDMMDVLLAAYADENAEYKITRNHIKSFFVELFVGGTDTSVQTTQWTMAEIINNSDVLERLREEIDSVVGTSRMIQETDIPNLPYLQAVVKEGLRLHPPFPLLTRKFEERCEIKGFYIPEKTFLIINAYAWMRDPDSWEDPNEFKPERFLGSSRLGQVDEREEAQKYIPFGGGRRGCPGANLASIFVGTAIGVMVQCFDWGIKGDKINMEETFEGLTLTMVHPIKC…
Arabidopsis thaliana	AT3G32047.1	CYP705A34P	CYP705	503	HMMPfam	PF00067	[43,486]	MLAKIVVDFQNCLIFILISLFSLLCLFVFVFKKPKDSRGCDLPPSPPSLPIIGHLHLILSTLPHKSFQNISSKYGPLLLLRFFNVPVVLKSSANVAYEIFKTHDVNISSHGHPPIDECLFFGSSSFVVAPYGYYWRLMKKLMVTKLFGPQALERLRHVREDELERFHTNLLSKEMKGETVQIAKEAIKLTNNSVCKMIMGRSCLEENGDAARVRGLVTETFALVKKIFLTQVLRRLFEILGISLFKKEILGVSRKFDEFLEKILVEHDEKPDFQGGDMMDVLLAAYRDENAEYKITRNHIKSLFAELILGGTDTSAQTIEWTMAEIINKPNILEKLRKELDSVVGKTRLIEEKDLPNLPYLQSVVKEGLRLHPPAPVFGRKVLEGCTIKGYYVPKNTAL…
Arabidopsis thaliana	AT4G15330.1	CYP705A1	CYP705	514	HMMPfam	PF00073	[40,489]	MDAIVVDSQNCFIIILLCSFSLISYFVFFKKPKVNFDLLPSPPSLPIIGHLHLLLSTLIHKSLQKLSSKYGPLLHLRIFNIPFILVSSDSLAYEIFRDHDVNVSSRGVGAIDESLAFGSSGFIQAPYGDYWKFMKKLIATKLLGPQPLVRSQDFRSEELERFYKRLFDKAMKKESVMIHKEASRFVNNSLYKMCTGRSFSVENNEVERIMELTADLGALSQKFFVSKMFRKLLEKLGISLFKTEIMVVSRRFSELVERILIEYEEKMDGHQGTQFMDALLAAYRDENTEYKITRSHIKSLLTEFFIGAADASSIAIQWAMADIINNREILEKLREEIDSVVGKTRLVQETDLPNLPYLQAVVKEGLRLHPPTPLVVREFQEGCEIGGFFVPKNTTLIVN…
Arabidopsis thaliana	AT4G15350.1	CYP705A2	CYP705	510	HMMPfam	PF00074	[35,495]	MAVLIIFILLCLLSFLCYSLFFMKPKDSRDGRDLPPSPPSLPIIGHLHLILLSTLTHKSFQRLSSKYGPLLHLRIFHVPIVLASSASVAYEIFRDQDVNVSFRHSPPIEESLFLGSYSFISAPYGDYWKFMRKLMVTKILGPQALERSRRFREDELDRFYKTLLDKAMKKESVEIVEEAAKLNNNTICKMIMGRSCSEETGEAERIRGLVTESMALTKKIFLATIFHKPLKKLGISLFKKEIMSVSRKFDELLEKILVEHEEKMEEHHQGTDMMDVLLEAYRDENAEYKITRNHIKSMFVDLFIAGTDTSSTTIQWIMAEIINHPKILERLREEIDFVVGKTRLIQETDLPNLLYLQAIIKEGLRLHPPGPLLPRTVQERCEIKGFHIPEKTILVVNSY…
Arabidopsis thaliana	AT4G15360.1	CYP705A3	CYP705	528	HMMPfam	PF00075	[41,491]	MIAIIVEFQNFFIFILLCLFSLLCHSLFFKKPKDSRSFVLPSSPPSLPIIGHLHLLLSVLTHKSLQKLSSKYGPLLLIRIFYVPIILVSSSSMAYEIFKAHDVNVSSRGIIALDESLMFGASGILNAPYGDYWKFMKKLMATKLLRPQVLERSRGVRVEELHRFYRSILDKATKNESVEIGKEAMKLMNNTLCKLIMGRSFSEDNGESNRVRGLVDETYALSEKIFLAAILRRPLAKLRISLFKKEIMGVSNKFDELLERILQERKENLEEKNNEGMDMMDVLLEAYGDENAEYKITWKHIKAFFVEFFIGGTDTSVQTTQWAMAEMINNANVLERLREEIVSVVGETRLIQETDLPNLPYLQAVVKEVLRLHPPSPVLIRKFQEKCEVKGFYIPEKTT…
Arabidopsis thaliana	AT4G15380.1	CYP705A4	CYP705	518	HMMPfam	PF00076	[43,484]	MAAMNMIDFQNCFIFILLCLFSRLCYSHFFKKPKDPRLHFDLPPSPPSLPIIGHLHLLLSVLLHRSLQKLSTKYGSILYLRVFRFPVVLISSASIAYEIFRAHDLNISYRGFTPTDDSLFAGSFSFISAPYGDYWKFMKKVLVTNVFGPQAHEQSRGVRADVLERFYGNLFDKAIKKQSVEICAEALKLSNSSICKMIMGRSCSEERFRALATELDVLTKKLFFANMLRAWFKKLVVSLFKKETTVISYRFDELLESILVEHEKKLDVHHQRTDLMDALLAAYRDENAEYKITRNHIKSIIADLLFAGTENQVQTIQWAMAEIINNPNVLERLRGEIDSVVGKSRLIQETDLPKLPYLQAVVKETIRLHPPGPFFLRFTKEGCRIRGFYVPENTSVVVN…
Arabidopsis thaliana	AT5G42580.1	CYP705A12	CYP705	500	HMMPfam	PF00140	[39,474]	MAELIIVDFQNISIFILLCLFSFLCYALFFKKPKGFDLPPSPPSLPIIGHLHHLLSSSLPHKSFQKLSFKYGPLLHLRIFNFPMVLVSSASMAYEVFRTNDVNVSYRFVPVNKDSLVFGSSGFVTAPYGDYWKFMKKLISTKLLRPHALELSKGNRAEELRRFCLDLQGKARKKESVEIGKVALKLTNNIICRMSMGRSCSEKNGVAERARELVNKSFALSVKLFFSNMFRKDIMGVSREFDEFLERILVEHEENLEGDQDRDMIDHLLEAYRNEEAEYKITRKQIKSLIVEIFLGGTDSSAQTIQWTMAEILNNPGVLEKLRAEIDSVVGGKRLIQESDLPNLPYLQAVVKEGLRLHPSAPVLLRVFGESCEVKEFYVPEKTTLVVNLYAVNRDPDSW…
Arabidopsis thaliana	AT5G47990.1	CYP705A5	CYP705	512	HMMPfam	PF00145	[43,499]	MASMITVDFENCFIFLLLCLFSRLSYDLFFRKTKDSRAGCALPPSPPSLPIIGHLHLILFVPIHQSFKNISSKYGPLLHLRFFNFPIVLVSSASTAYEIFKAQDVNVSSRPPPPIEESLILGSSSFINTPYGDYSKFMKKFMVQKLLGPQALQRSRNIRADELERFYKTLLDKAMKKQTVEIRNEAMKLTNNTICKMIMGRSCSEENGEAETVRGLVTESIFLTKKHFLGAMFHKPLKKLGISLFAKELMNVSNRFDELLEKILVEHEEKLQEHHQTSDMLDMLLEAYGDENAEYKITRDQIKSLFVDLFSAGTEASANTIQWTMAEIIKNPKICERLREEIDSVVGKTRLVQETDLPNLPYLQAIVKEGLRLHPPGPVVRTFKETCEIKGFYIPEKTR…
Arabidopsis thaliana	AT4G12334.1	CYP706A	CYP706	114	Gene3D	G3DSA:1.10.630.10	[36,85]	MTRMMLGAIVEEEERTILGNELKKLILLFQISKEAQKYSYVMKEEEDFLQYLLRVIDDDEKAPLSMTHIKSLLMDMVLGGFDTSVKEPHIPRLLYLQAIMKETLPLSYSSSPE
Arabidopsis thaliana	AT4G12300.1	CYP706A4	CYP706	517	HMMPfam	PF00067	[43,496]	MSPISNLFPDNTINLTPYAIVILTTVFSILWYIFKRSPQPSLPPGPRGLPIVGNLPFLDPDLHTYFANLAQSHGPIFKLNLGSKLTIVVNSPSLAREILKDQDINFSNRDVPLTGRAATYGGIDIVWTPYGAEWRQLRKICVLKLLSRKTLDSFYELRRKEVRERTRYLYEQGRKQSPVKVGDQLFLTMMNLTMNMLWGGSVKAEEMESVGTEFKGVISEITRLLSEPNVSDFFPWLARFDLQGLVKRMGVCARELDAVLDRAIEQMKPLRGRDDDEVKDFLQYLMKLKDQEGDSEVPITINHVKALLTDMVVGGTDTSTNTIEFAMAELMSNPELIKRAQEELDEVVGKDNIVEESHITRLPYILAIMKETLRLHPTLPLLVPHRPAENTVVGGYTIP…
Arabidopsis thaliana	AT4G12310.1	CYP706A5	CYP706	521	HMMPfam	PF00067	[45,502]	MSMLSNLFPDNAISLTPYAYAVLILTATFSILWYIFKRSPQPPLPPGPRGLPIVGNLPFLDPDLHTYFTKLAQSHGPIFKLNLGSKLTVVVNSPSLASEILKDQDINFSNHDVPLTARAVTYGGLDLVWLPYGAEWRMLRKVCAAKLFSRKTLDSFYELRRKEIRERTRCLYQKGLEKSPVNVGEQLFLTMMNLMMNMLWGGSVKAEDMESVGTEFKGVISEITRLLGVPNVSDFFPMLARFDLQGLVKKMHLYARDLDAILDRAIEQMQRLRSRDGDDGECKDFLQHLMKLRDQEADSDVPITMNHVKAVLMDMVVGGTESSTNTIEFVMAELISNPELMRRAQQELDEVVGKDNIVEESHITSLPYILAVLKETLRLYPTIPLLVPHRPSETALVGG…
Arabidopsis thaliana	AT4G12320.1	CYP706A6	CYP706	519	HMMPfam	PF00067	[43,500]	MSPISNLFAGNTINLTPYAILILIAIFSILWYLFKRSPQPHLPPGPRGLPIVGNLPFLDPDLHTYFTKLAESYGPIFKLNLGSKLTVVVNTPSLAREILKDQDINFSNHDVPLTARAVTYGGLDLVWLPYGAEWRMLRKVCVLKLLSHRTLNSFYELRRKEIRERTRYLYQKGQEESPVNVGEQVFLTMMNLTMNMLWGGSVKAEEMESVGTEFKEVISEITRLLGEPNVSDFFPRLARFDLQGLVKKMHVCARELDAILDRAIEQMQLLRTRDGDDGECKDFLQHLMKLKDQEADSEVPITVNHVKAVLVDLVVGGTDTSTNTIEFAMAELIRKPELMKRAQQELDEVVGKDNIIEESHITRLPFISAIMKETLRLYPTIPLLVPHRPSETALVGGYT…
Arabidopsis thaliana	AT4G12330.1	CYP706A7	CYP706	519	HMMPfam	PF00067	[47,500]	MTDIFTFFTIQNRNDHFDFVLATIVISSVFWYIWVYVKSKRLFPPLPPGPRGLPIVGNLPFLHPELHTYFHSLAQKHGPVFKLWLGAKLTIVITSSEATRDILRTNDVIFANDDVPVAGSLSTYGGVDIVWSPYGPEWPMLRKICINKMLSNATLDSNSFSALRRQETRRTVRYLADRARAGLAVNVGEQIFVTILNVVTQMLWGETVADDEEREKVGAEFLELITEIIDVVGKPNVSDFFPVLSRFDLQGLAKRVRRSAQRMDRMFDRIISQRMGMDKGSKGNGGDFLMVLLNAKDEDENMSMNHVKALLMDMVLGGTDTSLNTIEFAMAELINKLEIMKRAQQELDKVVGKNNIVEEKHITKLPYILSIMKETLRLHPALPLLIPRCPSETTVIGGY…
Arabidopsis thaliana	AT4G22690.1	CYP706A1	CYP706	558	HMMPfam	PF00083	[85,536]	MSTLPLFSLHHHTTQNLQTNNQNTVRYFSLKPKMETASSNFSLSQILNIEEPYSSVMLGVAALLAVVCYFWIQGKSKSKNGPPLPPGPWPLPIVGNLPFLNSDVLHTQFQALTLKHGPLMKIHLGSKLAIVVSSPDMAREVLKTHDITFANHDLPEVGKINTYGGEDILWSPYGTHWRRLRKLCVMKMFTTPTLEASYSTRREETRQTIVHMSEMAREGSPVNLGEQIFLSIFNVVTRMMWGATVEGDERTSLGNELKTLISDISDIEGIQNYSDFFPLFSRFDFQGLVKQMKGHVKKLDLLFDRVMESHVKMVGKKSEEEEDFLQYLLRVKDDDEKAPLSMTHVKSLLMDMVLGGVDTSVNASEFAMAEIVSRPEVLNKIRLELDQVVGKDNIVEESH…
Arabidopsis thaliana	AT4G22710.1	CYP706A2	CYP706	527	HMMPfam	PF00084	[54,505]	MGTASSKSNINLSQVLNTEEPYSSVMLAVAALLAVVCYLWIQGKSKSKKEPPLPPGPWPLPIVGNLPFLNSDVLHTQFQALTLKYGPLMKIHLGSKLAIVVSSPDMAREVLKTHDITFANHDLPEVGKINTYGGEDILWSPYGTHWRRLRKLCVMKMFTTPSLEASYSTRREETRQTIVHMSEMAREGSPVNLGEQIFLSIFNVVTRMMWGATVEGDERTSLGNELKTLISDISDIEGIQNYSDFFPLFSRFDFQGLVKQMKGHVKKLDLLFDRVMESHVKMVGKKSEEEEDFLQYLLRVKDDDEKAPLSMTHVKSLLMDMVLGGVDTSVNASEFAMAEIVSRPEVLNKIRLELDQVVGKDNIVEESHLPKLPYLQAVMKETLRLHPTLPLLVPHRNSE…
Arabidopsis thaliana	AT5G44620.1	CYP706A3	CYP706	520	HMMPfam	PF00143	[47,499]	MTDISSLFRNRSRKDQLDYGLTVIVISTLCWCLWLYAKCKRRSPPLPPGPWGLPIIGNLPFLQPELHTYFQGLAKKHGPIFKLWLGAKLTIVVTSSEVAQEILKTNDIIFANHDVPAVGPVNTYGGTEIIWSPYGPKWRMLRKLCVNRILRNAMLDSSTDLRRRETRQTVRYLADQARVGSPVNLGEQIFLMMLNVVTQMLWGTTVKEEEREVVGAEFLEVIREMNDLLLVPNISDFFPVLSRFDLQGLAKRMRRPAQRMDQMFDRIINQRLGMDRDSSDGRAVDFLDVLLKVKDEEAEKTKLTMNDVKAVLMDMVLGGTDTSLHVIEFAMAELLHNPDIMKRAQQEVDKVVGKEKVVEESHISKLPYILAIMKETLRLHTVAPLLVPRRPSQTTVVGG…
Arabidopsis thaliana	AT2G29090.1	CYP707A2	CYP707	483	HMMPfam	PF00067	[50,460]	MQISSSSSSNFFSSLYADEPALITLTIVVVVVVLLFKWWLHWKEQRLRLPPGSMGLPYIGETLRLYTENPNSFFATRQNKYGDIFKTHILGCPCVMISSPEAARMVLVSKAHLFKPTYPPSKERMIGPEALFFHQGPYHSTLKRLVQSSFMPSALRPTVSHIELLVLQTLSSWTSQKSINTLEYMKRYAFDVAIMSAFGDKEEPTTIDVIKLLYQRLERGYNSMPLDLPGTLFHKSMKARIELSEELRKVIEKRRENGREEGGLLGVLLGAKDQKRNGLSDSQIADNIIGVIFAATDTTASVLTWLLKYLHDHPNLLQEVSREQFSIRQKIKKENRRISWEDTRKMPLTTRVIQETLRAASVLSFTFREAVQDVEYDGYLIPKGWKVLPLFRRIHHSSE…
Arabidopsis thaliana	AT3G19270.1	CYP707A4	CYP707	469	HMMPfam	PF00067	[35,445]	MAEIWFLVVPILILCLLLVRVIVSKKKKNSRGKLPPGSMGWPYLGETLQLYSQNPNVFFTSKQKRYGEIFKTRILGYPCVMLASPEAARFVLVTHAHMFKPTYPRSKEKLIGPSALFFHQGDYHSHIRKLVQSSFYPETIRKLIPDIEHIALSSLQSWANMPIVSTYQEMKKFAFDVGILAIFGHLESSYKEILKHNYNIVDKGYNSFPMSLPGTSYHKALMARKQLKTIVSEIICERREKRALQTDFLGHLLNFKNEKGRVLTQEQIADNIIGVLFAAQDTTASCLTWILKYLHDDQKLLEAVKAEQKAIYEENSREKKPLTWRQTRNMPLTHKVIVESLRMASIISFTFREAVVDVEYKGYLIPKGWKVMPLFRNIHHNPKYFSNPEVFDPSRFEVN…
Arabidopsis thaliana	AT4G19230.1	CYP707A1	CYP707	468	HMMPfam	PF00080	[37,437]	MDISALFLTLFAGSLFLYFLRCLISQRRFGSSKLPLPPGTMGWPYVGETFQLYSQDPNVFFQSKQKRYGSVFKTHVLGCPCVMISSPEAAKFVLVTKSHLFKPTFPASKERMLGKQAIFFHQGDYHAKLRKLVLRAFMPESIRNMVPDIESIAQDSLRSWEGTMINTYQEMKTYTFNVALLSIFGKDEVLYREDLKRCYYILEKGYNSMPVNLPGTLFHKSMKARKELSQILARILSERRQNGSSHNDLLGSFMGDKEELTDEQIADNIIGVIFAARDTTASVMSWILKYLAENPNVLEAVTEEQMAIRKDKEEGESLTWGDTKKMPLTSRVIQETLRVASILSFTFREAVEDVEYEGYLIPKGWKVLPLFRNIHHSADIFSNPGKFDPSRFEVAPKPN…
Arabidopsis thaliana	AT5G45340.1	CYP707A3	CYP707	464	HMMPfam	PF00144	[37,437]	MDFSGLFLTLSAAALFLCLLRFIAGVRRSSSTKLPLPPGTMGYPYVGETFQLYSQDPNVFFAAKQRRYGSVFKTHVLGCPCVMISSPEAAKFVLVTKSHLFKPTFPASKERMLGKQAIFFHQGDYHSKLRKLVLRAFMPDAIRNMVPHIESIAQESLNSWDGTQLNTYQEMKTYTFNVALISILGKDEVYYREDLKRCYYILEKGYNSMPINLPGTLFHKAMKARKELAQILANILSKRRQNPSSHTDLLGSFMEDKAGLTDEQIADNIIGVIFAARDTTASVLTWILKYLADNPTVLEAVTEEQMAIRKDKKEGESLTWEDTKKMPLTYRVIQETLRAATILSFTFREAVEDVEYEGYLIPKGWKVLPLFRNIHHNADIFSDPGKFDPSRFEVAPKPN…
Arabidopsis thaliana	AT1G55940.1	CYP708A1	CYP708	640	HMMPfam	PF00067	[33,145][181,606]	MPEHWVFVPKPHEVGSWKKVPSDFCPFIPVRRGQCINGVTYYLAWIDMYNSVLVSFDIRSEELTMSQIPRRDDGDGSRKNVSLIEYGGKVTLLDSNHLRDKGMLVLRVLEDAGINKEWSKKTMVLHPYQLHLVQVDIIFNVNDIMKEMWGVALSFVIALVVVKISLWLYRWANPNCSGKLPPGSMGFPVIGETVEFFKPYSFNEIHPFVKKRMFKHGGSLFRTNILGSKTIVSTDPEVNFEILKQENRCFIMSYPEALVRIFGKDNLFFKQGKDFHRYMRHIALQLLGPECLKQRFIQQIDIATSEHLKSVSFQGVVDVKDTSGRLILEQMILMIISNIKPETKSKLIESFRDFSFDLVRSPFDPSFWNALYNGLMARSNVMKMLKRMFKERREEATSD…
Arabidopsis thaliana	AT1G78490.1	CYP708A3	CYP708	480	HMMPfam	PF00067	[36,461]	MSSIWNVAMLMVALVVVRISHWLYRWSNPKCPGKLPPGSMGFPIIGETLDFFKPCGVEGIPTFVKKRMIRYGPLFRTNIFGSKTVVSTDPDVIHQIFRQENTSFELGYPDIFVKVFGKDNLFLKEVFIHKYLQKITMQILGSEGLKQTMLGNMDKATRDHIRSIASQGSFNVRKEVENLVVAYMTPKLISNLKPETQSKLIDNLNAFNLDWFKSFLRLSTWKAVTKALKSREEAIQVMKDVLMMRKETREKQEDFLNTLLEELEKDGSFFDQGSAINLIFLLAFALREGTSSCTALAVKFISKDPKVLAELKREHKAIVDNRKDKEAGVSWEEYRHNMTFTNMVSNEVLRLANTTPLLFRKAVQDVEIKGYTIPAGWIVAVAPSAVHFDPAIYENPFEF…
Arabidopsis thaliana	AT3G44970.1	CYP708A4	CYP708	480	HMMPfam	PF00067	[36,455]	MNLFWNTGFCVIVLVVARVGHWWYQWSNPKSNGKLPPGSMGFPIIGETLDFFKPYGFYEISPYLKKKMLRYGPLFRTNILGVKTVVSTDKDVNMEILRQENKSFILSYPDGLMKPLGKDSLFLKIGNIHKHIKQITLHLLSSEGLKRKILKDMDRVTREHLSSKAKTGRLDVKDAVSKLIIAHLTPKMMSNLKPQTQAKLMGIFKAFTFDWFRTSYLISAGKGLYNTLWACREGMREIKDIYTMRKTSEEKYDDFLNTAIEESEKAGELLNENAIITLIFTLSCVTQDTTSKAICLAVKFLLENPKVLAELKKEHEVILESREDKEGGVTWEEYRHKMTFTNMVINESLRITNLAPMLFRKAVKDVEIKGYTIPAGWIVMIIPSVVHFDPEIYENPFEF…
Arabidopsis thaliana	AT5G48000.1	CYP708A2	CYP708	519	HMMPfam	PF00146	[77,497]	MDRRGKYWAGPMWIGLSMCGSGSDTILECRLRLFKLQRQNQMSFVWSAAVWVIAVAAVVISKWLYRWSNPKCNGKLPPGSMGLPIIGETCDFFEPHGLYEISPFVKKRMLKYGPLFRTNIFGSNTVVLTEPDIIFEVFRQENKSFVFSYPEAFVKPFGKENVFLKHGNIHKHVKQISLQHLGSEALKKKMIGEIDRVTYEHLRSKANQGSFDAKEAVESVIMAHLTPKIISNLKPETQATLVDNIMALGSEWFQSPLKLTTLISIYKVFIARRYALQVIKDVFTRRKASREMCGDFLDTMVEEGEKEDVIFNEESAINLIFAILVVAKESTSSVTSLAIKFLAENHKALAELKREHAAILQNRNGKGAGVSWEEYRHQMTFTNMVINETLRMANMAPIM…
Arabidopsis thaliana	AT2G46950.1	CYP709B2	CYP709	573	HMMPfam	PF00067	[142,554]	MLFCSVRILFIISSKQLVLISETEVTTTLTLHTTHKIESPTANPPQSKKNLFVIRMELLSTINLLAIALVLLVVPKIYGACRILVWRPWMLSRRFKKQGISGPKYRILYGNLREIRKMKNEAKLMVLDPNSNDIVPRVLPHLQQWKSQYGETFLYWQGTDPRLCISDHELAKQILSNKFVFFSKSKTKPEILKLSGNGLIFVNGLDWVRHRRILNPAFSMDKLKLMTQLMVDCTFRMFLEWKKQRNGVETEQFVLISREFKRLTADIIATAAFGSSYAEGIEVFKSQLELQKCCAAALTDLYFPGIQYLPTPSNLQIWKLDMKVNSSIKRIIDARLTSESKDYGNDLLGIMLTAASSNESEKKMSIDEIIEECKTFFFAGHETTANLLTWSTMLLSLHQ…
Arabidopsis thaliana	AT2G46960.1	CYP709B1	CYP709	404	HMMPfam	PF00067	[21,380]	MLSNKLGFFVKSKARPEAVKLVGSKGLVFIEGADWVRHRRILNPAFSIDRLKIMTTVMVDCTLKMLEEWRKESTKEETEHPKIKKEMNEEFQRLTADIIATSAFGSSYVEGIEVFRSQMELKRCYTTSLNQVSIPGTQYLPTPSNIRVWKLERKMDNSIKRIISSRLQSKSDYGDDLLGILLKAYNTEGKERKMSIEEIIHECRTFFFGGHETTSNLLAWTTMLLSLHQDWQEKLREEIFKECGKEKTPDSETFSKLKLMNMVIMESLRLYGPVSALAREASVNIKLGDLEIPKGTTVVIPLLKMHSDKTLWGSDADKFNPMRFANGVSRAANHPNALLAFSVGPRACIGQNFVMIEAKTVLTMILQRFRFISLCDEYKHTPVDNVTIQPQYGLPVMLQ…
Arabidopsis thaliana	AT4G27710.1	CYP709B3	CYP709	519	HMMPfam	PF00085	[87,502]	MELISTINLLTIVLLLFVVSKIWKACWILLLRPLMLSKRFKKQGISGPKYKILYGNLSEIKKMKKEADLCVLDPNSNDIFPRVFPQYHQWMSQYGDTFLFWTGTKPTIYISNHELAKQVLSSKFGFTIIPVKRPEVFILFGKGLSFIQGDDWIRHRRILNPAFSMDRLKAMTQPMGDCTLRIFEEWRKQRRNGEVLIKIEISKEFHKLTADIIATTAFGSSYAEGIELCRSQTELEKYYISSLTNVFIPGTQYLPTPTNLKLWELHKKVKNSIKRIIDSRLKSKCKTYGYGDDLLGVMLTAAKSNEYERKMRMDEIIEECKNFYYAGQGTTSILLTWTTMLLSLHQGWQEKLREEVFNECGKDKIPDTDTFSKLKLMNMVLMESLRLYGPVIKISREAT…
Arabidopsis thaliana	AT1G11610.1	CYP71A18	CYP71	498	HMMPfam	PF00067	[34,472]	MEMTLMVSLCLTTLLTLLLLKKFLKRTAKKVNLPPSPWRIPVIGNLHQLSLHPHRSLHSLSLRYGPLMLLHFGRVPILVVSSSEAAHEILKTHDLKFANRPKSKAVHGLMNGGRDVVFGPYGEYWRQMKSVCILNLLTNKMVASFEKVREEEVNAMMEKLEKASCSSSAENLSELFVTLTSDVTSRVSLGKKYWEDETAGGLKKRVRQIMELLREFPIGDYVPALAWIDRINGFNSKIVEVSRAYSDLMEKVVQEHLEAGEHKADFVNILLSIEKEKNNGFKVQRNDIKFMILDMFIGGISTSSTLLEWIMTELIRNPECMKKLQNEIRSTIRPHGSYIKEKEVENMRYLKAVIKEVFRVHPPLPLILPRLLTEDVKVKGYDIAAGTEVLINAWSIHRD…
Arabidopsis thaliana	AT1G13080.1	CYP71B2	CYP71	503	HMMPfam	PF00067	[32,487]	MTILLCFFLVSLLTIVSSIFLKQNKTSKFNLPPSPSSLPIIGNLHHLAGLPHRCFHKLSIKYGPLVFLRLGSVPVVVISSSEAAEAVLKTNDLECCSRPKTVGSGKLSYGFKDITFAPYGEYWREVRKLAVIELFSSKKVQSFRYIREEEVDFVVKKVSESALKQSPVDLSKTFFSLTASIICRVALGQNFNESGFVIDQDRIEELVTESAEALGTFTFSDFFPGGLGRFVDWLFQRHKKINKVFKELDAFYQHVIDDHLKPEGRKNQDIVTLILDMIDKQEDSDSFKLNMDNLKAIVMDVFLAGIDTSAVTMIWAMTELIRNPRVMKKAQESIRTTLGLKKERITEEDLGKVEYLNHILKETFRLHPALPFVVPRETMSHIKIQGYDIPPKTQIQLNV…
Arabidopsis thaliana	AT1G13090.1	CYP71B28	CYP71	491	HMMPfam	PF00067	[29,478]	MSVFLCFLCLLPLILIFLKNLKPSKWKLPPGPKKLPIIGNLHQRRELHPRNSRNLSEKYGPIVFLRYGFVPVVVISSKEAAEEVLKTHDLECCSRPETVGTRAISYNFKDIGFAPYGEDWRTMRKLSVVELFSSKKLQSFRYIREEENDLCVKKLSDLASRRSLVNLEKTLFTLVGSIVCRIGFGINLRECEFVDEDSIDDLVHKSEDVIRNSIFSDFFPGLMGRLIEWIFSERKRLNRLYSEVDTFFQNILDDHLKPGRESSDIIDVMIDMMKKQEKEGDSFKFTTDHLKGMISDIFLAGVGTSSTTLIWAMTELIRNPRVMKKVQDEIRTTLGDKKERITEEDLNQLHYFKLMVKEIFRLHPAAPLLLPRETLSHVKIQGYDIPAKTQIMINAYAIA…
Arabidopsis thaliana	AT1G13100.1	CYP71B29	CYP71	491	HMMPfam	PF00067	[29,479]	MAIILCFLILLPLILIFLKKLKHSKWKLPPGPPKLPFIGNLHQLQELPPRNLNHKYGPVILLRFGFVPLVVISSKEAAEEVLKIHDLECCSRPETAGTRKISYNFKDIGFAPYGEEWKAMRKLSVVELFTAKKHQYFRSIREEENDLLVKKLTELALTRSPVNLKKTLFTLVGSIVCRIGFGFNLHECEFIDENSISDLVDKSEILEMTSMFSDFFPGGIGRFIDWISGQNKRFDNVFSDLDTFFQNILDYHLKPGRKVADSSDIIDVVINMIKKQEKDGDSFKLTTDHLKGMISDIFLAGVSTSASTLIWAITELVRNRKVMKKVQEEIRTTLGDKKERITEQDLTNLHYFKLVVKEIFRLHPAVPFLLPRETLSHVKIQGYDIPAKTQIMINVYAIA…
Arabidopsis thaliana	AT1G13110.1	CYP71B7	CYP71	505	HMMPfam	PF00067	[33,494]	MSILLCFLCLLPVFLVSLSILSKRLKPSKWKLPPGPKTLPIIGNLHNLTGLPHTCFRNLSQKFGPVMLLHFGFVPVVVISSKEGAEEALKTQDLECCSRPETVATRMISYNFKDIGFAPYGEEWKALRKLVVMELLNTKKFQSFRYIREEENDLLIKKLTESALKKSPVNLKKTLFTLVASIVCRLAFGVNIHKCEFVDEDNVADLVNKFEMLVAGVAFTDFFPGVGWLVDRISGQNKTLNNVFSELDTFFQNVLDDHIKPGRQVSENPDVVDVMLDLMKKQEKDGESFKLTTDHLKGIISDIFLAGVNTSAVTLNWAMAELIRNPRVMKKVQDEIRTTLGDKKQRITEQDLSQVHYFKLVVKEIFRLHPAAPLLLPRETMSHVKIQGYDIPVKTQMMI…
Arabidopsis thaliana	AT2G02580.1	CYP71B9	CYP71	501	HMMPfam	PF00067	[32,489]	MATIWFLSLLFLCCILLAAFKHKKRRTNQQQPPSPPGFPIIGNLHQLGELPHQSLWSLSKTYGPVMLLKLGSVPTVVVSSSETAKQVLKINDLHCCSRPSLAGAKELSYNYLDIAFSPFDDYWKELRRICVQELFSAKRVHSIQPIKEEEVRKLIVSATESASQKSPVNLSEKFLDLTVSVICKAAFSLDFHTSVLNNDGFDKLIHDAFLFLGSFSASNFFPNGGWIIDWLTGLQRRREKSVKDLDVFYQQMFDLHKQENKQGVEDFVDLLLKLEKEETVLGYGKLTRNHVKAILMNVLLGAINTSAMTMTWAMAELIRNPRVMKKVQSEIRNQMINKSVITLDDIDHLPYLKMVIKETWRLHPPVPLLLPREVMSEFEINGYKIQPKTLLYVNVWAIG…
Arabidopsis thaliana	AT2G24180.1	CYP71B6	CYP71	504	HMMPfam	PF00067	[37,480]	MSLFSFPISTELLPWLLLLLIPPLLIFFLLRSPKNLPPGPPRLPILGNIHQLGSLPHRSLRDLSLKYGPVITVYLGSVRTVVVHSPETAEEVLKLHDSECCTRPKLSITKSFFYDGLGLGFTKWGDYYRDVRKLCVLELFSVKRANSFRNIREEELSRLVNSFSDSASSGSSVDLTANLAKFVASFTCRMAFGLSFQGSGMDNETFLELFTEANRVIGKFAAADIFPGFGWILDRISGLDSSRRKSFQDLDTFYQKAIVDHREKKKTEDREDLIDVLLKLQSQETKLGSSRITDTHIRAIIMDLFVAGVDTSVITLDWTMAELSRHPRVMKKVQAEIREHVGDKGIVTYDDLEALVYMKMVIKETWRLHAPSPILIPREAMTNFKIKGYDIYPGTRIHV…
Arabidopsis thaliana	AT2G30750.1	CYP71A12	CYP71	504	HMMPfam	PF00067	[40,471]	MSNIQEMEMILMVSLCLTTLITLFLLKQFLKRTANKVNLPPSPWRLPLIGNLHQLSLHPHRSLHSLSLRYGPLMLLHFGRVPILVVSSGEAAQEVLKTHDLKFANRPRSKAVHGLMNGGRDVVFGPYGEYWRQMKSVCILNLLTNKMVASFEKIREEELNEMIKKLEKASSSSSSENLSELFVTLPSDVTSRIALGRKHSEDETARDLKKRVRQIMELLGEFPIGDYVPALAWIDRINGFNARIKEVSQGFSDLMDKVVQEHLEAGNHKEDFVDILLSIESEKSIGFQAQRDDIKFMILDMFIGGTSTSSTLLEWIMTELIRNPNVMKKLQDEIRSTIRPHGSYIKEKDVENMKYLKAVIKEVFRVHPPLPLILPRLLSEDVKVKGYNIAAGTEVIINA…
Arabidopsis thaliana	AT2G30770.1	CYP71A13	CYP71	504	HMMPfam	PF00067	[40,472]	MSNIQEMEMILSISLCLTTLITLLLLRRFLKRTATKVNLPPSPWRLPVIGNLHQLSLHPHRSLRSLSLRYGPLMLLHFGRVPILVVSSGEAAQEVLKTHDHKFANRPRSKAVHGLMNGGRDVVFAPYGEYWRQMKSVCILNLLTNKMVESFEKVREDEVNAMIEKLEKASSSSSSENLSELFITLPSDVTSRVALGRKHSEDETARDLKKRVRQIMELLGEFPIGEYVPILAWIDGIRGFNNKIKEVSRGFSDLMDKVVQEHLEASNDKADFVDILLSIEKDKNSGFQVQRNDIKFMILDMFIGGTSTTSTLLEWTMTELIRSPKSMKKLQDEIRSTIRPHGSYIKEKEVENMKYLKAVIKEVLRLHPSLPMILPRLLSEDVKVKGYNIAAGTEVIINA…
Arabidopsis thaliana	AT3G26150.1	CYP71B16	CYP71	503	HMMPfam	PF00067	[31,491]	MAISLLCLFLITLVSLIFVVKKIKHSKWDLPPSPPTFPVIGNLHQVGELPHRSFQRLAERTGHVMLLHFGFVPVTVISSREAAEEVLRTHDLKCCTRPKLVGSRLISRGFKDISFTPYGEEWRERRKFLVRELFCFKKVQYFGYIVEEECNLLVKKLTESAVGRPPVDLSKSLFWLAASILFRIAFGQSFHDNKFIDEDKIDELIFETETAQASFTCSDFFPIAGLGWLADWISGKHRWLNNVFFKLDALFQRVIDDHSDPGRWKDHKDIVDVMLDVMHKQGKDDSLRLTIDHIKGFLTNIIIAGIDTGALTMIWAMTELARNPELMKNVQGEIRDSFGNNKERITKEDLNKVPFLNMVIKETFRLHPVAPLLLPRETMTHIKVQGYDIPPKRRILVNT…
Arabidopsis thaliana	AT3G26160.1	CYP71B17	CYP71	503	HMMPfam	PF00067	[31,492]	MAISLLCLFLITFVSLTIVGCKIKRSIWNLPPSPPKLPVIGNLHQVGELPHRSFRRLAERTGHVMLLHLGFVPVTVISSREAAEEVLRTHDLDCCSRPNLVGSRLISRGFKDLNFTPYGEEWKERRRFLVGELFCSKKLQSFIYIKEVECNFLVKKLSESAVDQSPVDLSKTLFWLAASILFRVAFGQSFHESEFTDTDKIDELVFETETAQGSFTCSDFFPIAGLGWLVDWISGQHKRLNDVFLKLDALLQHVIDDHSNPGRSKDHKDIVDVMLDVMHKQGKDDSLRLTIDHIKGLLTNIIIAGIDTGALTMIWTMTELARNPEIMKKVQGEIRDRLGNNRERITKEDLDKVPFLNLVIKETFRLHPVAPLLLPRETMAHVKVQGYDIPPKRRILVNA…
Arabidopsis thaliana	AT3G26170.1	CYP71B19	CYP71	503	HMMPfam	PF00067	[31,490]	MAISFLCVFLITFVSLIFFAKKIKRSKWNLPPSPPKFPVIGNLHQIGELPHRSLQHLAERYGPVMLLHFGFVPITVVSSREAAEEVLRTHDLDCCSRPKLVGTRLLSRDFKDIGFTPYGNEWKARRKFALRELFCLKKVQSFRHIREEECNFLVKQLSESAVDRSPVDLSKSLFWLTASILFRVALGQNFHESDFIDKEKIEELVFEAETALASFTCSDFFPVAGLGWLVDWFSGQHKRLNDVFYKLDALFQHVIDDHLNPGRSKEHEDIIDSMLDVIHKQGEDSSLELTIDHIKGFLANIFLAGIDTGAITMIWAVTELVKNPKLIKKVQGDIREQLGSNKERITEEDIEKVPYLKMVIKETFRLHPAAPLILPRETMAHIKVQGYDIPPKRRILVNV…
Arabidopsis thaliana	AT3G26180.1	CYP71B20	CYP71	503	HMMPfam	PF00067	[31,488]	MAISFLCFCLITLASLIFFAKKIKHLKWNLPPSPPKFPVIGNLHQIGELPHRSLQHLAERYGPVMLLHFGFVPVTVVSSREAAEEVLRTHDLDCCSRPKLVGTRLLSRNFKDVCFTPYGNEWKARRKFALRELFCLKKVQSFRHIREEECNFLVKQLSESAVNRSPVDLSKSLFWLTASIFFRVALGQNFHESNFIDKEKIEELVFEAETALASFTCSDFFPVAGLGWLVDWFSGQHKRLNDVFYKLDALFQHVIDDHLNPGRSKEHEDIIDSMLDAIHKEGKDSSLELIIDHIKGFLANIFLAGIDTGALTMIWAMTELVKNPKLIKKVQGEIREQLGSNKARITEEDIDKVPYLKMVIKETFRLHPAAPLILPRETMAHIKVQGYDIPPKRRILVNV…
Arabidopsis thaliana	AT3G26190.1	CYP71B21	CYP71	500	HMMPfam	PF00067	[29,485]	MSIFLCFLLLLPLFLVFYKRLLPSKGKLPPGPISLPIIGNLHQLGKSLHRSFYKLSQEYGPVMFLRFGVVPVVVFSTKEAAEEVLKTHDLETCTRPKLSATGLFTYNFKDIGFAQYGEDWREMRKLAMLELFSSKKLKAFRYIREEESELLVKKVTESAQTQTLVDLRKALFSYTASIVCRLAFGQNFHECDFVDMDKVEELVLESETNLGSFAFIDFFPAGLGWAIDRISGQHSRLHKAFARLSNFFQHVIDDHLKPWQSEDHSDIVGVMLDMINKESKVGSFKVTYDHLKGVMSDVFLAGVNAGAITMIWALTELTRHPRVMKKLQQEIRELLGDNKEKITEQDLEKVHYLKLVIQETFRLHPPAPLLLPRETMSDVKIQGYNIPKNTMIEINTYAI…
Arabidopsis thaliana	AT3G26200.1	CYP71B22	CYP71	501	HMMPfam	PF00067	[29,486]	MSISLYFLLLLPLFLIFFKKLSPSKGKLPPGPLGLPIIGNLHQLGKSLHRSFHKLSQNYGPVMFLHFGVVPVVVVSTREAAEEVLKTHDLETCTRPKLTATKLFSYNYKDIGFAQYGDDWREMRKLAMLELFSSKKLKAFRYIREEESEVLVNKLSKSAETRTMVDLRKALFSYTASIVCRLAFGQNFHECDFVDMDKVEDLVLESETNLGSFAFTDFFPAGLGWVIDRISGQHSELHKAFARLSNFFQHVIDDHLKPGQSQDHSDIIGVMLDMINKESKVGSFQVTYDHLKGVMSDVFLAGVNAGAITMIWAMTELARHPRVMKKLQQEIREILGDNKEKITEQDLEKVHYLKLVIEETFRLHPPAPLLLPRETMSDLKIQGYNIPKNTMIEINTYSI…
Arabidopsis thaliana	AT3G26210.1	CYP71B23	CYP71	502	HMMPfam	PF00067	[32,486]	MSIFLCFLLLLLLLLVTIIFTRKSQSSKLKLPPGPPKLPIIGNLHYLNGLPHKCLLNLWKIHGPVMQLQLGYVPLVVISSNQAAEEVLKTHDLDCCSRPETIASKTISYNFKDIGFAPYGEEWRALRKLAVIELFSLKKFNSFRYIREEENDLLVKKLSEASEKQSPVNLKKALFTLSASIVCRLAFGQNLHESEFIDEDSMEDLASRSEKIQAKFAFSNFFPGGWILDKITGQSKSLNEIFADLDGFFNQVLDDHLKPGRKVLETPDVVDVMIDMMNKQSQDGSFKLTTDHIKGIISDIFLAGVNTSATTILWAMTELIRNPRVMKKVQDEVRTVLGEKRDRITEQDLNQLNYFKLVIKETFRLHPAAPLLLPREAMAKIKIQGYDIPEKTQIMVNVY…
Arabidopsis thaliana	AT3G26220.1	CYP71B3	CYP71	502	HMMPfam	PF00067	[30,485]	MSILLYFFFLPVILSLIFMKKFKDSKRNLPPSPPKLPIIGNLHQLRGLFHRCLHDLSKKHGPVLLLRLGFIDMVVISSKEAAEEVLKVHDLECCTRPKTNASSKFSRDGKDIAFAPYGEVSRELRKLSLINFFSTQKVRSFRYIREEENDLMVKKLKESAKKKNTVDLSQTLFYLVGSIIFRATFGQRLDQNKHVNKEKIEELMFEVQKVGSLSSSDIFPAGVGWFMDFVSGRHKTLHKVFVEVDTLLNHVIDGHLKNPEDKTNQDRPDIIDSILETIYKQEQDESFKLTIDHLKGIIQNIYLAGVDTSAITMIWAMAELVKNPRVMKKAQEEIRTCIGIKQKERIEEEDVDKLQYLKLVIKETLRLHPPAPLLLPRETMADIKIQGYDIPRKTILLVN…
Arabidopsis thaliana	AT3G26230.1	CYP71B24	CYP71	499	HMMPfam	PF00067	[27,483]	MSILLYFIALLSLIIIKKIKDSNRNLPPSPLKLPVIGNLYQLRGLFHKCLHDLSKKHGPVLLLRLGFLDMVVISSTEAAEEALKVHDLECCTRPITNVTSKLWRDGQDIGLAPYGESLRELRKLSFLKFFSTTKVRSFRYIREEENDLMVKKLKEAALKKSSVDLSQTLFGLVGSIIFRSAFGQRFDEGNHVNAEKIEDLMFEVQKLGALSNSDLFPGGLGWFVDFVSGHNKKLHKVFVEVDTLLNHIIDDHLKNSIEEITHDRPDIIDSLLDMIRKQEQGDSFKLTIDNLKGIIQDIYLAGVDTSAITMIWAMAELVKNPRVMKKVQDEIRTCIGIKQNEKIEEDDVDKLQYLKLVVKETLRLHPAAPLLLPRETMSQIKIQGYNIPSKTILLVNVWS…
Arabidopsis thaliana	AT3G26270.1	CYP71B25	CYP71	502	HMMPfam	PF00067	[33,486]	MAILQSFLLLLSLPFLFTLIYTKKMKESKRNLPPGPAKLPIVGNLHQLQGMVHRCLHELSKKHGPVMHLQLGFVPLVLISSSEAAEEALKTHDIECCTRPNTNAARVFSRNNKNIGLGAYSDEWRELRKVAVREYFSVKKVQSFRYVREEENHLMVKKLRDLALKQSPVDLSKTLFCLAASTVFRPVFGQSFSDNKHFSEEKIEELVFEAQKSLTFKFSDLFPIPGLGWFIGFVSGQHKGLHKVFIEVDNFLNHMIDDHQKQNQPQDRSDIVGSLLDMIHNQEQDKSFKLTIDHLKGITQDIFLAGIDTSAITMIWAMAELVNNPRVMKKVQDEIRSCIGIKKERIEEEDVGKLQYLKLVIKETLRLHPAAPLLLPRETMADIKIQGYDIPRKTLLLVS…
Arabidopsis thaliana	AT3G26280.1	CYP71B4	CYP71	505	HMMPfam	PF00067	[33,485]	MVSLLSFFLLLLVPIFFLLIFTKKIKESKQNLPPGPAKLPIIGNLHQLQGLLHKCLHDLSKKHGPVMHLRLGFAPMVVISSSEAAEEALKTHDLECCSRPITMASRVFSRNGKDIGFGVYGDEWRELRKLSVREFFSVKKVQSFKYIREEENDLMIKKLKELASKQSPVDLSKILFGLTASIIFRTAFGQSFFDNKHVDQESIKELMFESLSNMTFRFSDFFPTAGLKWFIGFVSGQHKRLYNVFNRVDTFFNHIVDDHHSKKATQDRPDMVDAILDMIDNEQQYASFKLTVDHLKGVLSNIYHAGIDTSAITLIWAMAELVRNPRVMKKAQDEIRTCIGIKQEGRIMEEDLDKLQYLKLVVKETLRLHPAAPLLLPRETMADIKIQGYDIPQKRALLV…
Arabidopsis thaliana	AT3G26290.1	CYP71B26	CYP71	501	HMMPfam	PF00067	[33,487]	MDSIWILSLLFFIIFLLLAAFKRKNHGKHRRIPSPPGFPIIGNLHQLGELQHQSLWKLSKKYGPVMLLKLGKVPTLILSSSETAKQALRDYDLHCCSRPSLAGGRELSYNNLDMSSSPYNEYWKELRKLCSQELFSANKIQSIQPIKDEEVKKVIDSIAESSSLKNPVNLSKTFLALTTSVVCKAAFGVSFEGSVLNSDRFNKLVRDTFEMLGSFSASDFIPYVGWIIDKFNGLQGWRKKSFRDLDAFYEQIFDLHKEEKEVGSEDLVDVLLRLEKEEIVVGNGKLTRNHIKAILMNILLGGIDTSAITMTWAMAELAKNPRVMKKVQAEIRNQIKNKERISFDDTDKLEYLKMVIKETWRLHPPTPLLLPRDVITEFEINGYTIPAKTRLHVNVWAIG…
Arabidopsis thaliana	AT3G26300.1	CYP71B34	CYP71	501	HMMPfam	PF00067	[32,489]	MTNIWLLSLIFVICILVAVFNHKNRRNYQRTPPSPPGCPIIGNLHQLGELPHQSLWKLSKKYGPVMLLKLGRVPTVIVSSSETAKQALKIHDLHCCSRPGFAGARELSYNYLDIAFSPYDDYWKEVRKLAVQELFSSKQVHSIQPIKDEEVKKLIDSISESAAQKTPINLNKTLLALTVSVVCRTAFSVNFEGTVLNSERFNNIVREALEMLGSFSASDFIPYVGRIIDLLTGLQGRRERSMRDLDAFYEQMFDLHKQKKEEGSEDFVDLLLRLEKEEAVLGNDKLTRNHIKAILMDVLLAGMDTSAITMTWAMAELAKNPRVMKKVQSEIRSQIKNKERISFDDTDKLEYLKMVIKETWRLHPTTPLLIPREAMSEFEINGYTIPVKTRLHVNVWAIG…
Arabidopsis thaliana	AT3G26310.1	CYP71B35	CYP71	501	HMMPfam	PF00067	[32,488]	MAHIWLLPLIFLVCILLAVFNHKKHPKYRQFPCPPGFPIIGNLHQIGELPHQTLWKLSKKYGPVMHLMLGRVPTVVVSSSDTARQVLRVHDLHCCTRPSLSGPRELSYNYLDIAFSPYDDYWKEVRKLCVQELFSTKQVHSIQPIKDEEVKKMIDSIAESASQKNPVNLNNKCLELTVSVVCRTAFGVSFEGTVLNSDRFNKIVREALEMLGSFSAADFIPYVGWIIDVLTGLQGRRERSKRDLNAFFEQMFDLHKEGKKEGNEDFVDLLLRLEKEEAVLGNDKLTRNHIKAILLDVLLAGIDTSAITMTWAMTELARNPRVMKKVQSEIRTQMGNRSMISFEDMDQLEYLKMVIKETWRLHPTTPLLLPREAMSEFDINGYTIPVKTRLHVNVWAIGR…
Arabidopsis thaliana	AT3G26320.1	CYP71B36	CYP71	501	HMMPfam	PF00067	[32,478]	MATILFLSLLFLSCILLAAFTHKKRQQHQRKPPSPPGFPIIGNLHQLGELPHQSLWRLSKKYGHVMLLKFGSIPTVVVSSSETAKQVLKIHDLHCCSRPSLAGPRALSYNYLDIAFSPFDDYWKELRRICVQELFSVKRVQSFQPIKEDEVKKLIDSVSESASQGTPVNLSEKFTSLTVRVTCKATFGVNFQGTVLNSDRFEKLIHDTYLFLGSFSASDYFPNGGWIIDWLTGLHGQRERSVRALDAFYEQMFDLHKQGNKEGVEDFVDLLLRLEKEETVIGYGKLTRNHIKAILMNVLIGGIGTSAITMTWAMTELMRNPRVMKKVQSEIRNQIGKKSMITLDDIDQLHYLKMVINETWRLHPPSPFLIPRQVMSEFELNDYVIPVKTRLYVNVWAIG…
Arabidopsis thaliana	AT3G26330.1	CYP71B37	CYP71	501	HMMPfam	PF00067	[32,482]	MATIWFLPLLFLSCLLLAALRLKKRRQHQRKPPSPPGFPIIGNLHQLGELPHQSLWSLSKKYGPVMLLKFGSIPTVVVSSSETAKQALKIHDLNCCSRPSLAGPRALSYNYLDIVFSPFNDYWKELRRMCVQELFSPKQVHLIQPIREEEVKKLMNSFSESAAQKTPVNLSEKLASLTVGVICKAAFGVSFQGTVLNSDNFDKLIHDAFLFLGSFSASDYFPNVGWIIDWLTGLQGQRERSVRGLDAFYEQMFDLHKQGNKEGVEDFVDLLLKLEKEETVLGYGKLTRNHIKAVLMNVLLGGIGTSAITMTWAMTELMRNPRVMKKVQSEIRNQIGGKSMICLDDIDQLHYLKMVINETWRLHPPAPLLVPREVMSEFEINGYTIPAKTRLYVNVWGIG…
Arabidopsis thaliana	AT3G26830.1	CYP71B15	CYP71	491	HMMPfam	PF00067	[29,477]	MSVFLCFLVLLPLILIFLNVLKPSKYKLPPGPKKLPIIGNLHQRRTLHPRNRRNLAEMYGPVALLQYGFVPVVAISSKEAAEEVLKINDLECCSRPEAAGMRATFYNFKDIGMAPFGDEWSLMRKLSVVELFSVKKLQSFKYIIEEENNLCVKKLSEFATRQSPVNLERAIFTLVGNIVCRIGYGINLYECDFFEADRVVDLVLKAEAVIRETVFSDFFPGRIGRFIDCISGQNRRLKNNFSVVDTFFQNVLNEHLKPGRESSTIVDLMIDMKKKQENDGDALKFTTDHLKGMISDIFVAGIGGVAGITLWGMTELIRNPRVMKKVQDEIRTTLGDKKERIKEEDLNQLHYFKLVVKETLRLHPTTPLLLPRQTMSHIKIQGYDVPAKTQILVNVYAMG…
Arabidopsis thaliana	AT3G44250.1	CYP71B38	CYP71	500	HMMPfam	PF00067	[29,487]	MSIFLCFLLLLPLSLILFKKLLPSKGKLPPGPIGLPIIGNLHQLGKLLYKSFHKISQEYGPVVLLRLGVVPVIVVSSKEGAEEVLKTHDLETCTRPKTAATGLFTYNFKDIGFAPFGDDWREMRKITTLELFSVKKLKSFRYIREEESELLVKKISKSVDETQNSSVDLRKVLFSFTASIICRLAFGQNFHQCDFVDASLEELVLESEANLGTFAFADFFPGGWLIDRISGQHSRVNKAFYKLTNFYKHVIDDHLKTGQPQDHSDIVSVMLDMINKPTKADSFKVTYDHLKGVMSDIFLAGVNGGANTMIWTLTELSRHPRVMKKLQEEIRAMLGPNKERITEEDLEKVEYLKLVMVETFRLHPPAPLLLPRLTMSDIKIQGYNIPKNTMIQINTYAIG…
Arabidopsis thaliana	AT3G48270.1	CYP71A26	CYP71	490	HMMPfam	PF00067	[33,464]	MMIMFFLLCSIIFVVTIIIFRKQKRGKKRNTLPSPPGLPLIGNLHQLGRHPHRSLCSLSHRYGPLMLLHFGRVPVLVVSSAELARDVLKTHDRVFASRPRSKIFEKLLYDKHDVASAPYGEYWRQMKSVCVLHLFSNKMVRSFREVREEEISLMMEKIRKSISLPVNLSKILVSLTNDVICKVALGRKYGGETDFKELMERLNKLLGTFSVGSYVPWLAWIDWIRGLDCQLEKTANDVDKFFERVVQDHVDGNRDMTDFVDVLLAIQRDKTVGFEINRVSIKAIVMNVFVGGTDTSSTLMEWAMTELLRHPKCLKRLQEEVRTICKDKSSVSEEEIQNMSYLKAVIKEALRLHPPLPLMVPHESTQDVRLGDHHIPAGTQVLINAWAIGREAATWGPDV…
Arabidopsis thaliana	AT3G48280.1	CYP71A25	CYP71	491	HMMPfam	PF00067	[31,466]	MMMMIILLWSIIFMTILFLKKQLSGKKGKTPPSPPGLPLIGNLHQLGRHTHRSLCDLSRRYGPLMLLHLGRVPVLIVSSADMAQEILKTHDQAFANRPRSKLSQKLLYNNRDVASAPYGEYWRQMKSVCVIHLLSNKMVRSFRDVREEEITLMMAKIRKSSSLPFNVSKVLECLTNDVICRVALGRKYGGETDFKKLTDRLSELLGTFSIGSFVPWLAWVDWIRGWDAQLDKMGKDLDDFFEKVVQDHEDGDRRDGTDLIDALLRVKREKSPGFEIERVSIKAITLDVFVGGSDTSFTLLEWAMTELLRHPKSLNRLQEEVRTICKGKSRVSEDDIQGMKYLKAVIKEALRLHPPFPMMAPHESTEDVKLRDYHIPAGTQVMMNAWAIGREVATWGPDA…
Arabidopsis thaliana	AT3G48290.1	CYP71A24	CYP71	489	HMMPfam	PF00067	[34,466]	MKMMMMIILLLCSIILITILFFKKQSRGKKSNAPPSPPRLPLIRNLHQLGRHPHRSLCSLSHRYGPLMLLHFGSVPVLVVSSADAAKDVLKTHDRVFASRPRSKIFDKIFYNGRDVALAPYGEYWRQMKSVCVLHLFSNKMVRSFRDVRQEEISLMIEKIRISSSLRINLSEILVNLTNNVICRVALGRKYGGKTDFKDLMKRLTRLLGEFSVGSYVSWLAWIDWIRGLDGQLIKISNDLDEFLERVVQDHVDGDGHKNDFVDFLLTIEREKSVGFEIDRLSIKAIILDVFVGDMDTTYTLLEWAMTELLCHHECLDRLQEEVRMVCKDKSGVSEDDLQDMKYLKAVIKETLRLHPPLPLMVPHESTHDVKLRDYHIPAGTHVMINAWAIGREAATWGP…
Arabidopsis thaliana	AT3G48300.1	CYP71A23	CYP71	484	HMMPfam	PF00067	[31,461]	MILFLCLIILFIITILFFKKHKTVNKIINFPSPPRLPLIGNLHQLSQHPHRSLCYLSHRYGPLMLLHFGSVPVIVASTAEAARDVLKTHDRVFASRPRSKIFEKLLYKSRNMASAPYGEYWRQMKSVSVLHLLSNKMVRSFQDVRQEEITLMMETIRKSSSKPVNLSKILSSLTNDVICRVALGRKYGVGTDFKELIDRLMRQLGTFTIGSYVPWLAWTDWVSGLEARLEKTANDFDKLLERIVQDHEDGDGDKTDFVDVLLAAQRDKSFGFDIDRLSIKAIVLDAFVGGTDTSSTLVEWEMTELLRHPTCLKKLQEEVRTICKGKSSVSEDDIQGMEYLKAVVKEALRLHPPVPLMVPHQSTQDVRLRDNHIPAGTQVIVNLWAVGREAATWGPDANE…
Arabidopsis thaliana	AT3G48310.1	CYP71A22	CYP71	491	HMMPfam	PF00067	[33,465]	MESMIRIILLSLIIFITILFFIKQKKGKKSNTPASPPRLPLIGNLHQLGRHPHRSLCSLSNRYGPLMLLRFGLVPVLVVSSADVARDILKTYDRVFASRPRSKIFEKIFYEARDVALAPYGEYWRQMKSVCVLHLLTNKMVRSFRNVRQEEISLMMEKIQKSSSLQVNLSELLGSLTNDVISRVALGRKYSDETDFKELMKRLTKLLGEFCVGTYVPWLAWIDWISGLDGQLKKTGNDLDEFLEKVVQDHEDGDAQRTDFVDVLLRIQREKSVGFEIDRLSIKAIILDVVVGGTDTSYALMEWAMTELLHRPECLNRLQEEVRTICKGNSSVSEDDIKDMNYLKAVIKETMRLHPPLPLMVPHESTQDVRLGDYHIPAGTQVMINAWAIGREAATWGPD…
Arabidopsis thaliana	AT3G48320.1	CYP71A21	CYP71	491	HMMPfam	PF00067	[33,466]	MESMTMIILQSLIIFITILFFKKQKRGKKSNTPRSPPRLPLIGNLHQLGHHPHRSLCSLSHRYGPLMLLHLGRVPVLVVSSADVARDILKTHDRVFASRPRSKLFEKLFYDGRDVAFAPYGEYWRQIKSVCVLRLLSNKMVTSFRNVRQEEISLMMEKIQKSSSLQVNVSELLGSLTNDVISRIALGRKYSGETDSKELMKRLMMLMGEFSVGTYVPWLGWIDWISGLDGQLNKTGNDLDEFLEKVVQDHVDGDGQRTDFVDVLLRIQREKSIGFEIDRLCIKAIVLDVLVAGTDSSYALMDWAMTELLRHPECLRTLQEEVRTICKGNLSVSEEDIQNMSYLKAVIKETTRLHPPLPLLAPHESIQDVILGDYHIPAGTQVMINAWAIGREAATWGPD…
Arabidopsis thaliana	AT3G53280.1	CYP71B5	CYP71	499	HMMPfam	PF00067	[29,486]	MSIFLCFLLLLPLSLIFLKKLLPSKGKLPPGPKGLPIIGNLHQFGRFLHKSLHKISQEYGPVMLLHFGVVPVIIVSSKEGAEEVLKTHDLETCSRPKTVGSGLFTYNFKDIGFAPYGENWREMRKIAVSELFSQKKLKSFRYIREDESQLLVRKVSKSALETPTSSVNLRKVIFTFAASIICRLSFGQNFCDFVDMETVEELVLESETNLGSLAFADFLPAGWIIDRISGQHSTVMKAFSKLTNFFELVIDDHLKSGKIEDHSDIISVMLDMINKPTEVGSYKVTDDHLKGLMSDVFLAGVNAGSITMIWTMTELSRHPRVMRKLQEEIRAALGPNKEKITEEDLEKVEYLKMVIEEAFRLHPPAPLLLPRLTMSDINIQGYSIPKNTMIQINTYTIGR…
Arabidopsis thaliana	AT3G53290.1	CYP71B30P	CYP71	408	HMMPfam	PF00067	[4,221][240,395]	MFFYLYLSSSAKEVLKTHDLETCTRPKMVTTGLFSYNFKDIGFTQYGEEWGEMKKLIGLELFSPKTQKSFRYIREEESDLLVKKISKSAQTQTLVDLGKPLFSFTAGIIFRLAFGQNFRKCDFIDRERVEELVVESETNVGTLAFSDFFPTGLGWLIDRLSGQSSRMNKVFSKLTNLFEHVIDDHLKTEQHQDHSNLISAMLNMINKPTNIGSFKITSDHLKGVMSVSVYDFLTGTLIRATLGSNKERITEEDLEKVEYLKMVIEETFRLHPPAPLLLPRLTMSDVTIQGYNIPKNTMIEINTYTIGRDPKCWTNPEEFIPERFSNTSINYKGQHFELLPFGAGRRSCPGMSLGITILELGLLNLLYFFDWRLPNGMTIADIDMEEVGALNIAKKVPLE…
Arabidopsis thaliana	AT3G53300.1	CYP71B31	CYP71	499	HMMPfam	PF00067	[29,488]	MSMFLGLLFLFPLFFILFKNLLPPRKKLPPGPTGLPLIGNLHQLGRLLHSSLHKLSLEHGPVMLVRWGVVPMAVFSSNEAAKEVLKTHDLETCNRPKLVANGLFTHGYKDIGFTQYGEEWREMKKFVGLELFSPKKHKSFRYIREEEGDLLVKKISNYAQTQTLVDLRKSLFSYTASIIFREAFGQNFRECDYINMDKLEELVQETETNVCSLAFTDFFPRGLGWLVDRISGQHSRMNIAFSKLTTFFEDVIDELLKTKQLDDHSDLVTAMLDVINRPRKFGSLKITYDHLIAMMSDVVLAGVNAGTVTMIWTMTELTRHPRVMKKLQEEIRATLGPNKERITEEDLEKVEYLNLVIKESFRLHPPAPLLLPRETMSDIEIQGYHIPKNAHVKINTYAI…
Arabidopsis thaliana	AT3G53305.1	CYP71B32	CYP71	339	HMMPfam	PF00067	[3,132][180,319]	MLLRFGVVPVVVFSSKEAAKEVLKTHDLDTCTRPKLVANGLFSRNFKDIGFTQYGEDWREMKKLVGLELFSPKKHKSFRYIREEEGDLLVKKISNSAQTQTLIDLRKASFSFTAGTIFRLAFGQNFHQCDFMDMDRLEELVLEAETNGCILALTDFLPTGLGWLVDRISGCGFGGSECGNNHNDLQKVEYLNMVIKETFRLHPPSPLLLPRETMSDIEIQGYHIPKNALIRINTYTIGRDLKCWSNPERFLNTSINYKGQDYKLLPFGAGRRSCPGMNLGITILELGLLNILYFFDWSFPNGMTIEDIDMEENGALNKTLELIPTLPSALSDGSSGWR
Arabidopsis thaliana	AT4G13290.1	CYP71A19	CYP71	491	HMMPfam	PF00067	[34,464]	MEIILVTLCLTTLLALLLLKSILKRTTTNNLNLPPSPWRLPVIGNLHQLSLNTHRSLRSLSLRYGPLMLLHFGRTPVLIVSSADVAHDILKTYDVICANRPKTKVIDKILRGGRDVAFAPYGEYWKQMKSICIQNLLSNKMVRSYKKIREDEIKLMIEKVENASSCSPPSPVNLSQLFMTLTNDIICRAALGRKYSSKEDGIDVENIVRAFSALVGEFPIGEYIPSLSWIDKIRGQDHKMEEVDKRFDEFLERVVKEHEDANKDTRSDLVDTLLTIQSDKSALKLIIWDMFLAGTATSLSFLEWAMTELMRNPKVMKKLQEEIRSSSRQGLFVTEKEAEKMDYLQAVIKEALRLRPPAPLMVPRVFSEDVTLKGYNIPAGTQVIINAWAIQRDTTTWGI…
Arabidopsis thaliana	AT4G13310.1	CYP71A20	CYP71	498	HMMPfam	PF00068	[33,471]	MEMILITLCLTTLLALLLKSILKRTATKNFNLPPSPWRLPVIGNLHQLSLHTHRSLRSLSLRYGPLMLLHFGRTPVLIVSSADVAHDVMKTHDLVCANRPKTKVVDKILSGGRDVAFAPYGEYWRQMKSICIQNLLNNKMVRSYEKIREEEIKRMIEKLEKASCSSSPSPVNLSQILMTLTNDIICRVALGRKYSGKKDGIDVENIVRTFAALLGEFPVGEYIPSLSWIDRIRGLDHKMEVVDKRFDEFLERVVKEHEEADKETRSDLVDKLLTIQSDKTGQFELEKSALKLIIWDMFLAGTATTLSFLEWAMTELMRNPKVMKKLQEEIRSSSPQDLFVTEKEAEKMNYLQAVIKEALRLRPPAPLLVPRVLSEDVKLKGYNIPAGTQVIVNAWAIQR…
Arabidopsis thaliana	AT4G20235.1	CYP71A28	CYP71	341	HMMPfam	PF00081	[32,157][254,331]	MILISLCFTTFLAFLFLNPLLKRTTTTKPNQPPSPWRLPVIGYLHQLSLHPHRSFRSLSLRLWSAHAPSLRSCPYPRFSKYISSSDVAHDVMKTHDLKFANRPKTKAVDIIINGGRDVAFSSYGEYWRQMKSLCTVHLLGRQMVRSFEKVREEEITSVIWGSLRNKVLLLCRREENTSDFENQLRKVMELLGAFPVGDYIPGLAWIDKVRGLDRKMEEVSKTFVEFLERVVQEHVDEGGTTTTFTAIDWAMTLVVFINAWAIHRDTEKWGPYAEEFKPERHLDLPLNFQGQDFNFIPFGSGRRLCPDIDFATMLIEVGLANFVYRFNWRVETRPLGDDDG
Arabidopsis thaliana	AT4G20240.1	CYP71A27	CYP71	452	HMMPfam	PF00082	[34,414]	MEMILISLCLTTLLAFLFLKPLLKRITTTKPKLPPSPWRLPVIGNLHQLGPNPHRYLHSLSLRYGPLMLLHFGRVPVLVVSCPDVTNDIMKTHDLKFANRPKSKAINIFMEGGRDIIFGPYGEDWKSMKSLGVVHLLNNKMVRSFENLREEEIKVMTEKLEEASSSSSSVNLSKLLMTLTNDIICRITLGRKYNEEEGGIDIKNLVMTSSEFFGKFFFGDFIPSLAWIDWISGIDDKMKDINNKLDCFLDSMVQEHVDADHKEPSDFIDMLLLIQKDKTKRFKFDRSDLILILKDMFFSGTATTASQLEWTMTELMRHPECMKKLQDEINSFSTHNLNVTEKEVEKMNYLHCVIKEGLRLHPSGPLLFRLPSEDVQLKGYDISAGTHVIINAWALQRNP…
Arabidopsis thaliana	AT5G24950.1	CYP71A15	CYP71	497	HMMPfam	PF00124	[33,465]	MEIIIISLCLATILAFLLLKPLLNRTVAKDNLPPSPWRVPVIGNLHQLSLHPHRSLRSLSHRYGPLMLLHFGRVPILVVSSSDVAHDLMKTHDLKVANRPRLKVIETILNGGREVVFSPYGDYWRQIKTVCVVHLLNKKMVQSFAKVREEERSVMMEKVEKASSDSSPLNLSKLLITLTSDVASRVSFGKKHSNEASMSDFKNQVRKITELVGGFPVSEYIPCLAWIDQIRGLYNRAEEVSKIFGDLMDKVVQEHLDATNKPTKDFVDILLSFERQSKDGIEVRRSDIKFIILDIFLGGTTTTNSLLEWTMTELIRHPECMKKLQDEIRGDATNLTIYRSHEEVEDMKYLKAVIKEGLRLHPPFPLLVLRLLTQDVKLKGYDIAAGTQVITNAWAIQRD…
Arabidopsis thaliana	AT5G24960.1	CYP71A14	CYP71	498	HMMPfam	PF00125	[34,466]	MEMIIISLCLATILALLLLKQFLNRTYTAKVNLPPSPWRVPVIGNLHQLSLHPHRSLRSLSHRYGPLMLLHFGRVPVLVVSSSDVAHDLMKTHDLKVANRPQLKVVEKIFNGGREMVFSPYGEYWRQIKSVCIVNLLNKKKVQSFEKVREEEISEMMERVEKASSDSSPLNLSELLLTLTSDVTSRVSLGRKYSKEESMSDFKIQMRKITELVGGFPVGEYIPCLAWIDKLRGVDEKAEEVSKAFGDLMEKVLQEHLDATDKPTLDFVDVLLSLERHERNGVQIRRSDIKFLILDMFLAGTETTYALLEWIMTELIRHPECMKKLQDEIRAKATKLILYISEEDVEDMKYLKAVVKEVLRLHPPLPLLVPRELSEDIKLKGYDIAAGTQVIINAWAIQR…
Arabidopsis thaliana	AT5G25120.1	CYP71B11	CYP71	497	HMMPfam	PF00126	[30,483]	MSLWYIIVAFVFFSTIIIVRNTRKTKKNLPPGPPRLPIIGNLHQLGSKPHSSMFKLSEKYGPLMALRFGSVSTVVASTPETVKEVLKTFDAECCSRPYMTYPARLTYNLKDIGFCPYTKYWREVRKMTVVELYTAKRVQSFQHTRKEEVASLVDFITQAASLEKPVNLNTKLMKLSGSVICRVVFGINLKGSKLENLYEEVIQGTMEVVGSFAAADYFPIIGRIIDRITGLHSKCEKIFKAMDAFFDQSIKHHLEDESIKDDIIDLLLKMERGEIELGEFQLTRDNTKGILFNILNAGIDTSAQVMTWVMTYLISNPRVMKKAQAEVREVIKNKDDIIEEDIERLEYLKMVVKETFRVLPLVPLLIPREASKDVKIGGYDIPKKTWIHVNIWAIHRNPN…
Arabidopsis thaliana	AT5G25130.1	CYP71B12	CYP71	497	HMMPfam	PF00127	[30,483]	MSLWYIIVAFVFFSSMIIVRIIRKTKKNLPPGPPRLPIIGNLHQLGSKPHRSMFKLSETYGPLMSLKFGSVSTVVASTPETVKEVLKTFDVECCSRPNMTYPARVTYNLKDLCFSPYSKYWREVRKMTVVELYTAKRVQSFQHTRKEEVAALVDFIKQAASLEKPVNLNKKLMKLSGSVICRVAFGINLQGSKLENTYEEVIQGTVELVGSFAAADYFPVVGRIIDRITGLHSKCEKLFKAMDAFFDQSIKHHLEDEIIKDDIIDLLLKMERGETTLGEFQLTRDHTKGILANILNAGIDTSAQVMTWVMTYLISNPRVLKKAQAEVREVIKHKDDIIEEDIERLQYLKMVIKETFRINPLVPLLIPREASKDVKIGGYNIPKKTWIHVNIWAIHRNPN…
Arabidopsis thaliana	AT5G25140.1	CYP71B13	CYP71	497	HMMPfam	PF00128	[30,483]	MSLWYIIVVFVFFASIFIAKNTRKTKKNLPPGPPRLPIIGNLHQLGSKPHRSMFKLSEKYGPLVYLKLGKVPSVVASTPETVKDVLKTFDKDCCSRAFLTYPARISYNLKDLAFAPYSKYWKAVRKMTVVELYTAKRVKSFRNIREEEVASFVEFIKHSASLEEIVNLNQTLVKLSGSVICRVGFGINLEGSKLENTYEEVIHGTMEVLGSFAASDYFPVIGGIIDRITGLHNKCEKVFKGTDSFFDHCIKHHLEDGGSKDDIVDLLLKVERGEIGLGEFQFTRNHTKGILLDILLAGVDTSGHTITWVMTHLIKNPRVMKKAQAEVREVIKNKDNITEEDIEGLEYLKMVVKETLRINPLVPLLTPREASKDVKIGGYNIPKKTWIHVNIWAIHRNPN…
Arabidopsis thaliana	AT5G25180.1	CYP71B14	CYP71	497	HMMPfam	PF00129	[30,483]	MIWWFIVGASFFFAFILIAKDTRTTKKNLPPGPPRLPIIGNLHQLGSKPQRSLFKLSEKYGSLMSLKFGNVSAVVASTPETVKDVLKTFDAECCSRPYMTYPARVTYNFNDLAFSPYSKYWREVRKMTVIELYTAKRVKSFQNVRQEEVASFVDFIKQHASLEKTVNMKQKLVKLSGSVICKVGFGISLEWSKLANTYEEVIQGTMEVVGRFAAADYFPIIGRIIDRITGLHSKCEKVFKEMDSFFDQSIKHHLEDTNIKDDIIGLLLKMEKGETGLGEFQLTRNHTKGILLNVLIAGVDTSGHTVTWVMTHLIKNPRVMKKAQAEVREVIKNKDDITEEDIERLEYLKMVIKETLRINPLVPLLIPREASKYIKIGGYDIPKKTWIYVNIWAVQRNPN…
Arabidopsis thaliana	AT5G35715.1	CYP71B8	CYP71	443	HMMPfam	PF00131	[3,426]	MLLRFGVVPMVVISSKEAAKQVLKSRDLETCSRPKLVANGLFTRNFKDIAFAQYGEDWREMKKLVGLELFNPKKHKFFRYIREEEGDLLVKKLSKSSQTQTLVDLRKAFFSFTAGIIFRVSFGQNFRECDFIDMDRLEELVQESETNVFSFAFTDFFPTGLGWLVDRISGQHSRIEKAFSKLTKFFQHVIDEELKIGQSQDHSNLVSSMLDMINRSTEYGSFKITSDHLIAMMTDIVLGGVNAGTITMIWTMTELTRHPRVMKKLREEIRATLGPNKERITEEDLEKVEYLKLVIKETFRLHPPGPFLLPRQVMSDIEIQGYHIPKNAHIKISTYAIGRDPKCWTNPEEFNPERFANTSINYKGQHYELLPFGAGRRSCPGMTLGITILELGLLNILYY…
Arabidopsis thaliana	AT5G42590.1	CYP71A16	CYP71	498	HMMPfam	PF00141	[33,466]	MEMMILISLCLTTFLTILLFFKSLLKRPNSNLPPSPWRLPVIGNLHQLSLHPHRALSSLSARHGPLMLLRFGRVPVLIVSSADVAHDVMKTHDLKFANRPITKSAHKISNGGRDLVFAPYGEYWRNVKSLCTIHLLSNKMVQSSEKRREEEITLLMETLEEASLSSSSVNLSKLITNMVSDIMGKVVLGKKYSGEEGTIDVKTITKSFLDAVGLSPVGEYIPSLAWIGKITGSDGKLEKITKQFGDFIEKVLQEHEDTTADKETPDFVDMLLTIQRDETAQCQLDKSDLKVIIFEMFLGSTTTTSAVIEWAMTRLMRNPECLKKLQDEIRSVSKMNSYVSGKEVENMNYLKAVIKEVLRLHPPLPLLVPRLLSEDVKLKGYDITAGTQVIINAWAIQRD…
Arabidopsis thaliana	AT5G57260.1	CYP71B10	CYP71	503	HMMPfam	PF00151	[31,491]	MTVLWFVSLILLISILLVAVKHSKRRWVRQPPSPPGLPIIGNLHQLGELPHQSLCKLSKKYGPVMLLKLGRVPTVIVSTPETAKQVLKDYDLHCCSRPSLEGTRKLSYNYLDIAFSRFDDYWKELRKLCVEELFCNKRINSIQPIKEAEMEKLIDSIAESASQKTLVNLSDTFLSLNVNVICKAVFGVNFQGTVLNNDKFQDLVHEALEMLGSFSASDFFPYVGWIVDWFTGLHARRERSVRDLDAFYEQMIDLHLQKNREESEDDFVDLLLRLEKEEAVLGYGKLTRNHIKAILMNILLGGINTSAITMTWAMAELIRNPRVMKKVQSEIRAQIGKNNKTRIISLDEINHLSYLNMVIKETCRLHPVAPLLVPREVISEFKINGYTIQPKTRLHVNVW…
Arabidopsis thaliana	AT2G28850.1	CYP710A3	CYP710	494	HMMPfam	PF00067	[38,460]	MVSSVSLFASLTPYLVSALLLFLLLEQLFYRLKKRNLPGPLFVFPIIGNVVALIRDPTSFWDKQSAMADTSVGLSVNYLIGKFIIYIKDAELSNKVFSNIRPDAFQLVGHPFGKKLFGDHSLIFMFGENHKSVRRQVAPNFTRKPLSAYSSLQQIVILRHLRQWEESFSSGSRPVSMRQLIRELNLETSQTVFVGPYLDKEVKNTIRDDYNVFNPGTMALPIDLPGFTFGEARRAVSRLVNTMSLCVRKSKEKMAAGENPTCLVDFWTHSIVAESPPPPHSKDEEISCVLVDFLFASQDASTSSLLWAVVLLESEPEVLRRVREDVARFWSPESKESITADQLAEMKYIRAVAREVLRYRPPASMVPHVAVSDFRLTESYTIPKGTIVFPSLFDASFQG…
Arabidopsis thaliana	AT2G28860.1	CYP710A4	CYP710	494	HMMPfam	PF00067	[38,461]	MVSSVSLFASLTPYLVSALLLFLLLEQLFYRVKKRNLPGPLFVFPIIGNVVALIRDPTSFWDKQSAMADTSVGLSVNYLIGKFIIYIKDAELSNKVLSNIRPDAFQLTGHPFGKKLFGDHSLIFMFGEDHKSVRRQVAPNFTRKPLSAYSSLQQIVILRHLRQWEESFSSGSRPVSMRQLIRELNLETSQTVFVGPYLDKEVKKTICDDYSLLTLGTMAIPIDLPGFTFGEARQAVSRLVNTMSVCVGKSKAKMAAGENPTCLVDFWTHSIIEENPPPPHSKDKEISCVLVDFMFASQDASTSSLLWAVVMLESEPEVLRRVREDVARFWSSESNELITADQLAEMKYTRAVAREVLRYRPPASMIPHVAVSDFRLTESYTIPKGTIVFPSLFDASFQG…
Arabidopsis thaliana	AT2G34490.1	CYP710A2	CYP710	500	HMMPfam	PF00067	[44,466]	MVFSVSIFASLAPYLVSALLLFFLIEQLSYLVKKRNLPGPLFVPPIIGNAISLVRDPTSFWFKQSDTAGTSPGLAANYLIGKFIIYIRDTELSHQIFSNVRLEAFHPLGHPFGKQLFGDHSLIYLFGEDHKTVRRHLAPNFTPKALSTYSDLQQIVMLRHLRQWEESFSGGTKPVSMRDLVRELNLETSQTVFVGPYLDKEARNTFCTDYNLFNLGSMALPINLPGFAFNKARRAVMNLEKTLSVCAGKSKKRMATGEEPTCLIDFWMHAFVTEIESGNPPPLHSEDEAIGGLLFDFLFAAQDASTSSLLWAVTFLESHPKVLSKVREEVAKIWSPQSGHLITADQLAEMKYTRAVAREVVRYRPPATMVPHIATNDFPLTESYTIPKGTIVFPSVFDA…
Arabidopsis thaliana	AT2G34500.1	CYP710A1	CYP710	496	HMMPfam	PF00067	[76,451]	MVFSVSIFASLAPYLISAFLLFLLVEQLSYLFKKRNIPGPFFVPPIIGNAVALVRDPTSFWDKQSSTANISGLSANYLIGKFIVYIRDTELSHQIFSNVRPDAFHLIGHPFGKKLFGDHNLIYMFGEDHKSVRRQLAPNFTPKALSTYSALQQLVILRHLRQWEGSTSGGSRPVSLRQLVRELNLETSQTVFVGPYLDKEAKNRFRTDYNLFNLGSMALPIDLPGFAFGEARRAVKRLGETLGICAGKSKARMAAGEEPACLIDFWMQAIVAENPQPPHSGDEEIGGLLFDFLFAAQDASTSSLLWAVTLLDSEPEVLNRVREEVAKIWSPESNALITVDQLAEMKYTRSVAREVIRYRPPATMVPHVAAIDFPLTETYTIPKGTIVFPSVFDSSFQGF…
Arabidopsis thaliana	AT2G26170.1	CYP711A1	CYP711	523	HMMPfam	PF00067	[47,494]	MKTQHQWWEVLDPFLTQHEALIAFLTFAAVVIVIYLYRPSWSVCNVPGPTAMPLVGHLPLMAKYGPDVFSVLAKQYGPIFRFQMGRQPLIIIAEAELCREVGIKKFKDLPNRSIPSPISASPLHKKGLFFTRDKRWSKMRNTILSLYQPSHLTSLIPTMHSFITSATHNLDSKPRDIVFSNLFLKLTTDIIGQAAFGVDFGLSGKKPIKDVEVTDFINQHVYSTTQLKMDLSGSLSIILGLLIPILQEPFRQVLKRIPGTMDWRVEKTNARLSGQLNEIVSKRAKEAETDSKDFLSLILKARESDPFAKNIFTSDYISAVTYEHLLAGSATTAFTLSSVLYLVSGHLDVEKRLLQEIDGFGNRDLIPTAHDLQHKFPYLDQVIKEAMRFYMVSPLVARE…
Arabidopsis thaliana	AT2G42250.1	CYP712A1	CYP712	515	HMMPfam	PF00067	[42,492]	MDLKLNTKLIILITSLAFPFMLYALFKWFLKEQGSLAATKLPQSPPALPFIGHLHLIGKVLPVSFQSLAHKYGPLMEIRLGASKCVVVSSSSVAREIFKEQELNFSSRPEFGSAEYFKYRGSRFVLAQYGDYWRFMKKLCMTKLLAVPQLEKFADIREEEKLKLVDSVAKCCREGLPCDLSSQFIKYTNNVICRMAMSTRCSGTDNEAEEIRELVKKSLELAGKISVGDVLGPLKVMDFSGNGKKLVAVMEKYDLLVERIMKEREAKAKKKDGTRKDILDILLETYRDPTAEMKITRNDMKSFLLDVFMAGTDTSAAAMQWAMGQLINHPQAFNKLREEINNVVGSKRLVKESDVPNLPYLRAVLRETLRLHPSAPLIIRECAEDCQVNGCLVKSKTRV…
Arabidopsis thaliana	AT5G06905.1	CYP712A2	CYP712	522	HMMPfam	PF00114	[32,488]	MNYTSCSYLFFTLVTIFLLHRLFSSSSRRGLPPGPRGLPVLGHMHLLRSSLPRSLQALAHTYGPLMTIRIGSLRVLVVSDSDTAKLILKTHDPDFASKFVFGPRQFNVYKGSEFFNAPYGSYWRFMKKLCMTKLFAGYQLDRFVDIREEETLALLSTLVERSRNGEACDLGLEFTALTTKILSKMVMGKRCRQNSNIPKEIRKIVSDIMACATRFGFMELFGPLRDLDLFGNGKKLRSSIWRYDELVEKILKEYENDKSNEEEEKDKDIVDILLDTYNDPKAELRLTMNQIKFFILELFMASLDTTSAALQWTMTELINHPDIFAKIRDEIKSVVGTTNRLIKESDLQKLPYLQAAIKETLRLHPVGPLLRRESNTDMKINGYDVKSGTKIFINAYGIM…
Arabidopsis thaliana	AT5G24900.1	CYP714A2	CYP714	526	HMMPfam	PF00122	[85,514]	MESLVVHTVNAIWCIVIVGIFSVGYHVYGRAVVEQWRMRRSLKLQGVKGPPPSIFNGNVSEMQRIQSEAKHCSGDNIISHDYSSSLFPHFDHWRKQYGRIYTYSTGLKQHLYINHPEMVKELSQTNTLNLGRITHITKRLNPILGNGIITSNGPHWAHQRRIIAYEFTHDKIKGMVGLMVESAMPMLNKWEEMVKRGGEMGCDIRVDEDLKDVSADVIAKACFGSSFSKGKAIFSMIRDLLTAITKRSVLFRFNGFTDMVFGSKKHGDVDIDALEMELESSIWETVKEREIECKDTHKKDLMQLILEGAMRSCDGNLWDKSAYRRFVVDNCKSIYFAGHDSTAVSVSWCLMLLALNPSWQVKIRDEILSSCKNGIPDAESIPNLKTVTMVIQETMRLYP…
Arabidopsis thaliana	AT5G24910.1	CYP714A1	CYP714	533	HMMPfam	PF00123	[89,516]	MENFMVEMAKTISWIVVIGVLGLGIRVYGKVMAEQWRMRRKLTMQGVKGPPPSLFRGNVPEMQKIQSQIMSNSKHYSGDNIIAHDYTSSLFPYLDHWRKQYGRVYTYSTGVKQHLYMNHPELVKELNQANTLNLGKVSYVTKRLKSILGRGVITSNGPHWAHQRRIIAPEFFLDKVKGMVGLVVESAMPMLSKWEEMMKREGEMVCDIIVDEDLRAASADVISRACFGSSFSKGKEIFSKLRCLQKAITHNNILFSLNGFTDVVFGTKKHGNGKIDELERHIESLIWETVKERERECVGDHKKDLMQLILEGARSSCDGNLEDKTQSYKSFVVDNCKSIYFAGHETSAVAVSWCLMLLALNPSWQTRIRDEVFLHCKNGIPDADSISNLKTVTMVIQET…
Arabidopsis thaliana	AT5G52400.1	CYP715A1	CYP715	520	HMMPfam	PF00149	[94,502]	MEFFEMSRVWYIFFKVFVVVICLMFLKLFLRCWIWPVRAQKKLRGNGFVGPAPSFPFGNLNDMKKLKMASVVVDNSKSSTIINHDIHSIALPHFARWQQEYGKVFVYWLGIEPFVYVADPEFLSVMSKGVLGKSWGKPNVFKKDREPMFGTGLVMVEGDDWTRHRHIITPAFAPLNLKVMTNMMVESVSNMLDRWGIQINSGNPEFDMESEIIGTAGEIIAKTSFGVTGENGTQVLKNLRAVQFALFNSNRYVGVPFSNILSYKQTVKAKGLGHEIDGLLLSFINKRKISLAEGDDQGHDLLGMLLKADQKGNFTAKELVDECKTFFFAGHETTALALTWTFMLLAIHPEWQDTIREEIREVIGDSKIEYNKLAGLKKMSWVMNEVLRLYPPAPNAQRQ…
Arabidopsis thaliana	AT5G36110.1	CYP716A1	CYP716	478	HMMPfam	PF00134	[35,449]	MYMAIMIILFLSSILLSLLLLLRKHLSHFSYPNLPPGNTGLPLIGESFSFLSAGRQGHPEKFITDRVRRFSSSSSCVFKTHLFGSPTAVVTGASGNKFLFTNENKLVVSWWPDSVNKIFPSSMQTSSKEEARKLRMLLSQFMKPEALRRYVGVMDEIAQRHFETEWANQDQVIVFPLTKKFTFSIACRSFLSMEDPARVRQLEEQFNTVAVGIFSIPIDLPGTRFNRAIKASRLLRKEVSAIVRQRKEELKAGKALEEHDILSHMLMNIGETKDEDLADKIIGLLIGGHDTASIVCTFVVNYLAEFPHVYQRVLQEQKEILKEKKEKEGLRWEDIEKMRYSWNVACEVMRIVPPLSGTFREAIDHFSFKGFYIPKGWKLYWSATATHMNPDYFPEPERF…
Arabidopsis thaliana	AT5G36130.1	CYP716A	CYP716	141	HMMPfam	PF00135	[2,112]	MRYSWNVACEVMRIVPPLAGTFREAIDHFSFKGFYIPKGWKLYWSATATHKNPEYFPEPEKFEPSRFEGSGPKPYTYVPFGGGSRICPGREYARLEILIFMHNLVKRFKWEKVFPKENKLVADPAPIPAKGLPIRIFPQS
Arabidopsis thaliana	AT5G36140.1	CYP716A2	CYP716	319	HMMPfam	PF00136	[34,311]	MYLTIIFLFISSIIFPLLFFLGKHLSNFRYPNLPPGKIGFPLIGETLSFLSAGRQGHPEKFVTDRVRHFSSGIFKTHLFGSPFAVVTGASGNKFLFTNENKLVISWWPDSVNKIFPSSTQTSSKEEAIKTRMLLMPSMKPEALRRYVGVMDEIAQKHFETEWANQDQLIVFPLTKKFTFSIACRLFLSMDDLERVRKLEEPFTTVMTGVFSIPIDLPGTRFNRAIKASRLLSKEVSTIIRQRKEELKAGKVSVEQDILSHMLMNIGETKDEDLADKIIALLIGGHDTTSIVCTFVVNYLAEFPHIYQRVLEGMQIPLL
Arabidopsis thaliana	AT2G42850.1	CYP718	CYP718	486	HMMPfam	PF00067	[47,469]	MVLEPNFVLSWVFLCIAATISSTLFFFRKKHHRFITKKIQKKKKLLPGEMGLPWIGETMDFYKAQKSNRVFEDFVNPRIIKHGNIFKTRIMGSPTIVVNGAEANRLILSNEFSLVVSSWPSSSVQLMGMNCIMAKQGEKHRVLRGIVANSLSYIGLESLIPKLCDTVKFHHETEWRGKEEISLYRSAKVLTFTVVFECLYGIKVEIGMLEVFERVLEGVFALPVEFPCSKFARAKKARLEIETFLVGKVREKRREMEKEGAEKPNTTLFSRLVEELIKGVITEEEVVDNMVLLVFAAHDTTSYAMSMTFKMLAQHPTCRDTLLQEHAQIKANKGEGEYLTVEDVKKMKYSWQVVRETMRLSPPIFGSFRKAVADIDYGGYTIPKGWKILWTTYGTHYNP…
Arabidopsis thaliana	AT1G17060.1	CYP72C1	CYP72	477	HMMPfam	PF00067	[93,283][286,452]	MLEIITVRKVFLIGFLILILNWVWRAVNWVWLRPKRLEKYLKKQGFSGNSYRILMGDMRESNQMDQVAHSLPLPLDADFLPRMMPFLHHTVLKHGKKCFTWYGPYPNVIVMDPETLREIMSKHELFPKPKIGSHNHVFLSGLLNHEGPKWSKHRSILNPAFRIDNLKSILPAFNSSCKEMLEEWERLASAKGTMELDSWTHCHDLTRNMLARASFGDSYKDGIKIFEIQQEQIDLGLLAIRAVYIPGSKFLPTKFNRRLRETERDMRAMFKAMIETKEEEIKRGRAGQNVTSSLFVWTLVALSQHQDWQNKARDEISQAFGNNEPDFEGLSHLKVVTMILHEVLRLYSPAYFTCRITKQEVKLERFSLPEGVVVTIPMLLVHHDSDLWGDDVKEFKPER…
Arabidopsis thaliana	AT3G14610.1	CYP72A7	CYP72	513	HMMPfam	PF00067	[89,487]	MSFSVVAALPVLVAVVVLWTWRIVKWVWIKPKMLESSLKRQGLTGTPYTPLVGDIKRNVDMMMEARSKPINVTDDITPRLLPLALKMLNSHGKTFFIWIGPLPTIVITNPEQIKEVFNKVNDFEKASTFPLIRLLAGGLASYKGDKWASHRRIINPAFHLEKIKNMIPAFYHCCSEVVCQWEKLFTDKESPLEVDVWPWLVNMTADVISHTAFGSSYKEGQRIFQLQGELAELIAQAFKKSYIPGSRFYPTKSNRRMKAIDREVDVILRGIVSKREKAREAGEPANDDLLGILLESNSEESQGNGMSVEDVMKECKLFYFAGQETTSVLLVWTMVLLSHHQDWQARAREEVMQVLGENNKPDMESLNNLKVMTMIFNEVLRLYPPVAQLKRVVNKEMKL…
Arabidopsis thaliana	AT3G14620.1	CYP72A8	CYP72	516	HMMPfam	PF00067	[89,491]	MSDTKISAVAVAAAVVVVTTVTVWIWKGLNVAWLRPKKNEAYLKRQGLSGTPFTFLVGDIKREASMVEQEKSRPINLTDDYTHRVMPLIQQTVKDHGKTSYMWMGPIASVIVTKPEHIKDVLNRVYDFPKPPVHPIVELFATGVALYEGEKWSKHRKIINPSFHLEKLKIMIPAFYESCSEMISKWEKLVTEQGSSNEIDVWPYLGDLTSDVISRTAFGSSYEEGKRIFELQEEQGRRVLKALELAFIPGMRFLPTKNNLRMRQINKEVKSRLREIIMKRQRGMDTGEAPKNDLLGILLESNSGDHGMSIEDVVEECRLFHFAGQETTAVLLVWTMIMLSHHQKWQDQAREEILKVIGKNNKPNFDALSRLKTMSMILNEVLRLYPPGILLGRTVEKET…
Arabidopsis thaliana	AT3G14630.1	CYP72A9	CYP72	509	HMMPfam	PF00067	[85,483]	MEIVIASLALVVVLWCIWRILEWVWLKPKMLESYLRRQGLVGTRYTPLVGDVRRSFSMLKEARSKPMKPTDDLISLVMPYSFHMLNTYGKTFFTWSGPIPAITIMNPQLIKEVYNKFYDFEKTHTFPLTSLLTDGLANADGDKWVKHRKIINPAFHFEKIKNMVPTFYKSCIEVMCEWEKLVSDKGSSCELDVWPWIVNMTGDVISRTAFGSSYKEGQRIFILQAELAHLIILALGKNYIPAYRHFPTKNNRRMKTIVKEIQVILRGIISHREKARDAGEAPSDDLLGILLKSNSEQSKGNGLNMEEIMEECKLFYFAGQETTSVLLAWTMVLLSQHQDWQARAREEVMQVFGHNKPDLQGINQLKVMTMIIYEVLRLYPPVIQMNRATHKEIKLGDMT…
Arabidopsis thaliana	AT3G14640.1	CYP72A10	CYP72	515	HMMPfam	PF00067	[87,489]	MEISVACVTVSVVVVVVSWWVWRTLQWVWFKPKMLESYLRRQGLAGTPYTPLIGDLKRNVNMLTEATSKPIKLTEDITPRVLPHPFQMLKTHGRTFFTWLGPKPTITIMDPELIKEVFNKVYDYPKAQTFLLGRLIATGIINYDGDKWAKHRRIINPAFHIEKIKNMVPAFHQSCSDVVGEWSKLVSDKGSSSCEVDVWPWLVSMTGDVISRTAFGSSYKEGQRIFELQAELVHLILQAFWKVYIPGYRYLPTKSNRRMKAAAREIQVILKGIVNKRLRAREAGKAAPNDDLLGILLESNLGQAKGNGMSTEDVMEECKLFYFAGQETTSVLLVWAMVLLSHHQDWQARAREEVKQVFGDKEPDTECLSQLKVMTMILYEVLRLYPPVTHLTRAIDKEM…
Arabidopsis thaliana	AT3G14650.1	CYP72A11	CYP72	513	HMMPfam	PF00067	[88,487]	MEISVASVTVSVAVVVVSWWVWRTLQWVWFKPKMLESYLRRQGLAGTPYTPLVGDLKKNFSMRAEARSKPINLTDDITPRIVPYPLQMLKTHGRTFFTWFGAIPTITIMDPEQITEVLNKVYDFQKAHTFPLGRLIATGVLSYDGDKWAKHRRIINPAFHLEKIKNMVPAFHQSCSEIVCKWDKLVSDKESSCEVDVWPGLVSMTADVISRTAFGSSCVEGQRIFELQAELAQLIIQTVRKAFIPGYSYLPTKGNRRMKAKAREIQVILRGIVNKRLRAREAGEAPNDDLLGILLESNLGQTKGNGMSTEDLMEECKLFYFVGQETTSVLLVWTMVLLSQHQDWQARAREEVKQVFGDKEPDAEGLNQLKVMTMILYEVLRLYPPIPQLSRAIHKEMEL…
Arabidopsis thaliana	AT3G14660.1	CYP72A13	CYP72	513	HMMPfam	PF00067	[88,487]	MEISVASVTVSVAVVVVSWWVWRTLQRVWLKPKMLESYLRRQGLAGTPYTPLVGDLKRNFSMLAEARSKPINLTDDITPRIVPYPLQMLKTHGRTFFTWFGPIPTITIMDPEQIKEVFNKVYDFQKAHTFPLGRLIAAGLVSYDGDKWTKHRRIINPAFHLEKIKNMVPAFHQSCSEIVGEWDKLVTDKQSSCEVDIWPWLVSMTADVISRTAFGSSYKEGQRIFELQAELAQLIIQAFRKAIIPGYRYFPTKGNRRMKAAAREIKFILRGIVNKRLRAREAGEAPSDDLLGILLESNLGQTKGNGMSTEELMEECKLFYFAGQETTTVLLVWTMVLLSQHQDWQARAREEVKQVFGDKEPDAEGLNQLKVMTMILYEVLRLYPPVVQLTRAIHKEMQL…
Arabidopsis thaliana	AT3G14680.1	CYP72A14	CYP72	513	HMMPfam	PF00067	[89,487]	MEISVSSVTFSLAVVVVSWWVWRTLKWVWFTPKMLERSLRRQGLSGTSYTPLIGDFKKMISMFIEATSKPIKPTDDITPRVMPHPLQMLKTHGRTNLTWFGPIPTITIMDPEQIKEVFNKVYDFQKAHTFPLSKILGTGLVSYDGDKWAQHRRIINPAFHLEKIKNMVHVFHESCSELVGEWDKLVSDKGSSCEVDVWPGLTSMTADVISRTAFGSSYREGHRIFELQAELAQLVMQAFQKFFIPGYIYLPTKGNRRMKTAAREIQDILRGIINKRERARESGEAPSEDLLGILLESNLGQTEGNGMSTEDMMEECKLFYLAGQETTSVLLVWTMVLLSQHQDWQARAREEVKQVFGDKQPDTEGLNQLKVMTMILYEVLRLYPPVVQLTRAIHKEMKL…
Arabidopsis thaliana	AT3G14690.1	CYP72A15	CYP72	513	HMMPfam	PF00067	[87,487]	MEISVASVTISVVLAVVSWWIWRTLQWVWFKPKMLEHYLRRQGLAGTPYTPLVGDLKKNFTMLSEARSKPLKLTDDISPRVVPYPLQMFKTYGRTYFTWFGPIPTITIMDPEQIKEVFNKVYDFQKPHTFPLATIIAKGLANYDGDKWAKHRRIINPAFHIEKIKNMVPAFHQSCREVVGEWDQLVSDKGSSCEVDVWPGLVSMTADVISRTAFGSSYKEGQRIFELQAELAQLIIQAFRKAFIPGYSYLPTKSNRRMKAAAREIQVILRGIVNKRLRAREAGEAPSDDLLGILLESNLRQTEGNGMSTEDLMEECKLFYFAGQETTSVLLVWTMVLLSQHQDWQARAREEVKQVFGDKEPDAEGLNQLKVMTMILYEVLRLYPPVTQLTRAIHKELKL…
Arabidopsis thaliana	AT1G73340.1	CYP720A1	CYP720	488	HMMPfam	PF00067	[44,460]	MAESAGESYRLLSVSSSTTFLAFIIIFLLAGIARRKRRAPHRLPPGSRGWPLIGDTFAWLNAVAGSHPSSFVEKQIKKYGRIFSCSLFGKWAVVSADPDFNRFIMQNEGKLFQSSYPKSFRDLVGKDGVITVHGDQQRRLHSIASSMMRHDQLKTHFLEVIPVVMLQTLSNFKDGEVVLLQDICRKVAIHLMVNQLLGVSSESEVDEMSQLFSDFVDGCLSVPIDLPGFTYNKAMKARKEIIRKINKTIEKRLQNKAASDTAGNGVLGRLLEEESLPNESMADFIINLLFAGNETTSKTMLFAVYFLTHCPKAMTQLLEEHDRLAGGMLTWQDYKTMDFTQCVIDETLRLGGIAIWLMREAKEDVSYQDYVIPKGCFVVPFLSAVHLDESYYKESLSFN…
Arabidopsis thaliana	AT1G75130.1	CYP721A1	CYP721	506	HMMPfam	PF00067	[82,485]	MAVFFILVLVFFFLVFRFIYSNIWVPWRIQSHFKKQSVTGPSYRIFSGNSGEVSRLTAEAKSKPIPSGRNPHEFVHRVAPHYHEWSRVYGKTFLYWFGSKPVVATSDPRLIREALTTGGSFDRIGHNPLSKLLYAQGLPGLRGDQWAFHRRIAKQAFTMEKLKRWVPQMVTSTMMLMEKWEDMRNGGEEIELEVHKEMHNLSAEMLSRTAFGNSVEEGKGIFELQERMMRLFYLVRWSVYIPGFRFFPSKTNREIWRIEKQIRVSILKLIENNKTAVEKSGTLLQAFMSPYTNQNGQEEKLGIEEVTDECKTFYFAAKETTANLMTFVLVLLAMNQEWQNIAREEVICVLGQTGLPTLDILQDLKTLSMIINETLRLYPPAMTLNRDTLKRAKLGDLDI…
Arabidopsis thaliana	AT1G19630.1	CYP722A1	CYP722	477	HMMPfam	PF00067	[36,468]	MEHLCLCLVLCAAMLTLGKFLKIMFQDRKKSTAGVPPGSDGFPVIGETLQFMLSVNSGKGFYEFVRSRRIRYGSCFRTSLFGETHVFLSTTESARLVLNNDSGMFTKRYIKSIGELVGDRSLLCAPQHHHKILRSRLINLFSKRSTALMVRHFDELVVDALGGWEHRGTVVLLTDLLQITFKAMCKMLVSLEKEEELGSMQRDVGFVCEAMLAFPLNLPWTRFHKGIMARGRVMEMLEKIIRERRNEINSHNNHHEDFLQQLLAVDNDTPQLTDAEIKDNILTMIIAGQDTTASALTWMVKYLGENQKVLDILIEEQSQITKKASNKPFLELEDLSEMPYASKMVKESLRMASVVPWFPRLVLQDCEMEGYKIKKGWNINIDARSIHLDPTVYSEPHKF…
Arabidopsis thaliana	AT5G14400.1	CYP724A1	CYP724	368	HMMPfam	PF00120	[24,256][259,343]	MFILQNEGKLFTSDYPKAMHDILGKYSLLLATGEIHRKLKNVIISFINLTKSKPDFLHCAENLSISILKSWKNCREVEFHKEVKIFTLSVMVNQLLSIKPEDPARLYVLQDFLSYMKGFISLPIPLPGTGYTNAIKARKRLSARVMGMIKEREREEEDMNNAIREEDFLDSIISNEDLNYEEKVSIVLDILLGGFETSATTLSLVVYFLAKSPNLLHKLKEEHAAIRAKKGDGELLNWEDYQKMEFTQCVISEALRCEYVIPKGWKVFPIFTAVHLDPSLHENPFEFNPMRWTDKAKMNKKTTAFGGGVRVCPGGELGKLQIAFFLHHLVLSYRWKIKSDEMPIAHPYVEFKRGMLLEIEPTKFLED
Arabidopsis thaliana	AT2G30490.1	CYP73A5	CYP73	506	HMMPfam	PF00067	[34,497]	MDLLLLEKSLIAVFVAVILATVISKLRGKKLKLPPGPIPIPIFGNWLQVGDDLNHRNLVDYAKKFGDLFLLRMGQRNLVVVSSPDLTKEVLLTQGVEFGSRTRNVVFDIFTGKGQDMVFTVYGEHWRKMRRIMTVPFFTNKVVQQNREGWEFEAASVVEDVKKNPDSATKGIVLRKRLQLMMYNNMFRIMFDRRFESEDDPLFLRLKALNGERSRLAQSFEYNYGDFIPILRPFLRGYLKICQDVKDRRIALFKKYFVDERKQIASSKPTGSEGLKCAIDHILEAEQKGEINEDNVLYIVENINVAAIETTLWSIEWGIAELVNHPEIQSKLRNELDTVLGPGVQVTEPDLHKLPYLQAVVKETLRLRMAIPLLVPHMNLHDAKLAGYDIPAESKILVN…
Arabidopsis thaliana	AT2G26710.1	CYP734A1	CYP734	521	HMMPfam	PF00067	[85,496]	MEEESSSWFIPKVLVLSVILSLVIVKGMSLLWWRPRKIEEHFSKQGIRGPPYHFFIGNVKELVGMMLKASSHPMPFSHNILPRVLSFYHHWRKIYGATFLVWFGPTFRLTVADPDLIREIFSKSEFYEKNEAHPLVKQLEGDGLLSLKGEKWAHHRKIISPTFHMENLKLLVPVVLKSVTDMVDKWSDKLSENGEVEVDVYEWFQILTEDVISRTAFGSSYEDGRAVFRLQAQQMLLCAEAFQKVFIPGYRFFPTRGNLKSWKLDKEIRKSLLKLIERRRQNAIDGEGEECKEPAAKDLLGLMIQAKNVTVQDIVEECKSFFFAGKQTTSNLLTWTTILLSMHPEWQAKARDEVLRVCGSRDVPTKDHVVKLKTLSMILNESLRLYPPIVATIRRAKSD…
Arabidopsis thaliana	AT1G67110.1	CYP735A2	CYP735	513	HMMPfam	PF00067	[88,486]	MMVTLVLKYVLVIVMTLILRVLYDSICCYFLTPRRIKKFMERQGITGPKPRLLTGNIIDISKMLSHSASNDCSSIHHNIVPRLLPHYVSWSKQYGKRFIMWNGTEPRLCLTETEMIKELLTKHNPVTGKSWLQQQGTKGFIGRGLLMANGEAWHHQRHMAAPAFTRDRLKGYAKHMVECTKMMAERLRKEVGEEVEIGEEMRRLTADIISRTEFGSSCDKGKELFSLLTVLQRLCAQATRHLCFPGSRFLPSKYNREIKSLKTEVERLLMEIIDSRKDSVEIGRSSSYGDDLLGLLLNQMDSNKNNLNVQMIMDECKTFFFTGHETTSLLLTWTLMLLAHNPTWQDNVRDEVRQVCGQDGVPSVEQLSSLTSLNKVINESLRLYPPATLLPRMAFEDIK…
Arabidopsis thaliana	AT5G38450.1	CYP735A1	CYP735	519	HMMPfam	PF00138	[86,491]	MLLTILKSLLVIFVTTILRVLYDTISCYWLTPRRIKKIMEQQGVTGPKPRPLTGNILEISAMVSQSASKDCDSIHHDIVGRLLPHYVAWSKQYGKRFIVWNGTDPRLCLTETELIKELLMKHNGVSGRSWLQQQGTKNFIGRGLLMANGQDWHHQRHLAAPAFTGERLKGYARHMVECTSKLVERLRKEVGEGANEVEIGEEMHKLTADIISRTKFGSSFEKGKELFNHLTVLQRRCAQATRHLCFPGSRFLPSKYNREIKSLKKEVERLLIEIIQSRRDCAEMGRSSTHGDDLLGLLLNEMDIDKNNNNNNNNLQLIMDECKTFFFAGHETTALLLTWTTMLLADNPTWQEKVREEVREVFGRNGLPSVDQLSKLTSLSKVINESLRLYPPATLLPRM…
Arabidopsis thaliana	AT4G15440.1	CYP74B2	CYP74	385	HMMPfam	PF00079	[219,323]	MDLVDKRDVLIGDFRPSLGFYGGVRVGVYLDTTEPKHAKIKGFAMETLKRSSKVWLQELRSNLNIFWGTIESEISKNGAASYIFPLQRCIFSFLCASLAGVDASVSPDIAENGWKTINTWLALQVIPTAKLGVVPQPLEEILLHTWPYPSLLIAGNYKKLYNFIDENAGDCLRLGQEEFGLTRDEAIQNLLFVLGFNAYGGFSVFLPSLIGRITGDNSGLQERIRTEVRRVCGSGSDLNFKTVNEMELVKSVVYETLRFSPPVPLQFARARKDFQISSHDAVFEVKKGELLCGYQPLVMRDANVFDEPEEFKPDRYVGETGSELLNYLYWSNGPQTGTPSASNKQCAAKDIVTLTASLLVADLFLRYDTITGDSGSIKAVVKAK
Arabidopsis thaliana	AT5G42650.1	CYP74A	CYP74	519	HMMPfam	PF00142	[343,493]	MASISTPFPISLHPKTVRSKPLKFRVLTRPIKASGSETPDLTVATRTGSKDLPIRNIPGNYGLPIVGPIKDRWDYFYDQGAEEFFKSRIRKYNSTVYRVNMPPGAFIAENPQVVALLDGKSFPVLFDVDKVEKKDLFTGTYMPSTELTGGYRILSYLDPSEPKHEKLKNLLFFLLKSSRNRIFPEFQATYSELFDSLEKELSLKGKADFGGSSDGTAFNFLARAFYGTNPADTKLKADAPGLITKWVLFNLHPLLSIGLPRVIEEPLIHTFSLPPALVKSDYQRLYEFFLESAGEILVEADKLGISREEATHNLLFATCFNTWGGMKILFPNMVKRIGRAGHQVHNRLAEEIRSVIKSNGGELTMGAIEKMELTKSVVYECLRFEPPVTAQYGRAKKDL…
Arabidopsis thaliana	AT5G07990.1	CYP75B1	CYP75	514	HMMPfam	PF00115	[34,487]	MATLFLTILLATVLFLILRIFSHRRNRSHNNRLPPGPNPWPIIGNLPHMGTKPHRTLSAMVTTYGPILHLRLGFVDVVVAASKSVAEQFLKIHDANFASRPPNSGAKHMAYNYQDLVFAPYGHRWRLLRKISSVHLFSAKALEDFKHVRQEEVGTLTRELVRVGTKPVNLGQLVNMCVVNALGREMIGRRLFGADADHKADEFRSMVTEMMALAGVFNIGDFVPSLDWLDLQGVAGKMKRLHKRFDAFLSSILKEHEMNGQDQKHTDMLSTLISLKGTDLDGDGGSLTDTEIKALLLNMFTAGTDTSASTVDWAIAELIRHPDIMVKAQEELDIVVGRDRPVNESDIAQLPYLQAVIKENFRLHPPTPLSLPHIASESCEINGYHIPKGSTLLTNIWAI…
Arabidopsis thaliana	AT1G33720.1	CYP76C6	CYP76	512	HMMPfam	PF00067	[39,496]	MDIISGQPLFLIFCFILSCLLFFTTARSRRSPCQLSKSPPGPPRLPIIGNIHLVGKNPHHSFTDLSKTYGPVMSLKLGCLNSVVIASRDAVREVLKTHDQILSGRYISEATKSNNHHEFSVGWIHPSSSRFRMLRKLSATQLFSPQCIQATKALRMKKVQELVNFLSESCEREEAVDISHVSFVTALNIISNILFSVNLGSYDSKNSSAFQEMVIGYQESIGNPDLANFFPFMRFLDLQGNSKKMRESSGRLLQVFREFYDARIVEKSSRSVEKDVSSKDFLDVLIDLQQGDETEINIDEIEHLLLDMFVAGTDTNSSTVEWAMAELLGNPKTMTKVQDEINHVIGQNGDFQESDISKLPYLKAVVKETFRLHPAAPFLLQRKAETNVEILGFTVLKDS…
Arabidopsis thaliana	AT1G33730.1	CYP76C5	CYP76	369	HMMPfam	PF00067	[5,359]	MTFTQLFSPQRIEATKALRMKKVQELVNFLSESSERGEAVDISRASFVTALNIISNILFSVNLGSYDSKNSSAFQEMVIGYMESIGNPDVSNFFPFMRLLDLQGNSKKMKEYSGKLLQVFREFYDARILENSSRIDEKDVSSRDFLDALIDLQQGDESEINIDEIEHLLLDMFLAGTDTNSSTVEWAMTELLGNPKTMTKVQDEINRVIRQNGDVQESHISKLPYLQAVIKETFRLHPAAPFLLPRKAERDVDILGFHVPKDSHVLVNVWAIGRDPNVWENPTQFEPERFLGKDIDVKGTNYELTPFGAGRRICPGLPLALKTVHLMLASLLYTFEWKLPNGVGSEDLDMGETFGLTVHKTNPLLACL
Arabidopsis thaliana	AT2G45550.1	CYP76C4	CYP76	512	HMMPfam	PF00067	[39,496]	MDIISGQALFLLFCFISSCFLISTTARSRRSSGRAATLPPGPPRLPIIGNIHQVGKNPHSSFADLAKIYGPIMSLKFGCLNSVVITSPEAAREVLRTHDQILSGRKSNDSIRCFGHEEVSVIWLPPSSARWRMLRKLSVTLMFSPQRTEATKALRMKKVQELVSFMNESSERKEAVDISRASYTTVLNIISNILFSVDLGSYDSKKSNEFQDTVIGAMEAAGKPDAANYFPFMGFLDLQGNRKAMRGLTERLFRVFRGFMDAKIAEKSLGNYSKDVSNRDFLDSLLILNEGDEAELDNNDIEHLLLDMFTAGTDTSSSTLEWAMAELLRNPKTMVKAQAEMDRVLGQNSVVQESDISGLPYLQAVVKETFRLHPAAPLLVPRKAESDVEVLGFMVPKDT…
Arabidopsis thaliana	AT2G45560.1	CYP76C1	CYP76	513	HMMPfam	PF00067	[39,497]	MDIISGQALLLLFCFILSCFLIFTTTRSGRISRGATALPPGPPRLPIIGNIHLVGKHPHRSFAELSKTYGPVMSLKLGSLNTVVIASPEAAREVLRTHDQILSARSPTNAVRSINHQDASLVWLPSSSARWRLLRRLSVTQLLSPQRIEATKALRMNKVKELVSFISESSDREESVDISRVAFITTLNIISNILFSVDLGSYNAKASINGVQDTVISVMDAAGTPDAANYFPFLRFLDLQGNVKTFKVCTERLVRVFRGFIDAKIAEKSSQNNPKDVSKNDFVDNLLDYKGDESELSISDIEHLLLDMFTAGTDTSSSTLEWAMTELLKNPKTMAKAQAEIDCVIGQNGIVEESDISKLPYLQAVVKETFRLHTPVPLLIPRKAESDAEILGFMVLKDT…
Arabidopsis thaliana	AT2G45570.1	CYP76C2	CYP76	513	HMMPfam	PF00067	[39,498]	MDIIFEQALFPLFCFVLSFFIIFFTTTRPRSSRKVVPSPPGPPRLPIIGNIHLVGRNPHHSFADLSKTYGPIMSLKFGSLNTVVVTSPEAAREVLRTYDQILSSRTPTNSIRSINHDKVSVVWLPPSSSRWRLLRKLSATQLFSPQRIEATKTLRENKVKELVSFMSESSEREEAVDISRATFITALNIISNILFSVDLGNYDSNKSGVFQDTVIGVMEAVGNPDAANFFPFLGFLDLQGNRKTLKACSERLFKVFRGFIDAKLAEKSLRDTNSKDVRERDFVDVLLDLTEGDEAELNTNDIVHLLLDLFGAGTDTNSSTVEWAMAELLRNPETMVKAQAEIDCVIGQKGVVEESDISALPYLQAVVKETFRLHPAAPLLVPRKAESDVEVLGFMVPKD…
Arabidopsis thaliana	AT2G45580.1	CYP76C3	CYP76	516	HMMPfam	PF00067	[39,496]	MDLSLIQGMSLPLYFLLTLFFFFFATAKTRRSSSTGTLPPGPPILPLVGNIFQLGFNPHRSLAAFSKTYGPIMSLKLGRLTAVVISSPEAAKEALRTHDHVMSARTFNDALRAFDHHKHSIVWIPPSARWRFLKKTITKYLLSPQNLDAIQSLRMRKVEELVSLVNEFRERGEAIDLARASFVTSFNIISNALFSVDLATYDSNSSSYEFHNTVVHLTDIAGIPNVGDYFQYMRFLDLQGTRKKAVLCIEKLFRVFQEFIDARLAKRFSRTEKEPKEASSIDMLDSLLDLTQQNEAELTMNDLKHLLLDVFVAGTDTNSSTMEWAMTELFRSTEKMVKAQSEIRQVIGQNGFVQESDIPSLPYLQAIVKETLRLHPAAPLIPRKSESDVQIMGFLVPKN…
Arabidopsis thaliana	AT3G52970.1	CYP76G1	CYP76	517	HMMPfam	PF00067	[37,497]	MINQLTKNELIGLFTSIAVLIYVTCLFYTKRCRTRLPPGPNPWPVIGNIFQLAGLPPHDSLTKLSRRHGPIMTLRIGSMLTVVISSSEVAREIFKKHDAALAGRKIYEAMKGGKSSDGSLITAQYGAYWRMLRRLCTTQFFVTRRLDAMSDVRSRCVDQMLRFVEEGGQNGTKTIDVGRYFFLMAFNLIGNLMFSRDLLDPDSKRGSEFFYHTGKVMEFAGKPNVADFFPLLRFLDPQGIRRKTQFHVEKAFEIAGEFIRERTEVREREKSDEKTKDYLDVLLEFRGGDGVDEEPSSFSSRDINVIVFEMFTAGTDTTTSTLEWALAELLHNPRTLTKLQTELRTYFKSSNQKLQEEDLPNLPYLSAVIMETLRLHPPLPFLVPHKAMSTCHIFDQYTI…
Arabidopsis thaliana	AT3G61035.1	CYP76C8P	CYP76	341	HMMPfam	PF00067	[43,330]	MTMKHTIALALLLILSFLFTYLILVAVKSRRRRSSSLALVPGPPGPSGWPIIGNLLQIIGKAPHRSFADLSRVYGPVMSLRLGSLTKVVISSPDAAREQDGSSLRPPRSLRSMATFDVVSLEVMDTGDKTFLTGASQSHEVRKVEESERTCNISLSKEANEASPSTLLVRACFITSLNVDSNVVFSIDLGSYDPRASTELQDSLSRMMKTMGKPNLANYFPSLEFLDLQGIRKEMKVMCSERLFQVFQGLIDARIAERSSQIGPRVDALRGDLLDSVIDLIQEEGSEVDMNDIKHFLCTNSTIVEWTLAELLHNPIAMANTKVETNFIVGQIVTFVTPIS
Arabidopsis thaliana	AT3G61040.1	CYP76C7	CYP76	499	HMMPfam	PF00067	[34,480]	MDIVAIVLSLLFIFFLFFFFYTTGKSCPGGAKNPPGPSKLSLLRNILQTVEKPHRSLADLSRIYGSVMSFKLGCLTTVVISSPETAKEVLKTHDHVLSYRVSSDPVRAAGHHELSLLWIPPLARWRFLRKITRNQLFSTQRLEATSAIRTRKVQELMNFVNKCCERREAVNISRASFITSLNIISNALFSTNLANFDDSKTFHDFQNVVIRMMEISGKPNLADFFPFLGFLDLQGARKEARLLMHKLFRVFQGFIDTKRSSTSRNNNDMLDSLLDIAHKKESELDDNNIKHLLLDLFLAGVDTSSSAVEWAMAELLRNPKMIVKVQEEIRQVIGLKGTVQDLDIVKLPYLQAVVKESLRLHPPAPFLVPRKSESDDVQIFEFLIPKNTQVLVNVWAIGR…
Arabidopsis thaliana	AT1G11600.1	CYP77B1	CYP77	511	HMMPfam	PF00067	[36,498]	MDLTDVIIFLFALYFINLWWRRYFSAGSSQCSLNIPPGPKGWPLVGNLLQVIFQRRHFVFLMRDLRKKYGPIFTMQMGQRTMIIITDEKLIHEALVQRGPTFASRPPDSPIRLMFSVGKCAINSAEYGSLWRTLRRNFVTELVTAPRVKQCSWIRSWAMQNHMKRIKTENVEKGFVEVMSQCRLTICSILICLCFGAKISEEKIKNIENVLKDVMLITSPTLPDFLPVFTPLFRRQVREARELRKTQLECLVPLIRNRRKFVDAKENPNEEMVSPIGAAYVDSLFRLNLIERGGELGDEEIVTLCSEIVSAGTDTSATTLEWALFHLVTDQNIQEKLYEEVVGVVGKNGVVEEDDVAKMPYLEAIVKETLRRHPPGHFLLSHAAVKDTELGGYDIPAGA…
Arabidopsis thaliana	AT3G10560.1	CYP77A7	CYP77	515	HMMPfam	PF00067	[47,502]	MSFLSFSPISLDLLSSNVFLTILAIIISGLLKTITYRKHNSNHLNLPPGPPGWPVIGNLFQFTRSGKQFFEYVEDLVKIYGPILTLRLGTRTMIIISDASLAHEALIERGAQFATRPVETPTRKIFSSSEITVHSAMYGPVWRSLRRNMVQNMLSSNRLKEFGSVRKSAMDKLIERIKSEARDNDGLVWVLQNSRYAAFCVLLDICFGVEMEEESIEKMDQLMTAILNAVDPKLHDYLPILTPFNYNERNRALKLRRELVDFVVGFIEKRRKAIRTATVSSFSYLDTLFDLRIIEGSETTPSDEDLVTLCSEFLNAGTDTTGAAIEWGIAELIANPEIQSRLYDEIKSTVGDRAVDERDVDKMVLLQAVVKEILRRHPPTYFTLSHGVTEPTTLSGYNI…
Arabidopsis thaliana	AT3G10570.1	CYP77A6	CYP77	514	HMMPfam	PF00067	[44,507]	MSILSFPHTFFNISPSLFYTILISSLVLLILTRRSAKSKIVKLPPGPPGWPVVGNLFQFARSGKQFYEYVDDVRKKYGPIYTLRMGSRTMIIISDSALVHDVLIQRGPMFATRPTENPTRTIFSSNTFTVNASAYGPVWRSLRKNMVQNMLSSIRFREFGSLRQSAMDKLVERIKSEAKDNDGLVWVLRNARFAAFCILLEMCFGIEMDEESILNMDQVMKKVLITLNPRLDDYLPILAPFYSKERARALEVRCEQVDFIVKLIERRRRAIQKPGTDKTASSFSYLDTLFDLKTEGRITTPSNEELVSLCSEFLNGGTDTTGTAIEWGIAQLIVNPEIQSRLYDEIKSTVGDREVEEKDVDKMVFLQAVVKEILRKHPPTYFTLTHSVTEPTTVAGYDV…
Arabidopsis thaliana	AT5G04630.1	CYP77A9	CYP77	510	HMMPfam	PF00109	[39,498]	MLDISNYVFFFFTLVTILLSCLVYILTRHSHNPKCANLPPGPKGWPVVGNLLQFARSGKQFFEYVDEMRNIYGPIFTLKMGIRTMIIISDANLAHQALIERGAQFATRPAETPTRKIFSSSDITVHSAMYGPVWRSLRRNMVQNMLCSNRLKEFGSIRKSAIDKLVEKIKSEAKENDGLVWVLRNARFAAFCILLDMCFGVKMEEESIEKMDQMMTEILTAVDPRIHDYLPILTPFYFKERKNSLELRRKLVQFVVGFIEKRRLAIRNLGSDKTASSFAYLDTLFDLRVDGRETSPSDEDLVTLCSEFLNAGTDTTGTAIEWGIAELISNPKIQSRLYDEIKSTVGDDRTVEEKDLNKMVFLQAFVKELLRRHPPTYFTLTHGVTEPTNLAGYDIPVGA…
Arabidopsis thaliana	AT5G04660.1	CYP77A4	CYP77	513	HMMPfam	PF00110	[42,504]	MFPLISFSPTSLDFTFFAIIISGFVFIITRWNSNSKKRLNLPPGPPGWPVVGNLFQFARSGKPFFEYAEDLKKTYGPIFTLRMGTRTMIILSDATLVHEALIQRGALFASRPAENPTRTIFSCNKFTVNAAKYGPVWRSLRRNMVQNMLSSTRLKEFGKLRQSAMDKLIERIKSEARDNDGLIWVLKNARFAAFCILLEMCFGIEMDEETIEKMDEILKTVLMTVDPRIDDYLPILAPFFSKERKRALEVRREQVDYVVGVIERRRRAIQNPGSDKTASSFSYLDTLFDLKIEGRKTTPSNEELVTLCSEFLNGGTDTTGTAIEWGIAQLIANPEIQSRLYDEIKSTVGDDRRVDEKDVDKMVFLQAFVKELLRKHPPTYFSLTHAVMETTTLAGYDIP…
Arabidopsis thaliana	AT1G01190.1	CYP78A8	CYP78	536	HMMPfam	PF00067	[75,509]	MRTEIESLWVFALASKFNIYMQQHFASLLVAIAITWFTITIVFWSTPGGPAWGKYFFTRRFISLDYNRKYKNLIPGPRGFPLVGSMSLRSSHVAHQRIASVAEMSNAKRLMAFSLGDTKVVVTCHPAVAKEILNSSVFADRPVDETAYGLMFNRAMGFAPNGTYWRTLRRLGSNHLFNPKQIKQSEDQRRVIATQMVNAFARNPKSACAVRDLLKTASLCNMMGLVFGREYELESNNNLESECLKGLVEEGYDLLGTLNWTDHLPWLAGLDFQQIRFRCSQLVPKVNLLLSRIIHEQRAATGNFLDMLLSLQGSEKLSESDMVAVLWEMIFRGTDTVAVLVEWVLARIVMHPKVQLTVHDELDRVVGRSRTVDESDLPSLTYLTAMIKEVLRLHPPGPL…
Arabidopsis thaliana	AT1G13710.1	CYP78A5	CYP78	518	HMMPfam	PF00067	[66,483]	MSPEAYVLFFNSFNLVTFEAFASVSLIIATVAFLLSPGGLAWAWTGSSKSRVSIPGPSGSLSVFSGSNPHRVLAALAKRFKASPLMAFSVGFSRFVISSEPETAKEILSSSAFADRPVKESAYELLFHRAMGFAPYGEYWRNLRRISSTHLFSPRRIASFEGVRVGIGMKMVKKIKSLVTSDACGEVEVKKIVHFGSLNNVMTTVFGESYDFDEVNGKGCFLERLVSEGYELLGIFNWSDHFWFLRWFDFQGVRKRCRALVSEVNTFVGGIIEKHKMKKGNNLNGEENDFVDVLLGLQKDEKLSDSDMIAVLWEMIFRGTDTVAILVEWVLARMVLHQDIQDKLYREIASATSNNIRSLSDSDIPKLPYLQAIVKETLRLHPPGPLLSWARLAIHDVHV…
Arabidopsis thaliana	AT1G74110.1	CYP78A10	CYP78	538	HMMPfam	PF00067	[65,520]	MTIDMYLSFASRSGSSPFPSLELCLSIFLFISLFVFWLTPGGFAWALYKARFHTRPESKTGPAIPGPSGLPIFGLLLAFVNNALTHRILANIADTCKAKALMAFSVGSTRFVITSEPETAKELLNSSAFADRPVKESAYELLFDRAMGFAPFGDYWRELRRISSTHLFSPKRIFSSGESRRKIGQNMVGEIKNAMECYGEVHIKKILHFGSLNNVMSSVFGKTYNFNEGIVYSKESNELEHLVSEGYELLGIFNWSDHFPGMRWLDLQGVRRRCRSLVGRVNVFVGKIINDHKSKRSLRDNPEESTYDDDFVDVLLGMHGNSKLSDSDMIAVLWEMIFRGTDTVAILLEWILARMVLHPDIQAKAQAEIDCIVGDSGRQVTDSDLPKLPYVRAIVKETL…
Arabidopsis thaliana	AT2G46660.1	CYP78A6	CYP78	531	HMMPfam	PF00067	[72,509]	MATKLESSLIFALLSKCSVLSQTNLAFSLLAVTIIWLAISLFLWTYPGGPAWGKYLFGRLISGSYKTGNVIPGPKGFPLVGSMSLMSSTLAHRRIADAAEKFGAKRLMAFSLGETRVIVTCNPDVAKEILNSPVFADRPVKESAYSLMFNRAIGFAPHGVYWRTLRRIASNHLFSTKQIRRAETQRRVISSQMVEFLEKQSSNEPCFVRELLKTASLNNMMCSVFGQEYELEKNHVELREMVEEGYDLLGTLNWTDHLPWLSEFDPQRLRSRCSTLVPKVNRFVSRIISEHRNQTGDLPRDFVDVLLSLHGSDKLSDPDIIAVLWEMIFRGTDTVAVLIEWILARMVLHPDMQSTVQNELDQVVGKSRALDESDLASLPYLTAVVKEVLRLHPPGPLLS…
Arabidopsis thaliana	AT3G61880.1	CYP78A9	CYP78	535	HMMPfam	PF00067	[68,511]	MATKLDTSSLLLALLSKCSLLTQTNLALSLLVASLASLALSLFFWSHPGGPAWGKYFLHRRRQTTVIPGPRGLPFVGSMSLMSNTLAHRCIAATAEKFRAERLMAFSLGETRVIVTCNPDVAKEILNSPVFADRPVKESAYSLMFNRAIGFAPYGVYWRTLRKIASNHLFSPKQIKRSETQRSVIANQIVKCLTKQSNTKGLCFARDLIKTASLNNMMCSVFGKEYELEEEHEEVSELRELVEEGYDLLGTLNWTDHLPWLSEFDPQRIRSRCSNLVPKVNRFVNRIISDHREQTRDSPSDFVDVLLSLDGPDKLSDPDIIAVLWEMIFRGTDTVAVLIEWILARMVLHPDIQSTVHNELDQIVGRSRAVEESDVVSLVYLTAVVKEVLRLHPPGPLLS…
Arabidopsis thaliana	AT5G09970.1	CYP78A7	CYP78	537	HMMPfam	PF00117	[71,511]	MELMNLASKETSYWMIALPAGFGSQNLHDVSTLGYLFLAVVFLSIVTWALAGGGGVAWKNGRNRLGRVAIPGPRGIPVFGSLFTLSRGLAHRTLAAMAWSRANTEIMAFSLGSTPVIVASEPNIAREILMSPHFADRPVKQSAKSLMFSRAIGFAPNGTYWRMLRRIASTHLFAPRRILAHEAGRQLDCAEMVKAVSVEQNGAGSVVLRKHLQLAALNNIMGSVFGRRYDPLAQKEDLDELTSMVREGFELLGAFNWSDYLPWLGYFYDSIRLNQRCSDLVPRIRTLVKKIIDEHRVSNSEKKRDIGDFVDVLLSLDGDEKLQEDDMIAVLWEMIFRGTDTTALLTEWTMAELVLNPNVQTKLRDEILTAVGDGADGDVADADLAKLPYLNAVVKETLR…
Arabidopsis thaliana	AT1G16400.1	CYP79F2	CYP79	538	HMMPfam	PF00067	[45,519]	MMMKISFNTCFQILLGFIVFIASITLLGRIFSRPSKTKDRCRQLPPGRPGWPILGNLPELIMTRPRSKYFHLAMKELKTDIACFNFAGTHTITINSDEIAREAFRERDADLADRPQLSIVESIGDNYKTMGTSSYGEHFMKMKKVITTEIMSVKTLNMLEAARTIEADNLIAYIHSMYQRSETVDVRELSRVYGYAVTMRMLFGRRHVTKENMFSDDGRLGKAEKHHLEVIFNTLNCLPGFSPVDYVDRWLGGWNIDGEEERAKVNVNLVRSYNNPIIDERVEIWREKGGKAAVEDWLDTFITLKDQNGNYLVTPDEIKAQCVEFCIAAIDNPANNMEWTLGEMLKNPEILRKALKELDEVVGKDRLVQESDIRNLNYLKACCRETFRIHPSAHYVPPH…
Arabidopsis thaliana	AT1G16410.1	CYP79F1	CYP79	539	HMMPfam	PF00067	[46,520]	MMSFTTSLPYPFHILLVFILSMASITLLGRILSRPTKTKDRSCQLPPGPPGWPILGNLPELFMTRPRSKYFRLAMKELKTDIACFNFAGIRAITINSDEIAREAFRERDADLADRPQLFIMETIGDNYKSMGISPYGEQFMKMKRVITTEIMSVKTLKMLEAARTIEADNLIAYVHSMYQRSETVDVRELSRVYGYAVTMRMLFGRRHVTKENVFSDDGRLGNAEKHHLEVIFNTLNCLPSFSPADYVERWLRGWNVDGQEKRVTENCNIVRSYNNPIIDERVQLWREEGGKAAVEDWLDTFITLKDQNGKYLVTPDEIKAQCVEFCIAAIDNPANNMEWTLGEMLKNPEILRKALKELDEVVGRDRLVQESDIPNLNYLKACCRETFRIHPSAHYVPS…
Arabidopsis thaliana	AT1G58260.1	CYP79C2	CYP79	531	HMMPfam	PF00067	[38,494]	MTIITNPSSFTLVLISITLVLALARRFSRFMKPKGQLPPGPRGWPIVGNMLQMIINRPAHLWIHRVMEELQTDIACYRFARFHVITVTSSKIAREVLREKDEVLADRSESYASHLISHGYKNISFSSYGENWKLVKKVMTTKLMSPTTLSKTLGYRNIEADNIVTYVYNLCQLGSVRKPINVRDTILTYCHAVMMRMMFGQRHFDEVVENGGLGPKEKEHMDAIYLALDCFFSFNLTNYIPFLRGWNVDKAETEVREAVHIINICNDPIIQERIHLWRKKGGKQMEEDWLDILITLKDDQGMHLFTFDEIRAQCKEINLATIDNTMNNVEWTIAEMLNHPEILEKATNELDIIVGKDRLVQESDISQLNYIKACSKESFRLHPANVFMPHHVAREDTTL…
Arabidopsis thaliana	AT1G58265.1	CYP79C5P	CYP79	160	HMMPfam	PF00067	[12,102]	MTWGICMIVTIGSQILVSRLGLGRNPKIWDEPNMFKTERHLDGHVKNSLGLTLLEPDMRFVTFGTGHRSCPTTKIGTSMTIMSLARLLQGFEWTLPNGKIQLELISAESNLFIAKPLLGSANQFWLQVYIRKFRSRIFRKCLGDKSSSDIILLSTIYVF
Arabidopsis thaliana	AT1G79370.1	CYP79C1	CYP79	547	HMMPfam	PF00067	[41,515]	MDYYLNNVIFSVVVTFSITLNIVFLIKSVVARFLGRRKKLPPCPRGFPIIGNLVGMLKNRPTSKWIVRVMNDMKTDIACFRFGRVHVIVITSDVIAREVVREKDAVFADRPDSYSAEYISGGYNGVVFDEYGERQMKMKKVMSSELMSTKALNLLLKVRNLESDNLLAYVHNLYNKDESKTKHGAVVNVRDIVCTHTHNVKMRLLFGRRHFKETTMDGSLGLMEKEHFDAIFAALDCFFSFYVADYYPFLRGWNLQGEEAELREAVDVIARYNKMIIDEKIELWRGQNKDYNRAETKNDVPMIKDWLDILFTLKDENGKPLLTPQEITHLSVDLDVVGIDNAVNVIEWTLAEMLNQREILEKAVEEIDMVVGKERLVQESDVPNLNYVKACCRETLRLH…
Arabidopsis thaliana	AT2G22330.1	CYP79B3	CYP79	544	HMMPfam	PF00067	[59,525]	MDTLASNSSDLTTKSSLGMSSFTNMYLLTTLQALAALCFLMILNKIKSSSRNKKLHPLPPGPTGFPIVGMIPAMLKNRPVFRWLHSLMKELNTEIACVRLGNTHVIPVTCPKIAREIFKQQDALFASRPLTYAQKILSNGYKTCVITPFGEQFKKMRKVIMTEIVCPARHRWLHDNRAEETDHLTAWLYNMVKNSEPVDLRFVTRHYCGNAIKRLMFGTRTFSEKTEADGGPTLEDIEHMDAMFEGLGFTFAFCISDYLPMLTGLDLNGHEKIMRESSAIMDKYHDPIIDERIKMWREGKRTQIEDFLDIFISIKDEAGQPLLTADEIKPTIKELVMAAPDNPSNAVEWAIAEMINKPEILHKAMEEIDRVVGKERFVQESDIPKLNYVKAIIREAFRL…
Arabidopsis thaliana	AT4G39950.1	CYP79B2	CYP79	542	HMMPfam	PF00106	[57,523]	MNTFTSNSSDLTTTATETSSFSTLYLLSTLQAFVAITLVMLLKKLMTDPNKKKPYLPPGPTGWPIIGMIPTMLKSRPVFRWLHSIMKQLNTEIACVKLGNTHVITVTCPKIAREILKQQDALFASRPLTYAQKILSNGYKTCVITPFGDQFKKMRKVVMTELVCPARHRWLHQKRSEENDHLTAWVYNMVKNSGSVDFRFMTRHYCGNAIKKLMFGTRTFSKNTAPDGGPTVEDVEHMEAMFEALGFTFAFCISDYLPMLTGLDLNGHEKIMRESSAIMDKYHDPIIDERIKMWREGKRTQIEDFLDIFISIKDEQGNPLLTADEIKPTIKELVMAAPDNPSNAVEWAMAEMVNKPEILRKAMEEIDRVVGKERLVQESDIPKLNYVKAILREAFRLHP…
Arabidopsis thaliana	AT5G05260.1	CYP79A2	CYP79	524	HMMPfam	PF00111	[35,508]	MLAFIIGLLLLALTMKRKEKKKTMLISPTRNLSLPPGPKSWPLIGNLPEILGRNKPVFRWIHSLMKELNTDIACIRLANTHVIPVTSPRIAREILKKQDSVFATRPLTMGTEYCSRGYLTVAVEPQGEQWKKMRRVVASHVTSKKSFQMMLQKRTEEADNLVRYINNRSVKNRGNAFVVIDLRLAVRQYSGNVARKMMFGIRHFGKGSEDGSGPGLEEIEHVESLFTVLTHLYAFALSDYVPWLRFLDLEGHEKVVSNAMRNVSKYNDPFVDERLMQWRNGKMKEPQDFLDMFIIAKDTDGKPTLSDEEIKAQVTELMLATVDNPSNAAEWGMAEMINEPSIMQKAVEEIDRVVGKDRLVIESDLPNLNYVKACVKEAFRLHPVAPFNLPHMSTTDTVV…
Arabidopsis thaliana	AT5G35917.1	CYP79A3P	CYP79	491	HMMPfam	PF00132	[43,435]	MFDDSTSMLAFILGLLLLSLTMKRKETKKTMLMTSHTRNLSLPPGPKSWPLVGNLPEILGRNKPVFRWIHSLMEELNTDIACIRLANTHVIPVTSPRIAREILKKQDSVFAIRPLTMGTEYCSRGYLTIAVQSQGEQWKKMRRVVASHVTSKKSFKLMLEKRTEEADNLVRYINNRCVKNRGNGNGLAVIDLRFVVRQYSGNVARKMMFGIRHFGKGSEDESGPGSEEIEHVESLFTVLTHLYAFALSDYVPWLRFLDLEGHEKVVADAMRNVSKYNDPFVDERLMQWRNGKMKEPQDFLDMFIMAKDTNGKPTLSEEEIKAQVTELMLATVDNPSNAAEWAMAEMINEPSIMQKAVEEIDRSNLRESVCEETFRLHPVAPFNLPHMSTADAVVDGYFI…
Arabidopsis thaliana	AT5G35920.1	CYP79A4P	CYP79	156	HMMPfam	PF00133	[6,141]	MKKLKILKEAFRLHHVAPFNLPHMSTTDVVVDGYFIPKGSHKLISRMGIGRNPKVWDKPLKFDPERHLSNNTCVELKEPDLNIITFGAERRGCMGADIGSAMTYMLVARLIQGFTWSPVPSESKIDISVSKSDLFMAKPLNAVVTPRLDPNVYPA
Arabidopsis thaliana	AT1G66540.1	CYP81D10	CYP81	387	HMMPfam	PF00067	[6,363]	MVSAPYSEHWRNLRRIGAVEIFSNHRLNSFYTIRRDEIRRLIARLSRSPNASLEFAKVEMNSMLSNLAFNNIIRMVTGKCYYGDGAEDDPEAKRVRQLIAEAMSCFGAGHAADHLPMLRWITDFERRVKKIAARLDEFFQRLVDEKRVAKEKKENTMIDHLLSLQVSQPEYYTDHTIKGTMLSLILAGTDTSAVTLEWALSSLLNNPEVLKKVRDEIDNQIGLDRLLEESDIPNLPYLQNIVSETLRLYPAGPLLVPHISSEDCKVGGYDMPCGTMLLVNVWAIHRDPRLWDDPASFKPERFEKEGETHKLLTFGLGRRACPGSGLARRLVSLSLGSLIQCFEWERIGEEEVDMTEGGGLTMPRAIPLVAMCRARAFVGKIPHESG
Arabidopsis thaliana	AT2G23190.1	CYP81D7	CYP81	544	HMMPfam	PF00067	[77,523]	MITPKLELLFFIIMFHVNSRFRYKLSYNFELPCSVQHIYKFFDLMETHFLILSLAFLFFISLKLLFGKRHSKFNLPPSPARPLPFIGHLHLLKQPLHRTFLSFSQSLGDAPIFSLRLGNHLTVVVSSYSIAEECFTKNDIVLANRPKFILGKHIEYNFTTMTSAPYGDHWRNLRRIGTLEIFSSHKLNGFLSVRKDEIRHLLLRLSKNSQHGFAKVEMRQLFYDLTINNILRMVAGKRFYGEGTEQDEVARRVTQLIDEIVYRAGVGNAADYIPILRWITDFEKGVKELASRVDEFLQSLVDERRVHKQKGNTMMDHLLSLQETQPDYYTDVTLKGIIIVMILAGTETLAGTLEWAMLNLLNHPEVLEKARTEIDTEVGFDRLMDEADTKNLPYLQWIV…
Arabidopsis thaliana	AT2G23220.1	CYP81D6	CYP81	516	HMMPfam	PF00067	[48,495]	MHVSIQHIYKFLDLNMETYFLLLSLAFFLFISVKLLFGKRLSKFNLPPSPARPLPLIGHLHLLKLPLHRTFLSFSQSLGGAPIFCLRLGNRLTVVVSSYSIAEECFTKNDIVFANRPELILGKHIEYNSTTMTSAPYGDHWRNLRRIATLEIFASHKLNGFLSVRKDEIRQLLLRLSKNSRHGFAKVEMRHLLFELTINNVFRMVAGKRFYGEGTEQDEVAQQVRHLMDEIVTSAGAGNAADYLPIMRWFTNFEKRVKNLAIRIDKFLQSLVDEKRADKEKGTTMIDHLLSLQESQPDYYTDVTLKGIIIVMIIAGSETIAWTLEWAMLNVLNHPEVLKKARTEIDTKIGFDRLMDEADTKNLPYLQWIVLETLRLHPAAPTNVPHSTSEDCMLAGYDV…
Arabidopsis thaliana	AT3G28740.1	CYP81D11	CYP81	510	HMMPfam	PF00067	[41,482]	MSSTKTIMETIYLILSLFFFFIFLSLKLLFGPRPRKLNLPPSPSRPFPIIGHLHLLKLPLHRRFLSLSESLNNAKIFSLSLGSRLVFVVSSHAVAEECFTKNDVVLANRPEFLVGKHIGYNSTTMVGAAYGDSWRNLRRIGTIEIFSSLRLNSFVSIRQDEIRRLIICLAKNSQHGFVKVEMKPLFMCLTINNIIRMVAGKRFYGDGTENDNEAKHVRQLIAEVVVSGGAGNAADYFPILRYVTNYEKHVKKLAGRVDEFLQSLVNEKRVEKVKGNTMIDHLLSLQETQPDYYTDVIIKGIILVMILAGTDTSAGTLEWAMSNLLNHPEVLRKAKTEIDDQIGVDRLVEEQDIVKLPYLQHIVSETLRLYPVAPMLLPHLASEDCIVDGYDVPRGTIIL…
Arabidopsis thaliana	AT4G37310.1	CYP81H1	CYP81	519	HMMPfam	PF00093	[31,490]	MDCILLILTTLVAIFIVKIVLLVTKPNKNLPPSPNICFPIIGHLHLLKKPLLHRTLSHLSHSLGPVFSLRLGSRLAVIISSPTAAEECFLTKNDIVLANRPRFIMGKYVAYDYTSMVTAPYGDHWRNLRRITALEVFSTNRLNASAEIRHDEVKMLLQKLHDLSVERPAKVELRQLLTGLTLNVIMRMMTGKRFFEEDDGGKAGISLEFRELVAEILELSAADNPADFLPALRWFDYKGLVKRAKRIGERMDSLLQGFLDEHRANKDRLEFKNTMIAHLLDSQEKEPHNYSDQTIKGLILMMVVGGTDTSALTVEWAMSNLLNHPQILETTRQNIDTQMETSSSRRLLKEEDLVNMNYLKNVVSETLRLYPVAPLMVPHVPSSDCVIGGFNVPRDTIVL…
Arabidopsis thaliana	AT4G37320.1	CYP81D5	CYP81	496	HMMPfam	PF00094	[33,477]	MDLTQILLLSFLFLTISIKLLLTKSNRKPNLPPSPAYPLPVIGHLHLLKQPVHRTFHSISKSLGNAPIFHLRLGNRLVYVISSHSIAEECFTKNDVVLANRPDIIMAKHVGYNFTNMIAASYGDHWRNLRRIAAVEIFSSHRISTFSSIRKDEIRRLITHLSRDSLHGFVEVELKSLLTNLAFNNIIMMVAGKRYYGTGTEDNDEAKLVRELIAEIMAGAGSGNLADYLPSINWVTNFENQTKILGNRLDRVLQKLVDEKRAEKEKGQTLIDHLLSFQETEPEYYTDVIIKGIILALVLAGTDTSSVTLEWAMSNLLNHPEILEKARAEIDDKIGSDRLVEESDIVNLHYLQNIVSETLRLYPAVPLLLPHFSSDECKVAGYDMPRRTLLLTNVWAMHR…
Arabidopsis thaliana	AT4G37330.1	CYP81D4	CYP81	493	HMMPfam	PF00095	[32,472]	MDLNQILILSFLSLFTLAIFLLTRSKRKLNLPPSPAISLPVIGHLHLLKPPLHRTFLSLSKSIGNAPVFHLRLGNRLVYVISSRSIAEECFTKNDVVLANRPKFTISKHLGYNATYLLSASYGDHWRNLRRIAAVEIFSTHRLNSFLYIRKDEIRRLISHLSRDSLHGFVEVEMKTLLTNLASNTTIRMLAGKRYFGEDNDDAKLVKNLVSEAVTSAGAGNPIDYLSILRWVSSYEKRIKNLGNRFDTFLQKLVDEKRAEKEKGETMIDHLLALQDIQPDYYTDVIIKGIILTLIIAGTDTSSVTLEWAMSNLLNHPEILKKARMEIDEKVGLDRLVDESDIVNLSYLQSIVLETLRMYPAVPLLLPHLSSEDCKVGGYDIPSGTMVLTNAWAMHRDPE…
Arabidopsis thaliana	AT4G37340.1	CYP81D3	CYP81	501	HMMPfam	PF00096	[31,478]	MEGQTLIFTFLFISLSLTFIIGRIKRRPNLPPSPSWALPVIGHLRLLKPPLHRVFLSVSESLGDAPIISLRLGNRLVFVVSSHSLAEECFTKNDVVLANRFNSLASKHISYGCTTVVTASYGDHWRNLRRIGAVEIFSAHRLNSFSSIRRDEIHRLIACLSRNSSLEFTKVEMKSMFSNLTFNNIIRMLAGKCYYGDGAEDDPEAKRVRELIAEGMGCFGAGNTADYLPILTWITGSEKRIKKIASRLDEFLQGLVDERREGKEKRQNTMVDHLLCLQETQPEYYTDNIIKGIMLSLILAGTDTSAVTLEWTLSALLNHPQILSKARDEIDNKVGLNRLVEESDLSHLPYLQNIVSESLRLYPASPLLVPHVASEDCKVGGYHMPRGTMLLTNAWAIHR…
Arabidopsis thaliana	AT4G37360.1	CYP81D2	CYP81	500	HMMPfam	PF00097	[31,477]	MEALMLIFTFCFIVLSLIFLIGRIKRKLNLPPSPAWALPVIGHLRLLKPPLHRVFLSVSQSLGDAPIISLRLGNRLLFVVSSHSIAEECFTKNDVILANRQTTISTKHISYGNSTVVSASYSEHWRNLRRIGALEIFSAHRLNSFSSIRRDEIRRLIGRLLRNSSYGFTKVEMKSMFSDLTFNNIIRMLAGKCYYGDGKEDDPEAKRVRTLIAEAMSSSGPGNAADYIPILTWITYSETRIKKLAGRLDEFLQGLVDEKREGKEKKENTMVDHLLCLQETQPEYYMDRIIKGTMLSLIAGGTDTTAVTLEWALSSLLNNPEVLNKARDEIDRMIGVDRLLEESDIPNLPYLQNIVSETLRLYPAAPMLLPHVASKDCKVGGYDMPRGTMLLTNAWAIHR…
Arabidopsis thaliana	AT4G37370.1	CYP81D8	CYP81	498	HMMPfam	PF00098	[31,476]	METKTLIFSILFVVLSLIYLIGKLKRKPNLPPSPAWSLPVIGHLRLLKPPIHRTFLSLSQSLNNAPIFSLRLGNRLVFVNSSHSIAEECFTKNDVVLANRPNFILAKHVAYDYTTMIAASYGDHWRNLRRIGSVEIFSNHRLNSFLSIRKDEIRRLVFRLSRNFSQEFVKVDMKSMLSDLTFNNILRMVAGKRYYGDGVEDDPEAKRVRQLIADVVACAGAGNAVDYLPVLRLVSDYETRVKKLAGRLDEFLQGLVDEKREAKEKGNTMIDHLLTLQESQPDYFTDRIIKGNMLALILAGTDTSAVTLEWALSNVLNHPDVLNKARDEIDRKIGLDRLMDESDISNLPYLQNIVSETLRLYPAAPMLLPHVASEDCKVAGYDMPRGTILLTNVWAIHRD…
Arabidopsis thaliana	AT4G37400.1	CYP81F3	CYP81	502	HMMPfam	PF00099	[32,479]	MFYYVIVLPLALFLLAYKLFFTSKTKRFNLPPSPPYSLPILGHHNLLKPPVHRLFHRLSKTHGPIFSLQFGSRRAVVISSSSLATQCFTGQNDIILSNRPCFLTAKYVAYNYTTVGTAPYGDHWRNLRRICSLEILSSNRLTNFLHIRKDEIHRMLTRLSRDVNKEIELEPLLSDLTFNNIVRMVTGKRYYGDEVHNEEEANVFKKLVADINDCSGARHPGDYLPFMKMFGGSFEKKVKALAEAMDEILQRLLEECKRDKDGNTMVNHLLSLQQNEPEYYTDVTIKGLMLGMMIAGTDTSAVTLEWAMSSLLNHPEALEKAKLEIDEKIGQERLIDEPDIANLPYLQNIVSETFRLYPAAPLLVPRSPTEDIKVGGYDVPRGTMVMVNAWAIHRDPELW…
Arabidopsis thaliana	AT4G37410.1	CYP81F4	CYP81	502	HMMPfam	PF00100	[32,474]	MFNYVIILPLALFLLAYKFFFTSKKQRYYLPPSPSYSLPILGHHLLIKPPVHRLFHRLSNIHGPIFYLRLGSRRAVVISSSSLARECFTGQNDVIVSNRPRFLTSKYIAYNYTTIATTSYGDHWRNLRRICSLEIVSSKRLANFLHIRKEEIQRMLTRLSRDARVGKEVELESILYDLTFNNIVRMVTGKIYYGDDVSDKEEAELFKKLFTFITTNSGARHPGEYLPFMKIFGGSFEKEVKAAAKVIDEMLQRLLDECKSDKDGNTMVNHLLSLQQDDPEYYTDIIIKGLMLGIMVASSETSALTIEWAMASLLNHPKVLDKVKLEIDEIIGQDRLIEESDIANLPYLQNVVSETLRLHPAAPVLVPRSTAEDIKIGGYDVPRDTMVMVNAWAIHRDPD…
Arabidopsis thaliana	AT4G37430.1	CYP81F1	CYP81	501	HMMPfam	PF00101	[29,479]	MLYFILLPLLFLVISYKFLYSKTQRFNLPPGPPSRPFVGHLHLMKPPIHRLLQRYSNQYGPIFSLRFGSRRVVVITSPSLAQESFTGQNDIVLSSRPLQLTAKYVAYNHTTVGTAPYGDHWRNLRRICSQEILSSHRLINFQHIRKDEILRMLTRLSRYTQTSNESNDFTHIELEPLLSDLTFNNIVRMVTGKRYYGDDVNNKEEAELFKKLVYDIAMYSGANHSADYLPILKLFGNKFEKEVKAIGKSMDDILQRLLDECRRDKEGNTMVNHLISLQQQQPEYYTDVIIKGLMMSMMLAGTETSAVTLEWAMANLLRNPEVLEKARSEIDEKIGKDRLIDESDIAVLPYLQNVVSETFRLFPVAPFLIPRSPTDDMKIGGYDVPRDTIVMVNAWAIHR…
Arabidopsis thaliana	AT5G10600.1	CYP81K2	CYP81	517	HMMPfam	PF00118	[47,489]	MMFFLLLIVYEIDSKRKMENLWVIFLLTATLTFFITKFLWSQNPKLPPSPTPLPIIGHLHLINKYPLPQALHHLSSNYGPVLFLKFGCREVLILSSPDSIEECFTNHDIALANRPKTITSDHFSYGYKNFGFAPYGDLWRTLRRLSTLEVFSSVSLQKNSSIRTEEVSNLCSSLFRFSGGNSCKVDLRYQFTLLTAHVMLRLVSGNRGVNESDSESETKFLDEFKSRFFSSLSSMNVCDYFPVLRWIGYKGLENRVIEIQRMRDEYLQRLIDDIRMKKFDSTGSVVEKFLKLQESEPEFYSDDVIKGIVVLMFNAGSDTSPVTMEWAMALLLNHPDKLDKVREEIKSNVKHKGIIQDSDLSSLPYLRCVIYETLRLHPAAPILPPHCSSKRFNLGNYEI…
Arabidopsis thaliana	AT5G10610.1	CYP81K1	CYP81	501	HMMPfam	PF00119	[33,472]	MEDLWFIFFSFLTATLIFFITKKFLWSLNSKLPPSPTPLPIIGHLHLIKKYPLPQALRHLSSNYGPVLFLKFGCRNVLTLSSPDSIEECFTNHDVTLANRPKTITSDHFSYGYKNFGFAPYGDLWRTLRRLSTLEVFSSASLQKNSSIRNEEVSNLCLIIFRLSRDSRIVDLKYQFTLLTAHIMLRLVSGKRGVKKSDPESEKRFLDDFKLRFFSSMSMNVCDYFPVLRWIGYKGLEKRVIDMQRMRDEYLQRLIDDIRMKNIDSSGSVVEKFLKLQESEPEFYADDVIKGIIVLMFNGGTDTSPVAMEWAVSLLLNHPDKLEKLREEIKSNVKHKGLIQDSDLSSLPYLRCVIYETLRLYPAAPLLLPHCSSKRFNLGNYEIPENIMLLVNAWAVHRD…
Arabidopsis thaliana	AT5G36220.1	CYP81D1	CYP81	503	HMMPfam	PF00137	[35,473]	MEETNIRVVLYSIFSLIFLIISFKFLKPKKQNLPPSPPGWLPIIGHLRLLKPPIHRTLRSFSETLDHNDGGGVMSLRLGSRLVYVVSSHKVAAEECFGKNDVVLANRPQVIIGKHVGYNNTNMIAAPYGDHWRNLRRLCTIEIFSTHRLNCFLYVRTDEVRRLISRLSRLAGTKKTVVELKPMLMDLTFNNIMRMMTGKRYYGEETTDEEEAKRVRKLVADVGANTSSGNAVDYVPILRLFSSYENRVKKLGEETDKFLQGLIDDKRGQQETGTTMIDHLLVLQKSDIEYYTDQIIKGIILIMVIAGTNTSAVTLEWALSNLLNHPDVISKARDEIDNRVGLDRLIEEADLSELPYLKNIVLETLRLHPATPLLVPHMASEDCKIGSYDMPRGTTLLVN…
Arabidopsis thaliana	AT5G57220.1	CYP81F2	CYP81	492	HMMPfam	PF00150	[31,469]	MDYVLIVLPLALFLIAYKFLFSSKTQGFNLPPGPTPFPIVGHLHLVKPPVHRLFRRFAEKYGDIFSLRYGSRQVVVISSLPLVRESFTGQNDVILTNRPHFLTAKYVAYDYTTIGTAAYGDHWRNLRRICSLEILSSNRLTGFLSVRKDEIRRLLTKLSREYDGRVVELEPLLADLTFNNIVRMVTGRRYYGDQVHNKEEANLFKKLVTDINDNSGASHPGDYLPILKVFGHGYEKKVKALGEAMDAFLQRLLDECRINGESNTMVSHLLSLQLDQPKYYSDVIIKGLMLSMMLAGTDTAAVTLEWAMANLLKKPEVLKKAKAEIDEKIGEERLVDEPDIANLPYLQNIVSETFRLCPAAPLLVPRSPSEDLKIGGYDIPRGTIVLVNAWAIHRDPRLW…
Arabidopsis thaliana	AT5G67310.1	CYP81G1	CYP81	508	HMMPfam	PF00155	[43,488]	MRLVSRIMCSRMGEMIDLFLLALMAGFIAVAYVFRSKQKKNLPPNPVGFPVIGHLHLLKEPVHRSLRDLSRNLGIDVFILRLGSRRAVVVTSASAAEEFLSQQNDVVFANRPLATLTEYMGYNNTLVSTAPYGEHWRRLRRFCAVDILSTARLRDFSDIRRDEVRAMIRKINVELVTSGGSVRLKLQPFLYGLTYNILMSMVAGKREEDEETKEVRKLIREVFDFAGVNYVGDFLPTLKLFDLDGYRKRAKKLASKLDKFMQKLVDEHRKNRGKAELEKTMITRLLSLQESEPECYTDDIIKGLVQVMLLAGTDTTAVTLEWAMANLLNHPEVLRKLKTELNEVSKEGRVFEESDTGKCPYLNNVISETLRLFPAAPLLVPHASSTDCEVAGFDIPRRT…
Arabidopsis thaliana	AT2G25160.1	CYP82F1	CYP82	528	HMMPfam	PF00067	[35,501]	MDLIMLFLLSALFIFPVLILIKSRLRPKNKKSTAPMVPGAWPLLGHLHLFDTVNPTHVTFGAMADVYGPVFMAKLGSIKVMIINSKEVAKEIYTVHDKLLERPELTASKLLGYNDSFLTFSPYGLYWREIRKIAVSELFSTSGVDMHMVSRAREADLAFRALYVRWEKRGKPKEGVLVDMKQEFIDLTANISLMMVSGKRYFGENPNCEVKEARRCGKLIREFLDYFALFLLSDVAPVLGFLDWKTKRGMKRTAKGLDKVAEGWIEEHKNKRSDHGRSENDYLDILIKILGQDKIPGLSDTHTKIKALCLNLVLAGSETAIVVLVWAVSLLLNNPHVLRKAQEELDSKIGKERVVEELDIKDLVYLQAIVKETFRLYPPVPLVAYRAVVEDFDIAFCKC…
Arabidopsis thaliana	AT3G25180.1	CYP82G1	CYP82	516	HMMPfam	PF00067	[40,495]	MTFLFSTLQLSLFSLALVIFGYIFLRKQLSRCEVDSSTIPEPLGALPLFGHLHLLRGKKLLCKKLAAMSQKHGPIFSLKLGFYRLVVASDPKTVKDCFTTNDLATATRPNIAFGRYVGYNNASLTLAPYGDYWRELRKIVTVHLFSNHSIEMLGHIRSSEVNTLIKHLYKGNGGTSIVKIDMLFEFLTFNIILRKMVGKRIGFGEVNSDEWRYKEALKHCEYLAVIPMIGDVIPWLGWLDFAKNSQMKRLFKELDSVNTKWLHEHLKKRSRNEKDQERTIMDLLLDILPEDIVISGHVRDVIVKATILALTLTGSDSTSITLTWAVSLLLNNPAALEAAQEEIDNSVGKGRWIEESDIQNLKYLQAIVKETHRLYPPAPLTGIREAREDCFVGGYRVEK…
Arabidopsis thaliana	AT4G31940.1	CYP82C4	CYP82	525	HMMPfam	PF00087	[33,506]	MDTSLFSLFVPILVFVFIALFKKSKKPKYVKAPAPSGAWPIIGHLHLLGGKEQLLYRTLGKMADHYGPAMSLQLGSNEAFVVSSFEVAKDCFTVNDKALASRPMTAAAKHMGYNFAVFGFAPYSAFWREMRKIATIELLSNRRLQMLKHVRVSEITMGVKDLYSLWFKNGGTKPVMVDLKSWLEDMTLNMIVRMVAGKRYFGGGGSVSSEDTEEAMQCKKAIAKFFHLIGIFTVSDAFPTLSFFDLQGHEKEMKQTGSELDVILERWIENHRQQRKFSGTKENDSDFIDVMMSLAEQGKLSHLQYDANTSIKSTCLALILGGSDTSASTLTWAISLLLNNKEMLKKAQDEIDIHVGRDRNVEDSDIENLVYLQAIIKETLRLYPAGPLLGPREAMEDCT…
Arabidopsis thaliana	AT4G31950.1	CYP82C3	CYP82	513	HMMPfam	PF00088	[33,493]	MDTSLFSLFVSILVFVFIALFKKSKKPKYVKAPAPSGAWPIIGHLHLLGGKEQLLYRTLGKMADHYGPAMSLRLGSSETFVGSSFEVAKDCFTVNDKALASLMTAAAKHMGYVFWLEMRKIAMIELLSNRRLQMLNNVRVSEISMGVKDLYSLWVKKGGSEPVMVDLKSWLEDMIANMIMRMVAGKRYFGGGGAESSEHTEEARQWRKGIAKFFHLVGIFTVSDAFPKLGWLDLQGHEKEMKQTRRELDVILERWIENHRQQRKVSGTKHNDSDFVDVMLSLAEQGKLSHLQYDANTCIKTTCLALILGGSETSPSTLTWAISLLLNNKDMLKKVQDEIDIHVGRDRNVEDSDIKNLVYLQAIIKETLRLYPAAPLLGHREAMEDCTVAGYNVPCGTRL…
Arabidopsis thaliana	AT4G31970.1	CYP82C2	CYP82	524	HMMPfam	PF00089	[33,505]	MDTSLFSLFVPILVFVFIALFKKSKKPKHVKAPAPSGAWPIIGHLHLLSGKEQLLYRTLGKMADQYGPAMSLRLGSSETFVVSSFEVAKDCFTVNDKALASRPITAAAKHMGYDCAVFGFAPYSAFWREMRKIATLELLSNRRLQMLKHVRVSEISMVMQDLYSLWVKKGGSEPVMVDLKSWLEDMSLNMMVRMVAGKRYFGGGSLSPEDAEEARQCRKGVANFFHLVGIFTVSDAFPKLGWFDFQGHEKEMKQTGRELDVILERWIENHRQQRKVSGTKHNDSDFVDVMLSLAEQGKFSHLQHDAITSIKSTCLALILGGSETSPSTLTWAISLLLNNKDMLKKAQDEIDIHVGRDRNVEDSDIENLVYIQAIIKETLRLYPAGPLLGHREAIEDCTV…
Arabidopsis thaliana	AT4G13770.1	CYP83A1	CYP83	503	HMMPfam	PF00069	[31,488]	MEDIIIGVVALAAVLLFFLYQKPKTKRYKLPPGPSPLPVIGNLLQLQKLNPQRFFAGWAKKYGPILSYRIGSRTMVVISSAELAKELLKTQDVNFADRPPHRGHEFISYGRRDMALNHYTPYYREIRKMGMNHLFSPTRVATFKHVREEEARRMMDKINKAADKSEVVDISELMLTFTNSVVCRQAFGKKYNEDGEEMKRFIKILYGTQSVLGKIFFSDFFPYCGFLDDLSGLTAYMKECFERQDTYIQEVVNETLDPKRVKPETESMIDLLMGIYKEQPFASEFTVDNVKAVILDIVVAGTDTAAAAVVWGMTYLMKYPQVLKKAQAEVREYMKEKGSTFVTEDDVKNLPYFRALVKETLRIEPVIPLLIPRACIQDTKIAGYDIPAGTTVNVNAWAV…
Arabidopsis thaliana	AT4G31500.1	CYP83B1	CYP83	500	HMMPfam	PF00086	[30,492]	MDLLLIIAGLVAAAAFFFLRSTTKKSLRLPPGPKGLPIIGNLHQMEKFNPQHFLFRLSKLYGPIFTMKIGGRRLAVISSAELAKELLKTQDLNFTARPLLKGQQTMSYQGRELGFGQYTAYYREMRKMCMVNLFSPNRVASFRPVREEECQRMMDKIYKAADQSGTVDLSELLLSFTNCVVCRQAFGKRYNEYGTEMKRFIDILYETQALLGTLFFSDLFPYFGFLDNLTGLSARLKKAFKELDTYLQELLDETLDPNRPKQETESFIDLLMQIYKDQPFSIKFTHENVKAMILDIVVPGTDTAAAVVVWAMTYLIKYPEAMKKAQDEVRSVIGDKGYVSEEDIPNLPYLKAVIKESLRLEPVIPILLHRETIADAKIGGYDIPAKTIIQVNAWAVSRD…
Arabidopsis thaliana	AT4G36220.1	CYP84A1	CYP84	521	HMMPfam	PF00091	[41,504]	MESSISQTLSKLSDPTTSLVIVVSLFIFISFITRRRRPPYPPGPRGWPIIGNMLMMDQLTHRGLANLAKKYGGLCHLRMGFLHMYAVSSPEVARQVLQVQDSVFSNRPATIAISYLTYDRADMAFAHYGPFWRQMRKVCVMKVFSRKRAESWASVRDEVDKMVRSVSCNVGKPINVGEQIFALTRNITYRAAFGSACEKGQDEFIRILQEFSKLFGAFNVADFIPYFGWIDPQGINKRLVKARNDLDGFIDDIIDEHMKKKENQNAVDDGDVVDTDMVDDLLAFYSEEAKLVSETADLQNSIKLTRDNIKAIIMDVMFGGTETVASAIEWALTELLRSPEDLKRVQQELAEVVGLDRRVEESDIEKLTYLKCTLKETLRMHPPIPLLLHETAEDTSIDG…
Arabidopsis thaliana	AT5G04330.1	CYP84A4	CYP84	513	HMMPfam	PF00108	[33,485]	MLTLMTLIVLVPLLLFLFPHLLLRRQMLLKPYPPGPKGLPVIGNILMMNQFNHRGLAKLSRIYGGLLHLRLGFSHIFVVSSPDIARQVLQVQDHVFSNRPTTIAIRYLTYGGSDLAFCNYGPFWRRMRKLYVMMLFSRKRAESWVSVDEEVHKSVRLVASNVGKPLNICKLAFSLSRDITFRAAFGSSSSTSDESRLDEFLEIIQEFSKLFGEFNVADYVPSWLSWIDPQGINGRVEKARKSLDGFIESVIDDHLHKKKREHDNVDEETDMVDQLLAFYEEEVKVNNSVTKINLDNIKGIIMDVMFGGTETVALAIEWVLTEILRSPENMKRVQDELTSVVGLDRWRVEDTHLEKLTFLKCILKETLRLHPPFPLLLHETVKDTEISGYFIPKGSRVMV…
Arabidopsis thaliana	AT3G30180.1	CYP85A2	CYP85	466	HMMPfam	PF00067	[35,458]	MGIMMMILGLLVIIVCLCTALLRWNQMRYSKKGLPPGTMGWPIFGETTEFLKQGPDFMKNQRLRYGSFFKSHILGCPTIVSMDAELNRYILMNESKGLVAGYPQSMLDILGTCNIAAVHGPSHRLMRGSLLSLISPTMMKDHLLPKIDDFMRNYLCGWDDLETVDIQEKTKHMAFLSSLLQIAETLKKPEVEEYRTEFFKLVVGTLSVPIDIPGTNYRSGVQARNNIDRLLTELMQERKESGETFTDMLGYLMKKEDNRYLLTDKEIRDQVVTILYSGYETVSTTSMMALKYLHDHPKALEELRREHLAIRERKRPDEPLTLDDIKSMKFTRAVIFETSRLATIVNGVLRKTTHDLELNGYLIPKGWRIYVYTREINYDTSLYEDPMIFNPWRWMEKSL…
Arabidopsis thaliana	AT5G38970.1	CYP85A1	CYP85	466	HMMPfam	PF00139	[35,447]	MGAMMVMMGLLLIIVSLCSALLRWNQMRYTKNGLPPGTMGWPIFGETTEFLKQGPNFMRNQRLRYGSFFKSHLLGCPTLISMDSEVNRYILKNESKGLVPGYPQSMLDILGTCNMAAVHGSSHRLMRGSLLSLISSTMMRDHILPKVDHFMRSYLDQWNELEVIDIQDKTKHMAFLSSLTQIAGNLRKPFVEEFKTAFFKLVVGTLSVPIDLPGTNYRCGIQARNNIDRLLRELMQERRDSGETFTDMLGYLMKKEGNRYPLTDEEIRDQVVTILYSGYETVSTTSMMALKYLHDHPKALQELRAEHLAFRERKRQDEPLGLEDVKSMKFTRAVIYETSRLATIVNGVLRKTTRDLEINGYLIPKGWRIYVYTREINYDANLYEDPLIFNPWRWMKKSL…
Arabidopsis thaliana	AT1G01600.1	CYP86A4	CYP86	555	HMMPfam	PF00067	[28,502]	MEISNAMLLVAIVTGYWLWFKRISRWLKGPRVWPLLGSLPGLIEQRDRMHEWITENLRACGGTYQTCIFAVPFLAKKQGLVTVTCDPKNLEHMLKTRFDNYPKGPTWQSVFHDLLGQGIFNSDGDTWLFQRKTAALEFTTRTLRQAMGRWVNRGIKLRFCPILATAQDNAEPVDLQDLILRLTFDNICGLAFGKDTRTCAPGLPENGFASAFDRATEASLQRFIIPKFMWKLKKWLGLGLEVSLSRSLGEIDEYLAAVINTRKQELMSQQESGTHQRHDDLLSRFMMKKTESYSDTFLQHVALNFILAGRDTSSVALSWFFWLITMHPTVEDKIVREICSVLIETRGTDDVASWTEEPLGFDEIDRLVYLKAAISETLRLYPSVPEDSKHVENDDVLPD…
Arabidopsis thaliana	AT1G13140.1	CYP86C3	CYP86	535	HMMPfam	PF00067	[45,509]	MSEISSSMPLTERVYNHLCLSDVSLALLGLFVFCCVREKVTKKLGPTIWPVFGITPEFFFHRNDVYGWATRCLKKCRGTFLYNGIWLGGSYGAVTCVPANVEYMLKTNFKNFPKGAFFKERFNDLLEDGIFNADAESWKEQRRIIITEMHSTRFVEHSFQTTQDLVRKKLLKVMESFARSQEAFDLQDVLLRLTFDNICIAGLGDDPGTLDSDLPLVPFAQAFEEATESTMFRFMIPPFIWKPLKFFDIGYEKGLRKAVDVVHEFVDKMVVDRICKLKEEGTLGNRSDVLSRIIEIESHKTTDEKDPSTIKFFRQFCTSFILAGRDTSSVALTWFFWVIQKHPEVENKIIREISEILRQRGDSPTSKNESLFTVKELNDMVYLQAALSETMRLYPPIPM…
Arabidopsis thaliana	AT1G13150.1	CYP86C4	CYP86	530	HMMPfam	PF00067	[38,502]	MSLTERLYNHLSLFDLLLSLLGLFVFCCLREKLTNKRGPMLWPVFGITLEFFFHINDVYGWVTRSLKKCRGTFLYRGVWLDGSYGAVTCVPANVEYMLKTNFKNFPKGTFFKSRFNDLLEEGIFNADDDSWKEQRRIIITEMHSTGFVEHSFQTTQHLVRKKLLKVMESFAKSQEAFDLQDVFLRLTFDIICLAGLGADPETLAVDLPQVPFAKAFEEATESTLFRFMIPPFIWKPMRFLDTGYEKGLRIAVGVVHGFVDKMIVDRICELKEEETLDNRSDVLSRIIQIESHKRENEIDPSTIRFFRQFCTSFILAGRDTSSVALSWFCWVIQKHPEVENKIICEIREILRQRGDSPTSKNESLFTVKELNNMVYLQAALSETLRLFPPIPMEMKQAIE…
Arabidopsis thaliana	AT1G24540.1	CYP86C1	CYP86	523	HMMPfam	PF00067	[42,507]	MNVLISAVVWVYTHLRLSDVALALVGLFLLSYLREKLVSKGGPVMWPVLGIIPMLALNKHDLFTWCTRCVVRSGGTFHYRGIWFGGAYGIMTADPANVEHILKTNFKNYPKGAFYRERFRDLLEDGIFNADDELWKEERRVAKTEMHSSRFLEHTFTTMRDLVDQKLVPLMENLSTSKRVFDLQDLLLRFTFDNICISAFGVYPGSLETGLPEIPFAKAFEDATEYTLARFLIPPFVWKPMRFLGIGYERKLNNAVRIVHAFANKTVRERRNKMRKLGNLNDYADLLSRLMQREYEKEEDTTRGNYFSDKYFREFCTSFIIAGRDTTSVALVWFFWLVQKHPEVEKRILREIREIKRKLTTQETEDQFEAEDFREMVYLQAALTESLRLYPSVPMEMKQ…
Arabidopsis thaliana	AT1G63710.1	CYP86A7	CYP86	524	HMMPfam	PF00067	[28,494]	MDGSTAAIILTLIVTYIIWFVSLRRSYKGPRVWPLVGSLPALITNAHRMHDFIADNLRMCGGTYQTCIFPIPFLAKKQGHVTVTCDPKNLEHILKTRFDNYPKGPSWQSVFHDLLGDGIFNSDGDTWRFQRKTAALEFTTRTLRQAMARWVDRAIKNRLVPILESARSRAEPIDLQDVLLRLTFDNICGLTFGKDPRTLSPEFPENGFAVAFDGATEATLQRFIMPEFIWKIRKWLRLGLEDDMSRSISHVDNYLSEIINTRKLELLGQQQDESRHDDLLSRFMKKKESYSDKYLKYVALNFILAGRDTSSVAMSWFFWLVSLNPRVEEKIINEICTILIKTRDTNVSKWTDEPLTFDEIDQLVYLKAALSETLRLYPSVPEDSKFVVANDVLPDGTFV…
Arabidopsis thaliana	AT2G45970.1	CYP86A8	CYP86	538	HMMPfam	PF00067	[28,496]	MEISTALMILSAITAYFLWLTFISRCLKGPRVWPILGSLPGLIENCERMHDWISDNLRACSGTYQTCICAIPFLAKKQGLVTVTCDPRNLEHILKNRFDNYPKGPTWQAVFHDLLGQGIFNSDGDTWLFQRKTAALEFTTRTLRQAMARWVNRAIKLRFLPILENARLGSEPIDLQDLLLRLTFDNICGLTFGKDPRTCAPGLPVNTFAVAFDRATEASLQRFILPEILWKFKRWLRLGLEVSLTRSLVQVDNYLSEIITTRKEEMMTQHNNGKHHDDLLSRFIKKKESYSDETLQRVALNFILAGRDTSSVALSWFFWLITQHPAIEDKILREICTVLVETRGDDVALWTDEPLSCEELDRLVFLKAALSETLRLYPSVPEDSKRAVKDDVLPDGTFV…
Arabidopsis thaliana	AT3G26125.1	CYP86C2	CYP86	542	HMMPfam	PF00067	[46,517]	MSNENSVMSLIDRISGHLCLQDVSIALLGLFLFGCLQAKLTNKGEPVQWPVFGITPEFFLHVHDMFGWVTRCLTKSRGTFPYQGIWFSGSYGAMTSVPANIEYMLKTNFKNFPKGEFYKERFRDLLEDGIFNADDESWKEQRRIIITEMHSTRFVDHSFQTTRDLIERKLLKVMESFSKSQEAFDLQEILLRLTFDNICIAGLGDDPGTLDDDLPHVPFAKAFEEATESTLFRFMIPPFVWKPMKFFDIGYEKGLREAVETVHNFIDKMVVERIAMLKDQGTLANSKSDVLSRLIQIESHKRGDENDRFTAKFFRQFCTSFILAGRDTSSVALTWFFWLITKHPEVETKILHEIREILNQREKNKYKLDETGEKESSRHFTVKELNDMVYLQAALSESL…
Arabidopsis thaliana	AT4G00360.1	CYP86A2	CYP86	554	HMMPfam	PF00067	[28,500]	MDVSNTMLLVAVVAAYWLWFQRISRWLKGPRVWPVLGSLPGLIEQRDRMHDWITENLRACGGTYQTCICAVPFLAKKQGLVTVTCDPKNIEHMLKTRFDNYPKGPTWQAVFHDFLGQGIFNSDGDTWLFQRKTAALEFTTRTLRQAMGRWVNRGIKLRFCPILETAQNNYEPVDLQDLILRLTFDNICGLAFGKDTRTCAPGLPENGFASAFDRATEASLQRFILPEFLWRLKKWLGLGLEVSLSRSLGEIDGYLDAVINTRKQELLSQRESGVQRHDDLLSRFMKKKDQSYSETFLRHVALNFILAGRDTSSVALSWFFWLITTHPTVEDKIVREICSVLIETRGTDVSSWTAEPLEFDEVDRLVYLKAALSETLRLYPSVPEDSKHVVNDDILPDGT…
Arabidopsis thaliana	AT5G08250.1	CYP86B2	CYP86	489	HMMPfam	PF00116	[4,461]	MPVWPLVGMLPSLISAVRSNIYEWLSDVLISQNGTFRFRGPWFSTLNCVVTCDPRNVEHLLKTRFSIYPKGSYFRETMQDLLGDGIFNTDDGTWQRQRKAASVEFHSAKFRQLTSQSLHELVHNRLLPVLETSGKIDLQDILLRLTFDNVCMIAFGVDPGCLSPKLPEIPFAKAFEDATEATVVRFVMPKFVWKLMRSLNLGTEKKLKESINGVDDFAEEVIRTRKKEMSLETEIAKRPDLLTIFMGLRDENGQKFSDKFLRDICVNFILAGRDTSSVALSWFFWLIEKNPEVEEKIMMGICKILEQRVDHGDTKKNMEYEPVFRPEEIKKMDYLQAALSETLRLYPSVPVDHKEVLEDDVFPDGTKLKKGEKVIYAIYAMGRMETIWGKDCREFKPER…
Arabidopsis thaliana	AT5G23190.1	CYP86B1	CYP86	560	HMMPfam	PF00121	[62,526]	MNFNSSYNLTFNDVFFSSSSSSDPLVSRRLFLLRDVQILELLIAIFVFVAIHALRQKKYQGLPVWPFLGMLPSLAFGLRGNIYEWLSDVLCLQNGTFQFRGPWFSSLNSTITCDPRNVEHLLKNRFSVFPKGSYFRDNLRDLLGDGIFNADDETWQRQRKTASIEFHSAKFRQLTTQSLFELVHKRLLPVLETSVKSSSPIDLQDVLLRLTFDNVCMIAFGVDPGCLGPDQPVIPFAKAFEDATEAAVVRFVMPTCVWKFMRYLDIGTEKKLKESIKGVDDFADEVIRTRKKELSLEGETTKRSDLLTVFMGLRDEKGESFSDKFLRDICVNFILAGRDTSSVALSWFFWLLEKNPEVEEKIMVEMCKILRQRDDHGNAEKSDYEPVFGPEEIKKMDYL…
Arabidopsis thaliana	AT5G58860.1	CYP86A1	CYP86	514	HMMPfam	PF00152	[33,498]	MEALNSILTGYAVAALSVYALWFYFLSRRLTGPKVLPFVGSLPYLIANRSRIHDWIADNLRATGGTYQTCTMVIPFVAKAQGFYTVTCHPKNVEHILKTRFDNYPKGPMWRAAFHDLLGQGIFNSDGDTWLMQRKTAALEFTTRTLRQAMARWVNGTIKNRLWLILDRAVQNNKPVDLQDLFLRLTFDNICGLTFGKDPETLSLDLPDNPFSVAFDTATEATLKRLLYTGFLWRIQKAMGIGSEDKLKKSLEVVETYMNDAIDARKNSPSDDLLSRFLKKRDVNGNVLPTDVLQRIALNFVLAGRDTSSVALSWFFWLVMNNREVETKIVNELSMVLKETRGNDQEKWTEEPLEFDEADRLVYLKAALAETLRLYPSVPQDFKYVVDDDVLPDGTFVPR…
Arabidopsis thaliana	AT1G12740.1	CYP87A2	CYP87	473	HMMPfam	PF00067	[32,453]	MWALLIWVSLLLISITHWVYSWRNPKCRGKLPPGSMGFPLLGESIQFFKPNKTSDIPPFIKERVKKYGPIFKTNLVGRPVIVSTDADLSYFVFNQEGRCFQSWYPDTFTHIFGKKNVGSLHGFMYKYLKNMVLTLFGHDGLKKMLPQVEMTANKRLELWSNQDSVELKDATASMIFDLTAKKLISHDPDKSSENLRANFVAFIQGLISFPFDIPGTAYHKCLQGRAKAMKMLRNMLQERRENPRKNPSDFFDYVIEEIQKEGTILTEEIALDLMFVLLFASFETTSLALTLAIKFLSDDPEVLKRLTEEHETILRNREDADSGLTWEEYKSMTYTFQFINETARLANIVPAIFRKALRDIKFKDYTIPAGWAVMVCPPAVHLNPEMYKDPLVFNPSRWE…
Arabidopsis thaliana	AT1G05160.1	CYP88A3	CYP88	491	HMMPfam	PF00067	[46,466]	MAETTSWIPVWFPLMVLGCFGLNWLVRKVNVWLYESSLGENRHYLPPGDLGWPFIGNMLSFLRAFKTSDPDSFTRTLIKRYGPKGIYKAHMFGNPSIIVTTSDTCRRVLTDDDAFKPGWPTSTMELIGRKSFVGISFEEHKRLRRLTAAPVNGHEALSTYIPYIEENVITVLDKWTKMGEFEFLTHLRKLTFRIIMYIFLSSESENVMDALEREYTALNYGVRAMAVNIPGFAYHRALKARKTLVAAFQSIVTERRNQRKQNILSNKKDMLDNLLNVKDEDGKTLDDEEIIDVLLMYLNAGHESSGHTIMWATVFLQEHPEVLQRAKAEQEMILKSRPEGQKGLSLKETRKMEFLSQVVDETLRVITFSLTAFREAKTDVEMNGYLIPKGWKVLTWFRD…
Arabidopsis thaliana	AT2G32440.1	CYP88A4	CYP88	490	HMMPfam	PF00067	[45,463]	MTETGLILMWFPLIILGLFVLKWVLKRVNVWIYVSKLGEKKHYLPPGDLGWPVIGNMWSFLRAFKTSDPESFIQSYITRYGRTGIYKAHMFGYPCVLVTTPETCRRVLTDDDAFHIGWPKSTMKLIGRKSFVGISFEEHKRLRRLTSAPVNGPEALSVYIQFIEETVNTDLEKWSKMGEIEFLSHLRKLTFKVIMYIFLSSESEHVMDSLEREYTNLNYGVRAMGINLPGFAYHRALKARKKLVAAFQSIVTNRRNQRKQNISSNRKDMLDNLIDVKDENGRVLDDEEIIDLLLMYLNAGHESSGHLTMWATILMQEHPMILQKAKEEQERIVKKRAPGQKLTLKETREMVYLSQVIDETLRVITFSLTAFREAKSDVQMDGYIIPKGWKVLTWFRNVH…
Arabidopsis thaliana	AT1G64900.1	CYP89A2	CYP89	507	HMMPfam	PF00067	[32,494]	MEIWLLILASLSGSLLLHLLLRRRNSSSPPLPPDPNFLPFLGTLQWLREGLGGLESYLRSVHHRLGPIVTLRITSRPAIFVADRSLTHEALVLNGAVYADRPPPAVISKIVDEHNISSGSYGATWRLLRRNITSEILHPSRVRSYSHARHWVLEILFERFRNHGGEEPIVLIHHLHYAMFALLVLMCFGDKLDEKQIKEVEFIQRLQLLSLTKFNIFNIWPKFTKLILRKRWQEFLQIRRQQRDVLLPLIRARRKIVEERKRSEQEDKKDYVQSYVDTLLDLELPEENRKLNEEDIMNLCSEFLTAGTDTTATALQWIMANLVKYPEIQERLHEEIKSVVGEEAKEVEEEDVEKMPYLKAVVLEGLRRHPPGHFLLPHSVTEDTVLGGYKVPKNGTINF…
Arabidopsis thaliana	AT1G64930.1	CYP89A7	CYP89	512	HMMPfam	PF00067	[33,500]	MEIWLLILGSLSLSLLLNLLFFRLRDSSSLPLPPAPNFFPFLGTLQWLRQGLGGFNNYVRSVHHRLGPIITLRITSRPAIFVADGSLAHQALVLNGAVFADRPPAAPISKILSNNQHTITSCLYGVTWRLLRRNITEILHPSRMKSYSHVRHWVLEILFDRLRKSGGEEPIVVFDHLHYAMFAVLVLMCFGDKLDEKQIKQVEYVQRQMLLGFARYSILNLCPKFTKLILRKRWEEFFQMRREQQDVLLRLIYARRKIVEERKKRSSEEEEENKEYVQSYVDTLLDVELPDEKRKLNEDEIVSLCSEFLIAGSDTTATVLQWIMANLVKNQEIQERLYEEITNVVGEEAKVVEEKDTQKMPYLKAVVMEALRRHPPGNTVLPHSVTEDTVLGGYKVPKK…
Arabidopsis thaliana	AT1G64940.1	CYP89A6	CYP89	512	HMMPfam	PF00067	[34,499]	MEIWLLILGSLFLSLLVNHLLFRRRDSFSSLPLPPDPNFFPFIGTLKWLRKGLGGLDNYLRSVHHHLGPIITLRITSRPAIFVTDRSLAHQALVLNGAVFADRPPAESISKIISSNQHNISSCLYGATWRLLRRNLTSEILHPSRLRSYSHARRWVLEILFGRFGKNRGEEPIVVVDHLHYAMFALLVLMCFGDKLDEKQIKQVEYVQRRQLLGFSRFNILTLWPKFTKLIYRKRWEEFFQMQSEQQDVLLPLIRARRKIVDERKKRSSEEEKDNKEYVQSYVDTLLDVELPDEKRKLNEDEIVSLCSEFLNAGTDTTATALQWIMANLVKNPEIQRRLYEEIKSIVGEEAKEVEEQDAQKMPYLKAVVMEGLRRHPPGHFVLPHSVTEDTVLGGYKVP…
Arabidopsis thaliana	AT1G64950.1	CYP89A5	CYP89	511	HMMPfam	PF00067	[33,498]	MEIWLLILGSLFLSLLLNLLFFRLRDSSSLPLPPDPNYFPFIGTIQWLRQGLGGLNNYLRSVHHRLGPIITLRITSRPSIFVADRSLAHQALVLNGAVFADRPPAAPISKIISSNQHNISSCLYGATWRLLRRNLTSEILHPSRVRSYSHARRWVLEILFDRFGKNRGEEPIVVVDHLHYAMFALLVLMCFGDKLDEKQIKQVEYVQRRQLLGFSRFNILNLWPKFTKLILRKRWEEFFQMRREQHDVLLPLIRARRKIVEERKNRSSEEEEDNKEYVQSYVDTLLELELPDEKRKLNEDEIVSLCSEFLNGGTDTTATALQWIMANLVKNPDIQKRLYEEIKSVVGEEANEVEEEDAQKMPYLEAVVMEGLRRHPPGHFVLPHSVTEDTVLGGYKVPK…
Arabidopsis thaliana	AT2G12190.1	CYP89A4	CYP89	513	HMMPfam	PF00067	[33,499]	MEIWLLILGSLFLSLLLNLLLFRRRDSSSLPLPPDPNFFPFLGTLQWLRQGLGGLNNYLRSVHHRLGPIITLRITSRPAIFVADRSLAHQALVLNGAVFADRPPAAPISKIISSNQHNISSSLYGATWRLLRRNLTSEILHPSRVRSYSHARRWVLEILFDRFGKSRGEEPIVVVDHLHYAMFALLVLMCFGDKLDEKQIKQVEYVQRRQLLGFSRFNILNLWPKFTKLILRKRWEEFFQMRREQHDVLLPLIRARRKIVEERKNRSSEEEEDNKVYVQSYVDTLLELELPDEKRKLNEDEIVSLCSEFLNGGTDTTATALQWIMANLVKNPEIQKRLYEEIKSVVGEEAKEVEEEDAQKMPYLKAVVMEGLRRHPPGHFVLPHSVTEDTVLGGYKVPK…
Arabidopsis thaliana	AT3G03470.1	CYP89A9	CYP89	512	HMMPfam	PF00067	[32,499]	MEITTIIFLIISSLTFSIFLKLIFFFSTHKLPPGPPRFPVIGNIIWLKKNNFSDFQGVLRDLASRHGPIITLHVGSKPSIWVTDRSLAHQALVQNGAVFSDRSLALPTTKVITSNQHDIHSSVYGSLWRTLRRNLTSEILQPSRVKAHAPSRKWSLEILVDLFETEQREKGHISDALDHLRHAMFYLLALMCFGEKLRKEEIREIEEAQYQMLISYTKFSVLNIFPSVTKFLLRRKWKEFLELRKSQESVILRYVNARSKETTGDVLCYVDTLLNLEIPTEEKEGGKKRKLSDSEIVSLCSEFLNAATDPTATSMQWIMAIMVKYPEIQRKVYEEMKTVFAGEEEEREEIREEDLGKLSYLKAVILECLRRHPPGHYLSYHKVTHDTVLGGFLIPRQGT…
Arabidopsis thaliana	AT5G61320.1	CYP89A3	CYP89	498	HMMPfam	PF00153	[32,477]	MATWFHIFCVSFTVNFLLYLFFRRTNNNLPLPPNPNFFPMPGPFQWLRQGFDDFYSYLRSIHHRLGPIISLRIFSVPAIFVSDRSLAHKALVLNGAVFSDRPPALPTGKIITSNQHTISSGSYGATWRLLRRNLTSEILHPSRVKSYSNARRSVLENLCSRIRNHGEEAKPIVVVDHLRYAMFSLLVLMCFGDKLDEEQIKQVEFVQRRELITLPRFNILNVFPSFTKLFLRKRWEEFLTFRREHKNVLLPLIRSRRKIMIESKDSGKEYIQSYVDTLLDLELPDEKRKLNEDEIVSLCSEFLNAGTDTTATTLQWIMANLVIGEEEEKEIEEEEMKKMPYLKAVVLEGLRLHPPGHLLLPHRVSEDTELGGYRVPKKGTFNINVAMIGRDPTVWEEPM…
Arabidopsis thaliana	AT3G13730.1	CYP90D1	CYP90	492	HMMPfam	PF00067	[52,472]	MDTSSSLLFFSFFFFIIIVIFNKINGLRSSPASKKKLNDHHVTSQSHGPKFPHGSLGWPVIGETIEFVSSAYSDRPESFMDKRRLMYGRVFKSHIFGTATIVSTDAEVNRAVLQSDSTAFVPFYPKTVRELMGKSSILLINGSLHRRFHGLVGSFLKSPLLKAQIVRDMHKFLSESMDLWSEDQPVLLQDVSKTVAFKVLAKALISVEKGEDLEELKREFENFISGLMSLPINFPGTQLHRSLQAKKNMVKQVERIIEGKIRKTKNKEEDDVIAKDVVDVLLKDSSEHLTHNLIANNMIDMMIPGHDSVPVLITLAVKFLSDSPAALNLLTEENMKLKSLKELTGEPLYWNDYLSLPFTQKVITETLRMGNVIIGVMRKAMKDVEIKGYVIPKGWCFLA…
Arabidopsis thaliana	AT3G50660.1	CYP90B1	CYP90	514	HMMPfam	PF00067	[40,493]	MFETEHHTLLPLLLLPSLLSLLLFLILLKRRNRKTRFNLPPGKSGWPFLGETIGYLKPYTATTLGDFMQQHVSKYGKIYRSNLFGEPTIVSADAGLNRFILQNEGRLFECSYPRSIGGILGKWSMLVLVGDMHRDMRSISLNFLSHARLRTILLKDVERHTLFVLDSWQQNSIFSAQDEAKKFTFNLMAKHIMSMDPGEEETEQLKKEYVTFMKGVVSAPLNLPGTAYHKALQSRATILKFIERKMEERKLDIKEEDQEEEEVKTEDEAEMSKSDHVRKQRTDDDLLGWVLKHSNLSTEQILDLILSLLFAGHETSSVAIALAIFFLQACPKAVEELREEHLEIARAKKELGESELNWDDYKKMDFTQCVINETLRLGNVVRFLHRKALKDVRYKGYDI…
Arabidopsis thaliana	AT4G36380.1	CYP90C1	CYP90	525	HMMPfam	PF00092	[70,492]	MQPPASAGLFRSPENLPWPYNYMDYLVAGFLVLTAGILLRPWLWLRLRNSKTKDGDEEEDNEEKKKGMIPNGSLGWPVIGETLNFIACGYSSRPVTFMDKRKSLYGKVFKTNIIGTPIIISTDAEVNKVVLQNHGNTFVPAYPKSITELLGENSILSINGPHQKRLHTLIGAFLRSPHLKDRITRDIEASVVLTLASWAQLPLVHVQDEIKKMTFEILVKVLMSTSPGEDMNILKLEFEEFIKGLICIPIKFPGTRLYKSLKAKERLIKMVKKVVEERQVAMTTTSPANDVVDVLLRDGGDSEKQSQPSDFVSGKIVEMMIPGEETMPTAMTLAVKFLSDNPVALAKLVEENMEMKRRKLELGEEYKWTDYMSLSFTQNVINETLRMANIINGVWRKAL…
Arabidopsis thaliana	AT5G05690.1	CYP90A1	CYP90	473	HMMPfam	PF00112	[32,449]	MAFTAFLLLLSSIAAGFLLLLRRTRYRRMGLPPGSLGLPLIGETFQLIGAYKTENPEPFIDERVARYGSVFMTHLFGEPTIFSADPETNRFVLQNEGKLFECSYPASICNLLGKHSLLLMKGSLHKRMHSLTMSFANSSIIKDHLMLDIDRLVRFNLDSWSSRVLLMEEAKKITFELTVKQLMSFDPGEWSESLRKEYLLVIEGFFSLPLPLFSTTYRKAIQARRKVAEALTVVVMKRREEEEEGAERKKDMLAALLAADDGFSDEEIVDFLVALLVAGYETTSTIMTLAVKFLTETPLALAQLKEEHEKIRAMKSDSYSLEWSDYKSMPFTQCVVNETLRVANIIGGVFRRAMTDVEIKGYKIPKGWKVFSSFRAVHLDPNHFKDARTFNPWRWQSNS…
Arabidopsis thaliana	AT5G06900.1	CYP93D1	CYP93	508	HMMPfam	PF00113	[35,472]	MVDLQYFSVIILVCLGITVLIQAITNRLRDRLPLPPSPTALPIIGHIHLLGPIAHQALHKLSIRYGPLMYLFIGSIPNLIVSSAEMANEILKSNELNFLNRPTMQNVDYLTYGSADFFSAPYGLHWKFMKRICMVELFSSRALDSFVSVRSEELKKLLIRVLKKAEAEESVNLGEQLKELTSNIITRMMFRKMQSDSDGGEKSEEVIKMVVELNELAGFFNVSETFWFLKRLDLQGLKKRLKNARDKYDVIIERIMEEHESSKKNATGERNMLDVLLDIYEDKNAEMKLTRENIKAFIMNIYGGGTDTSAITVEWALAELINHPEIMKKAQQEIEQVVGNKRVVEESDLCNLSYTQAVVKETMRLHPGGPIFVRESDEECAVAGFRIPAKTRVIVNVWA…
Arabidopsis thaliana	AT1G34540.1	CYP94D1	CYP94	499	HMMPfam	PF00067	[32,481]	MALLIFIFLLCFPISIFFIFFTKKSSSEFGFKSYPIVGSFPGLVNNRHRFLDWTVETLSRCPTQTAIFRRPGKQQLIMTANPSNVEYMLKTKFESFPKGQQFTSVLEDFLGHGIFNSDGDMWWKQRKTASYEFSTKSLRDFVMSNVTVEINTRLVPVLVEAATTGKLIDLQDILERFAFDNICKLAFNVDCACLGHDGAVGVNFMRAFETAATIISQRFRSVASCAWRIKKKLNIGSERVLRESIATVHKFADEIVRNRIDQGRSSDHKEDLLSRFISKEEMNSPEILRDIVISFILAGRDTTSSALSWFFWLLSMHPEVEDKILQELNSIRARTGKRIGEVYGFEHLKMMNYLHAAITESLRLYPPVPVDIKSCAEDNVLPDGTFVGKGWAITYNIFA…
Arabidopsis thaliana	AT2G27690.1	CYP94C1	CYP94	496	HMMPfam	PF00067	[64,472]	MLLIISFTIVSFFFIIIFSLFHLLFLQKLRYCNCEICHAYLTSSWKKDFINLSDWYTHLLRRSPTSTIKVHVLNSVITANPSNVEHILKTNFHNYPKGKQFSVILGDLLGRGIFNSDGDTWRFQRKLASLELGSVSVRVFAHEIVKTEIETRLLPILTSFSDNPGSVLDLQDVFRRFSFDTISKLSFGFDPDCLRLPFPISEFAVAFDTASLLSAKRALAPFPLLWKTKRLLRIGSEKKLQESINVINRLAGDLIKQRRLTGLMGKNDLISRFMAVVAEDDDEYLRDIVVSFLLAGRDTVAAGLTGFFWLLTRHPEVENRIREELDRVMGTGFDSVTARCDEMREMDYLHASLYESMRLFPPVQFDSKFALNDDVLSDGTFVNSGTRVTYHAYAMGRMD…
Arabidopsis thaliana	AT3G01900.1	CYP94B2	CYP94	497	HMMPfam	PF00067	[32,470]	MEASTFILLLVLVLLLVSAGKHVIYSCRNSTPKTYPVIGCLISFYTNRNRLLDWYTELLTESPSRTVVIRRLAARRTVVTANPSNVEYILKTNFDNYPKGKPFTEILGDFLGNGIFNVDGNLWLKQRRLATHDFTPKSLREYVTVLRNEVEKELLAFLNAAAEDSQPFDLQELLRRFTFNIVCIVFLGIDRCTLNPSSPVSEFDRAFQTASAVSAGRGSAPLSFVWKFKRLVGFGSEKELRKAVGEVHNCVDEIIRDKKRKPANQDFLSRLIVAGESDETVRDMVISIIMAGRDTTSAVATRLFWLITGHEETEHDLVSEIRSVKEEITGGFDYESLKKLSLLKACLCEVMRLYPPVPWDSKHALTDDRLPDGTLVRAGDRVTYFPYGMGRMEELWGED…
Arabidopsis thaliana	AT3G48520.1	CYP94B3	CYP94	507	HMMPfam	PF00067	[35,478]	MAFLLSFLILAFLITIIFFLSSSSTKKVQENTTYGPPSYPLIGSILSFNKNRHRLLQWYTELLRLSPSQTILVPLLGNRRTIITTNPLNVEYILKTNFFNFPKGKPFTDLLGDLLGGGIFNVDGHSWSSQRKLASHEFSTRSLRSFAFEVLKDEVENRLVPVLSTAADVGTTVDLQDVLKRFAFDVVCKVSLGWDPDCLDLTRPVNPLVEAFDTAAEISARRATEPIYAVWKTKRVLNVGSERKLREAIRTVHVLVSEIVRAKKKSLEIGTGAEAKQDLLSRFLAAGHNGEAVRDMVISFIMAGRDTTSAAMTWLFWLLTENDDVERKILEEVDPLVSLGLGFEDLKEMAYTKACLCEAMRLYPPVSWDSKHAANDDVLPDGTRVKRGDKVTYFPYGMG…
Arabidopsis thaliana	AT3G56630.1	CYP94D2	CYP94	500	HMMPfam	PF00067	[32,482]	MEHFILISLLCFPIVIFFIFFPKNSSSEFGFKSYPIVGSLPGLVNNRHRFLDWTVETLSRCPTQTAIFRRPGKLQFVMTANPANVEYMLKTKFESFPKGERFISILEDFLGRGIFNSDGEMWWKQRKTASYEFSTKSLRDFVMSNVTVEINTRLVPVLAEAATNGKLIDLQDILERFAFDNICKLAFNVDSACLGDDGAAGVNFMQAFETAATIISQRFQSVISYSWKIKKKLNIGSERVLRESIMIVHKFADEIVRNRIEQGKVSDHKEDLLSRFISKEEMNSPEILRDIVISFILAGRDTTSSALSWFFWLLSMHPEVKDKILQELNSIRERTGKRIGEVYGFEDLKLMNYLHAAITESLRLYPPVPVDTMSCAEDNVLPDGTFIGKDWGISYNAYA…
Arabidopsis thaliana	AT5G63450.1	CYP94B1	CYP94	511	HMMPfam	PF00154	[35,475]	MEMLNAIILILFPIIGFVLIFSFPTKTLKAKTASPSNPTSYQLIGSILSFNKNRHRLLQWYTDLLRLSPSQTITVDLLFGRRTIITANPENVEHILKTNFYNFPKGKPFTDLLGDLLGGGIFNSDGELWSSQRKLASHEFTMRSLREFTFEILREEVQNRLIPVLSSAVDCGETVDFQEVLKRFAFDVVCKVSLGWDPDCLDLTRPVPELVKAFDVAAEISARRATEPVYAVWKVKRFLNVGSEKRLREAIKTVHLSVSEIIRAKKKSLDIGGDVSDKQDLLSRFLAAGHGEEAVRDSVISFIMAGRDTTSAAMTWLFWLLSQNDDVETKILDELRNKGSLGLGFEDLREMSYTKACLCEAMRLYPPVAWDSKHAANDDILPDGTPLKKGDKVTYFPYG…
Arabidopsis thaliana	AT1G66030.1	CYP96A14P	CYP96	168	Gene3D	G3DSA:1.10.630.10	[17,144]	MALIGLIEAFIAFVCFLIFYYFLIKKPYSYILIKISQSGLWNWPVLGMSPGALMRLPRIYDFSVDLLENSNLTFHFKGPWFAGIDILATADSVNINHIYYRGPELREIFGPFGDGIINSDSELWRNLKKATQVIFNHQKYQKFSTSTTRSKLKLGLVPLFNDHENLK
Arabidopsis thaliana	AT1G47620.1	CYP96A8	CYP96	521	HMMPfam	PF00067	[80,506]	MASIGLYEAFIGFLCFLISFYFLVKKPFSYLLIKKTLQSYPWNWPVLGMLPGVLLRLQRIYDCSVEVLENSNMTFQFKGPWFVGMDVLATVDPANIHHIMSSNFSNYIKGPIFHEIFEAFGDGIINTDAELWRDWRNASQLIFNHQRYQNFSASTTKTKVNDGLVPLFNHFANEEIVVDLEDVFQRFMYDITFIFITGTDPRSLSIEMPEVEFSKALDDVGDAIVHRHITPRFVWKLQKWIGIGTEKKMLKAHATFDRVCEKIIAAKREELGSQGITYNSNGEREDLLTSFIKLDATKYEVLKPSHDKFLRDFTIGFMAAGRDSTASTLTWFFWNLSKNPNVLTKILQEINTNLPRTGSDQDMSSYLNKLVYLHGALSESMRLYPPIPFQRKSPIKEDV…
Arabidopsis thaliana	AT1G57750.1	CYP96A15	CYP96	498	HMMPfam	PF00067	[73,490]	MAMLGFYVTFIFFLVCLFTYFFLQKKPQGQPILKNWPFLRMLPGMLHQIPRIYDWTVEVLEATNLTFYFKGPWLSGTDMLFTADPRNIHHILSSNFGNYPKGPEFKKIFDVLGEGILTVDFELWEEMRKSNHALFHNQDFIELSVSSNKSKLKEGLVPFLDNAAQKNIIIELQDVFQRFMFDTSSILMTGYDPMSLSIEMLEVEFGEAADIGEEAIYYRHFKPVILWRLQNWIGIGLERKMRTALATVNRMFAKIISSRRKEEISRAKTEPYSKDALTYYMNVDTSKYKLLKPNKDKFIRDVIFSLVLAGRDTTSSVLTWFFWLLSKHPQVMAKLRHEINTKFDNEDLEKLVYLHAALSESMRLYPPLPFNHKSPAKPDVLPSGHKVDANSKIVICIYA…
Arabidopsis thaliana	AT1G65340.1	CYP96A3	CYP96	504	HMMPfam	PF00067	[96,487]	MAIVIGLLEIFTAFVFFIFFQCLLLHKKTPKPLLTNWPALGMLPGLLLQVPRIYDWITEVLEATDMTFCFKGPCLSGMDILLTVDPVNIHYILSSNFANYPKGMEFKKIFEVVGDSIFNVDSGLWEDMRNSSHAIFSNQDFQMFWVSTSVRKLRQGLVPILENAADKNILVDLQDLFQRFLFDTSLILMTGYDPKCLSVEMPKVEFGDAVDGVSDGVFYRHVKPVFLWRLQYLIGVGVEKRLKRGLAVFDQLLEKIITAKREEINSHGTHHPSRGEAIDVLTYYMTMDTTKYKYLEPSDDRFIKDTILGFLIAARDTTSSALTWFFWLMSKNPEAINKIRQEVNKKMPRFDPADLEKLVYLHGAVCETLRLYPPVPFNHKSPAKPDVLPSGHRVDEKWK…
Arabidopsis thaliana	AT2G21910.1	CYP96A5	CYP96	511	HMMPfam	PF00067	[60,490]	MAYVGLVEVFIALLVFFFFHFLIHKKSHQITPRNWPVLGMLPGVLVMLHRINDYVAEILEVSNLTFAFKGPWFSGMNMLITADPSNIQHVFSSNFSNYDKGPEFKEMFDFLGNGIFTADSKLWEDMRKSALVVLSHQGFQSFSLRTITCKIKNGLVPVLDHFAEANTVFDLQDVFQRLAFDVTLTLVTGCDSSSLSIEMPKNEYAKAMDDAEEVVVYRHVKPVVLWKLQNWIGLGEEKKMKEANAAFDRSCAKYISAKREEIISHHSNIGGEAHAEDLLSVYMNLDISKYELLNPNDDNFLKDIIKSFMLAGRDAIATTLTWFFWLLSKNPEAVTKIRQEINTNLPGSGMSLDADKLNKMVYLHGALCESLRLYAPIPFERKTPIKQDVLPSGHMVDKN…
Arabidopsis thaliana	AT2G23180.1	CYP96A1	CYP96	517	HMMPfam	PF00067	[68,496]	MALITLLEVSISLLFFSFLYGYFLISKKPHRSFLTNWPFLGMLPGLLVEIPRVYDFVTELLEASNLTYPFKGPCFGGLDMLITVDPANIHHIMSSNFANYPKGTEFKKIFDVLGDGIFNADSELWKDLRKSAQSMMTHQDFQRFTLRTIMSKLEKGLVPLLDYVAEKKQVVDLQDVFQRFTFDTSFVLATGVDPGCLSTEMPQIEFARALDEAEEAIFFRHVKPEIVWKMQRFIGFGDELKMKKAHSTFDRVCSKCIASKRDEITNGVINIDSSSKDLLMCYMNVDTICHTTKYKLLNPSDDKFLRDMILSFMLAGRDTTSSALTWFFWLLSKNPKAITKIRQEINTQLSPRTNDFDSFNAQELNKLVYVHGALCEALRLYPPVPFQHKSPTKSDVLPS…
Arabidopsis thaliana	AT4G32170.1	CYP96A2	CYP96	507	HMMPfam	PF00090	[74,494]	MASISLLQVSVAILCFLILHYFLFKKPHGRYPRNWPVLRMLPAMLKALHRIYDYSVKILETSDLTFPFKGPRFTGMDMLLTVDPANIHHIMSSNFSNYIKGPEFQDVFDVLGDSFITTDSELWKNMRKSYQAMLHSQEFQRFSMSTMTSKLKYGLVPLLNHFAEEGTTLDLQSVFGRFTFDTIFILVTGSDPRSLSIEMPEDEFAKALDDVGEGILYRHFKPRFLWKLQNWIGFGQEKKLTEANATFDRVCAKYISAKREEIKRSQGTSNGGSQDLLTSFIKLDTTKYKLLNPSDDKFLRDNILAFILAGRDTTATALSWFFWLLSENPHVVAKIHQEININTDLSRTGNSQENVDKLVYLHGALCEAMRLYPPVSFGRKSPIKSDVLPSGHKVDANSK…
Arabidopsis thaliana	AT4G39480.1	CYP96A9	CYP96	517	HMMPfam	PF00102	[72,497]	MALVSLLEISIAFFCFLIFRIFLISKKPHRSFLTNWPLLGMLPGLLTVLPRVYDFITEVLEDGNLNYLFIGPFLGGIDMLFTVDPANIHHIMSSNFANYPKGTEFKKLFDVLGDGIFNADSDLWKDLRKSSQSMMNHPDFQRFSLATSLSKLEKGLVPLLDHVAKEKLVVDLQDVFQRFTFDTTFVLATGYDPGCLSVEMPEIEFARALDDAEEAIFYRHFKPEVVWKMQRLIGVGAELKLKRAHAIFDRVCSKCIASKRDEISQGIDSSSSKDLLMSSINVDTTKYKLLNPSDDRFLRDTILSFMLAGRDTTGSALTWFFWLLCNNQEAMTKIRQEINTNLFPRNKTDDGSVSYDSDSFNPQEVKKLVYLHGAVCEALRLYPPVPFNHKSPAKPDVLP…
Arabidopsis thaliana	AT4G39490.1	CYP96A10	CYP96	520	HMMPfam	PF00103	[33,500]	MVFISLFEISIAFFCFLLFRHFLINKKTHRLCPTNWPFFGMIPGLLVEIHRVYDFITEILEVTNLTYPCTGPCFANLDMLVTVDPANIHHIMSSNFANYPKGPEFKKLFDILGDGIFNADSELWKDLRKSAQSMMMNPEFQKFSLATSLKKLEKGLVPLLDHVAKEKLAVDLQDMFQRFTFDTTFVLATGYDPGCLSVEMPEVEFARALDDAEEAIFFRHVKPEIFWRLQGLLGLGDEKKMTKARSTLDRVCSKYIAIKRDEVSRGTNNVDSHSKDLLTSYMNLDTTKYKLLNPSDERFLRDTILTFMLAGRDTTGSGLTWFFWLLIKNPEVIAKIRQEINTALFQRSKVDDDASNNNDSDSFSPQELKKLVYLHGAICESLRLYPPVPFQHKSPTKPD…
Arabidopsis thaliana	AT4G39500.1	CYP96A11	CYP96	470	HMMPfam	PF00104	[35,451]	MLPCLLVVLHRIYDYIVEILEISDLTFSFKGPWFAGMDTLLTVDPANIHHMMNSNFSNYIKGSDFKEVFDVFGDGIITTDSELWKNLRKSYQEMLHHQAFQSFSLSTTRSKLKDGLVPLLNHFAEEGTTVDLQDVLGRFTFDTILILITGSDPRSLSIEMHEDELAKALDVVGEGIFFRHVKPKFLWKLQNWMGFGHEKKMIEANATFDRVCAKYISDKRGEIIRSQRFSDISYGEPEDLLSSFMKLDTTKYNLLNPSDDKFLRDTILAFILAGRDTTASALTWFFWLLSENAQVVSKIRQEIINTNPSKNGNGQENLDKLVYLHGALCEAMRLYPPVSFGRKSPIKSDVLPSGHKVQANSKIIICLYALGRMRAVWGDDALEFKPERWVSDKGSLRHE…
Arabidopsis thaliana	AT4G39510.1	CYP96A12	CYP96	509	HMMPfam	PF00105	[72,490]	MASVSLLDVAIAIICLFFFYYMYFKKPHGQVFRNWPVIGMLPGFLMVLHRIYNFGVEALEMSHLTFLFKGPWFAEMDMLFTVDPANIHYILSSNFSNYTKGADFKEVFDVFGEMIFSSDSELWKNQRKAAQFMLNHQGFQKLSLSATRSKLYDGLVPLFNQCCEEEKVVDLQQVFQRFTFDTTFFIVTGFDPKSLSIEMPEVEYAKALDDLGEGIFYRHIKPKFFWKLQNRFGLGQEKRMTEADATFDRVSAKYILAKREEIRSQGIDHHANGESEDLLTSHIKLDTTKYELLNPSDDKFLRDTILAFNLAGRDTTSSALSWFFWLLSENPQVVTKIRKEIIDKNISKDGRNGQENLDKLVYLHAALYESMRLYPPVAFQRKSPIKPDVLPSGHKVEAN…
Arabidopsis thaliana	AT5G02900.1	CYP96A13	CYP96	481	HMMPfam	PF00107	[133,467]	MASISLFEASIAIFCFIILHFFLGNWPVLGMLPGLLLEFHRIYDFSVEVLENSDLTFPFKGPWFTGMDMLFTVDPTNIHHIMSSNFSNYTKGPDFKQVFDVFGDGILTTDDSELWKNLKKASLVMLNHQGFQKNGTVVDLQDVFKRFMFDTTLVTVTGSADPRSLSIEMPEVEFAKALDHVGEGIMHRHVRPRLLWKLQKCVGFGQEKKFSKADATLNQACAKYILEKREETRSQGFDYHSNGSESEDILTYHIKIDTTKYELLNPSDDKFLRDTILAFVLAGRDTTASALTWFFWLLLENPQVVTKIRQEINTSNGGQEKPSCEPMEYLNNLVYLHGALYEAMRLYPPVPFERMSPIKPDVLPSGHKVDSSMKILIFIYALGRMRAVWGEDASEFKPE…
Arabidopsis thaliana	AT5G51900.1	CYP96A6P	CYP96	243	HMMPfam	PF00147	[15,151]	MYRHVKPRFSWKLQSWIGVGMEKKMIEAGAIFDRVCGKYISARREEVKRSQVNNNDHFIRDSHANLLTSHIKLDTTQYQLLDPINDKFLRDNVFALLLAGRDTTASALTWFFWFLSENPLVVTKIRQEIDMNLPRSCSGQERPSCDPMEYLNKDDESCMGRRCIRIQAREMDFRDRRVSIQCRSRICHGKQRAMVQMKIVAVEILQNYDIKVANGQKFEPDTSLILKMKHGFKVKINKRCSS
Arabidopsis thaliana	AT5G52320.1	CYP96A4	CYP96	503	HMMPfam	PF00148	[60,496]	MAMIIGLLEIFIAFIFFFVYQCFSLHKKTPKHMVMNWPVLGMLPGVLFQIPRIYDFVTEALEAENMTGCFIGPWLSGTDILLTVDPVNIQYILSSNFVNYPKGKKFNKIFEFLGDGIFNVDSGLWEDMRNSSHAIFSHQDFQSFSVSTSVSKLSQGLVPILDNAVEKHILVDLQDLFQRFLFDTSSTLMAGYDPKSLSVEMPKVEFADAMDGVADAMFYRHLKPAFLWSIQSWIGVGIEKKMRRGLDVFDQMLGKIISAKREEIKNHGIHDSKGEAMDVLTYYMTIDTTKYKHLKPSNDKFIRDTILGLVIAARDTTSSALTWFFWLLSKNPEAMTKIRQEINKKMPKFDPADLDKLVYLDGAVCETLRLYPSVPFNHKSPAKPDVLPSGHKVDKNWRV…
Arabidopsis thaliana	AT1G31800.1	CYP97A3	CYP97	596	HMMPfam	PF00067	[126,556]	MAMAFPLSYTPTITVKPVTYSRRSNFVVFSSSSNGRDPLEENSVPNGVKSLEKLQEEKRRAELSARIASGAFTVRKSSFPSTVKNGLSKIGIPSNVLDFMFDWTGSDQDYPKVPEAKGSIQAVRNEAFFIPLYELFLTYGGIFRLTFGPKSFLIVSDPSIAKHILKDNAKAYSKGILAEILDFVMGKGLIPADGEIWRRRRRAIVPALHQKYVAAMISLFGEASDRLCQKLDAAALKGEEVEMESLFSRLTLDIIGKAVFNYDFDSLTNDTGVIEAVYTVLREAEDRSVSPIPVWDIPIWKDISPRQRKVATSLKLINDTLDDLIATCKRMVEEEELQFHEEYMNERDPSILHFLLASGDDVSSKQLRDDLMTMLIAGHETSAAVLTWTFYLLTTEPSV…
Arabidopsis thaliana	AT3G53130.1	CYP97C1	CYP97	540	HMMPfam	PF00067	[102,523]	MESSLFSPSSSSYSSLFTAKPTRLLSPKPKFTFSIRSSIEKPKPKLETNSSKSQSWVSPDWLTTLTRTLSSGKNDESGIPIANAKLDDVADLLGGALFLPLYKWMNEYGPIYRLAAGPRNFVIVSDPAIAKHVLRNYPKYAKGLVAEVSEFLFGSGFAIAEGPLWTARRRAVVPSLHRRYLSVIVERVFCKCAERLVEKLQPYAEDGSAVNMEAKFSQMTLDVIGLSLFNYNFDSLTTDSPVIEAVYTALKEAELRSTDLLPYWKIDALCKIVPRQVKAEKAVTLIRETVEDLIAKCKEIVEREGERINDEEYVNDADPSILRFLLASREEVSSVQLRDDLLSMLVAGHETTGSVLTWTLYLLSKNSSALRKAQEEVDRVLEGRNPAFEDIKELKYITR…
Arabidopsis thaliana	AT4G15110.1	CYP97B3	CYP97	581	HMMPfam	PF00070	[103,573]	MVAAMAFPAAATYPTHFQGGALHLGRTDHCLFGFYPQTISSVNSRRASVSIKCQSTEPKTNGNILDNASNLLTNFLSGGSLGSMPTAEGSVSDLFGKPLFLSLYDWFLEHGGIYKLAFGPKAFVVISDPIIARHVLRENAFSYDKGVLAEILEPIMGKGLIPADLDTWKLRRRAITPAFHKLYLEAMVKVFSDCSEKMILKSEKLIREKETSSGEDTIELDLEAEFSSLALDIIGLSVFNYDFGSVTKESPVIKAVYGTLFEAEHRSTFYFPYWNFPPARWIVPRQRKFQSDLKIINDCLDGLIQNAKETRQETDVEKLQERDYTNLKDASLLRFLVDMRGVDIDDRQLRDDLMTMLIAGHETTAAVLTWAVFLLSQNPEKIRKAQAEIDAVLGQGPPT…
Arabidopsis thaliana	AT1G74540.1	CYP98A8	CYP98	498	HMMPfam	PF00067	[28,473]	MIIYLISLLPIIVATLMLYQRWWRSNIPPGPKPKFLLGNLHQMKPLWTHSFSEWSETYGPIISVWIGSQLTVVVSSSDLARQVLRDKDHQLSNRHRIARMTQTGTDLVWSDYSPHYVKLRKLCTLELFSLKSIENFRSLREMEARSMVVSILKDLMSNSGDDQERKPVIVRKYLAAVVLNTISRLMIGKEFGSEEGKEFKAIVEKEHLLSGSGTILDHVWWLKWVSSWFFSDKEFLAHKDRRTKWFRGAIMVEEDIEIEDHRGFVRKLLVLKEQKELSEETVGGLVWNMLTAGADTTAVVIEWAMAEMIKCPTVQEKAQQELDSVVGSERLMTESDIPILPYLQCVVKEALRLHPSTPLMLPHKASETVWVGGYKVPKGATVYVNVQAIGRDPANWINP…
Arabidopsis thaliana	AT1G74550.1	CYP98A9	CYP98	488	HMMPfam	PF00067	[28,466]	MDLLLISLTTIIIAAYMQNLRRRGSNIPPGPPTRFLVGNLHQLKPLWTQSFSEWSQTYGPIISVWLGSQLAVVVSSSDLAKQVLRDKDYQLCNRHRTARMTQNGSDLIWSDYGAHYVKMRKLCTLELFSLKSIECFRSMREMEVSSMVKSIFNDFMSDDQKPVVLRNYLDSVALNIVSRLVIGKTFEPKDGREFRSIVERETRLPGATKMLDYTVWLKRLSSWFTSDKAFMKHMARKRNWFKRAVMDEVYGGRDQKCFVQSLLELKEKDELTEETVMGLVWNMLTAGADTTAITIEWAMAEMIRCPTVKEKVQDELDSVVGSGRLMSDADIPKLPFLQCVLKEALRLHPPTPLMLPHKASESVQVGGYKVPKGATVYVNVQAIARDPANWSNPDEFRPE…
Arabidopsis thaliana	AT2G40890.1	CYP98A3	CYP98	509	HMMPfam	PF00067	[28,480]	MSWFLIAVATIAAVVSYKLIQRLRYKFPPGPSPKPIVGNLYDIKPVRFRCYYEWAQSYGPIISVWIGSILNVVVSSAELAKEVLKEHDQKLADRHRNRSTEAFSRNGQDLIWADYGPHYVKVRKVCTLELFTPKRLESLRPIREDEVTAMVESVFRDCNLPENRAKGLQLRKYLGAVAFNNITRLAFGKRFMNAEGVVDEQGLEFKAIVSNGLKLGASLSIAEHIPWLRWMFPADEKAFAEHGARRDRLTRAIMEEHTLARQKSSGAKQHFVDALLTLKDQYDLSEDTIIGLLWDMITAGMDTTAITAEWAMAEMIKNPRVQQKVQEEFDRVVGLDRILTEADFSRLPYLQCVVKESFRLHPPTPLMLPHRSNADVKIGGYDIPKGSNVHVNVWAVARD…
Brassica oleracea	Bol000378	NULL	CYP51	497	HMMPfam	PF00067	[162,465]	MELDSDNNLLKTGLVIVATLAISKLIFSFFTSQSRKKRHPPTLQAWLPLIGSLIRFLKGPVVMLRDEYPKLGSVFTVNLLHKKMTFLIGPEVSAHDSVLSPNSVFDVDYTVRQEQFRFFSEALRVNKLKAYVDMMITEAEGFFSNWGESGEVDLKEELDSLIILTASRCLLGREVRDQLFDDVTALFHDLDNGMLPISVLFPYLPIPAHRRRDRARVKLCEIFSNIMLSRKHSGKTENDMLQCFIESKYRDGRQTTESEVAGLLIAALFAGQQTSSITSTWTGAYLMKYKEYSSAALDEQKKLIEKHGDKIDHDILSSEMNVLYRCSIKEALRLHPPLIMLMRASHSDFNVTTRDGKTYDIPKGHIVATSPAFANRLPHVFKNPDSYDPDRFSPGREED…
Brassica oleracea	Bol000469	NULL	CYP51	466	HMMPfam	PF00067	[161,424]	MELDSDNNLLKTGLVIVATLAISKLIFSFFTSQSRKKRHPPTLQAWLPLIGSLIRFLKGPVVMLRDEYPKLGSVFTVNLLHKKMTFLIGPEVSAHDSVLSPNSVFDVDYTVRQEQFRFFSEALRVNKLKAYVDMMITEAEGFFSNWGESGEVDLKEELDSLIILTATHRRRDRARVKLCEIFSNIMLSRKHSGKTENDMLQCFIESKYRDGRQTTESEVAGLLIAALFAGQQTSSITSTWTGAYLMKYKEYSSAALDEQKKLIEKHGDKIDHDILSSEMNVLYHRCIKEALRLHPPLIMLMRASHSDFNVTTRDGKTYDIPKGHIVATSPAFANRLPHVFKNPDSYDPDRFSPGREEDKAAGAFSYISFGGGRHGCLGEPFAYLQIKAIWSHLLRNFEL…
Brassica oleracea	Bol002313	NULL	CYP51	470	HMMPfam	PF00067	[117,440]	MELDSDNNLLKTGLVITATLVIAKLIFTFFTSSSKKKRLPPTLQAYPPLIGSLLRFLKVNLLHKKMTFLIGPEVSAHFFKAPESDLSQQEVYQFNVPTFGPGVVFDVDYSVRQEQFRFFTEALRVNNLKGYVDMMVTEAEDFFSKWGERGEVDLKDELERLIILTASRCLLGREVRDQLFDDVSALFHDLDNGMLPISVLFPYLPLPAHRRRDRARQKLSEIFSKIIGSRKRSDKAENDMLQCFIESKYKDGRQTTESEVTGLLIAALFAGQHTSSITSTWTGAYPMKYKEHFSAALDEQRKLMEKHGDKIDHDILSEMDVLYRCIKEALRLHPPLIMLMRASHCDFNVRTRDGKTYDIPKGHIVATSPAFANRLPHIFKIPESYDPDRFSVGREEDKA…
Brassica oleracea	Bol006277	NULL	CYP51	337	HMMPfam	PF00067	[29,307]	MMVTEAEDFFSKWGESGEVDLKTELERLIILTASRCLLGREVRDQLFDDVSALFHDLDNGMLPISVLFPYLPIPAHRRRDRAREKLSEIFSKIIGSRKRSGKCENDMLQCFIESKYKDGRQTTESEVTGLLIAALFAGQHTSSITSTWTGAYLMKYKEYFSAALDEQRKLMEKHGDKIDHDILSEMDVLYRCIKEALRLHPPLIMLMRASHCDFSVTARDGKTYDIPKGHIVATSPAFANRLPHIFNDPDRYDPDRFSPGREEDKAAGAFSYISFGGGRHGCLGEPFAYLQIKAIWSHLLRNFELELVSPFPEIDWNAMVVGVKGSVMVRYKRSQLS
Brassica oleracea	Bol036635	NULL	CYP51	488	HMMPfam	PF00067	[40,458]	MELDSDKNLLKTGLVIVATLVIAKLIFSFFTSSSKKKRLPPTLKAWPPLIGSLLRFLKGPIVMLRDEYPKLGSVFTVNLLHKKMTFLIGPEVSAHFFKAPESDLSQQEVYQFNVPTFGPGVVFDVDYTVRQEQFRFFTEALRVNKLKGYVEMMVTEAQDFFSKWGESGEVDLKTELERLIILTASRCLLGREVRDQLFDDVSALFHDLDNGMLPISVLFPYLPIPAHRRRDRAREKLSEIFTKIIGSRKRSGKCENDMLQCFIESKYKDGRQTTESEVTGLLIAALFAGQHTSSITSTWTGAYLMKYKEYFSAALDEQRKLMEKHGDKIDHDILSEMDVLYRCIKEALRLHPPLIMLMRASHCDFSVTARDGKTFDIPKGHIVATSPAFANRLPHIFKD…
Brassica oleracea	Bol022319	NULL	CYP701	502	HMMPfam	PF00067	[41,493]	MPSMICLLLGFVVSSFLFIFVSKKLLSRHNMSEVSRLPSVPVVPGLPLIGNLLQLKEKKPHKTFTRWYELYGPIYSIKMGSSSLVVLNSTETAKEAMVTRFPSISTRKLSNALTVLTCNKSMVATSDYDDFHKLVKRCILNGLLGANAQKRKRHYRDALIENVTSKLHAHKRDHPQEPVNFRAIFEHELFGVALKQAFGKDIESIHVDELGETLSREEIFKVLVHDMMEGAIDVDWRDFFPYLKWVPNNSFESRIQQKHKRRLAVMNALIQDCLKQNDSDDCYLNYLMSEGKTLTKEQIAILVWETIIETADTTLVTTEWAIYELAKHQSVQARLCEEIKSVCGGEKIKEEQLPLLPYVNAIFHETLRKYSPAPLVPIRYAHEDTEIGGYYVPAESEIA…
Brassica oleracea	Bol003873	NULL	CYP702	479	HMMPfam	PF00067	[260,439]	MAEVYEFWTIIISLVVVKLCHWVYKWRNPTNNGKLPPGSMGFPIIGETLEFMRPHDAFQLPTFLTKKILRYGPVFRTSLFGAKVIISADMGLNMEVAKTNHAPGAPKSLARLFGENNLFVQSRESHKHVRNLTTQFLGSQGLRLSMIQDIDSLARTHMEAGAKNGGLDIKETTSKILIECLAKKVMGDMEADAAKELTHCWRYFPRGWFRFSWNIPGNGVYRMLKARKQMMNLLKETVLKKRASGEQFEEFFKIIFGEIEGGSQTMSIEEAIEYIFTLFVLANETTPAVLAATVKLINDNPKVKQELRREHERIVRDKTEKDETDLTWEDYKSMTFTQMVINESLRISSTVPTMLRMVEHDFHVGDYTIPAGWIFMGFPSVHFNPEMYEDPLAFNPWRW…
Brassica oleracea	Bol003876	NULL	CYP702	480	HMMPfam	PF00067	[296,440]	MVEVFNLWTLILSLIVVKLYHWIYQWNNPKCEGKLPPGSMGFPIIGKTFEFMKPHDAIQLPTFVKEKVHRYGPVFRTSLFGAKVIISTDSGLNIEMAKTNHVPGMPKSLARLFGENNLFVQSKDSHKHVRSVTTQLLGSQGLKLRMMQDIDILTLTHMEVGARNGGLDVKETVSKILIECLAKKVMGEMEPEAAKALTLCWSHFPKGWFRISWNIPGNGVYRMMKAKKQMINILKETVLKKRASGEELGEFFKTLLGEMEGGEEKISVESAIEFIFIFFLIANEATPSVLAATVKLISDNPKVMQELKREHGRIVRDKSEKEKNTGLTWEDYKSMTFTQMVINESLRITSTAPTVLRIIDHEFQFGEYTIPAGWIFMGFPSVHFNPEKYDDPLAFNPWR…
Brassica oleracea	Bol030620	NULL	CYP702	318	HMMPfam	PF00067	[156,296]	MKNFLQDQWFPIIGETFEFMKPHDALQFPSFVRKRIIRGLKLRVIEDIDLLARKHMEEGARNGFLDVKEAASKILIECLAKKVMGDMEPETTKELAICWRKFPSGWFRFPFKIPGMGVYDMMKARKRMMNLLKEVVLKKRASGEEFGEFFKIIFGENERGKEKMSVENAINYIYTFFLIANETTPRTLAATVKLISEKPRVMQELQREHARIVGDRSEKDANLTWEDYKSMTFTHMVINESLRITTTVPVVLRKPDHDIQVGDYTIPAGWTFMGYPNVHFNPEKYEDPFVFNPWRWKVVNEGGDHRNSKLYAYVSTGM
Brassica oleracea	Bol018458	NULL	CYP703	419	HMMPfam	PF00067	[1,406]	MATLCDKYGSLVYLRLGNVDAITTNDPDTIREILFRQDDVFSSRPKTLAALHLAYGCGDVALAPMGPHWKRMRRICMEHLLTTKRLESFTAQRAEETRYLIADVYKRAECGKLINLREVLGAFSMNNVTRMLLGKQFFGPGSVVGPKEAQEFMHITHKLFRLLGVIYLGDYLPFWRWVDPYGCEKEMKDVEKRVDKFHTKITEEHRRTKREREDNNNDNGEMDFVEVLLSLPGDNGKEHIEIKALIQWDMIAAATDTSAVTNEWAMAESILRETFRMHPAGPFLIPHESVRPTTVNGYYIPAKTRVFINTHGLGRNTKIWDDIDEFRPERHWPVDGSGRVEISRGADYKILPFSAGKRKCPGAPLGVTMVLMALARLFHCFDWTSPENIDTVEVYGMTM…
Brassica oleracea	Bol040704	NULL	CYP703	515	HMMPfam	PF00067	[34,504]	MILVLVFSLLAILFLNVLLWRWLKASACNVQKLPPGPPRWPILGNLLQLGPLPHRDMAALCNKYGPLVYLRLGNIDAITTNDPETIREILFRQDDVFASRPKTLAAVHLAYGCGDVALAPMGPHWKRMRRICMEHLLTTKRLESFTAQRAEEAQYLIQDVFKRAECGKPINLREVLGAFSMNNVTRMLLGKQFFGPGSVVSPKEAQEFMHITHKLFRLLGVIYLGDYLPFWRWVDPYGCEKEMRDVEKRVDKFHTKIIEEHRRAKRKKEDSNNNDVDMDFVDVLLSLPGENGKAHMEDVEIKALIQDMIAAATDTSAVTNEWAMAEVIKQPRVMRKIQEELDNVVGINRMVNESDLVHLNYLRCVVRETFRMHPAGPFLIPHESVRPTTIDGYYIPAKT…
Brassica oleracea	Bol023932	NULL	CYP704	519	HMMPfam	PF00067	[26,515]	MSMWIVLACMVTSWIFLHRWGQRNKRGPKTWPLVGAAIEQLTNFDRMHDWLVEYLYDSRTVVVPMPFTTYTYIADPINVEHVLKTNFSNYPKGETYHSYMEVLLGDGIFNSDGELWRKQRKTASFEFASKNLRDFSTVVFKEYSLKLFSILCQASFKDQQVDMQELLMRMTLDSICKVGFGVEIGTLAPELPENRFAKAFDTANIIVTLRFIDPLWKIKKYLNIGSEALLGKSIKVVDDFTYSMIRRRKAEILEAQKSPSNNTKMKHDILSRFIEISDDPDSKSTEKSLRDIVLNFVIAGRDTTATTLTWAIYMIMMNEHVAEKLCSELQELEREKAEETNTPLRQYDTEDFKSFNERVTQFAGMLSYDSLGKLHYLHAVVTETLRLYPAVPQDPKGVL…
Brassica oleracea	Bol029552	NULL	CYP704	512	HMMPfam	PF00067	[115,505]	MEEILATIAIALAATIFIVLSFSIYLTIRIFTGKSIRNKAYSPVHATVFDLLFHSQELYDYQTELARKKPTFRFLSPGQSEIFTADARNVEHILKTRFDNYSKGHSSRENLADLLGHGIFAVDGDKWRQQRKLASFEFSTRVLRDFSCSVFRTNACKLVGFVSEFALSGKSFDAQDMLMRYTLESIFKVGFGVELKCLDEFSKEGEEFMEGFDEGNVATSLRFIDPLWKLKRFLNIGSQARLKKSIATIDKFVYRLITTKRKELGREQNTAVREDILSKFLVESEKDPENMNDKYLRDIILNFMIAGKDTTAASLSWFLYMMCKNPLVQEKILQEIRDVTSSHERTTDVNGFVQSINEEALDQMQYLHAALSETLRLYPPVPVDMRCAENDDILADGHR…
Brassica oleracea	Bol030189	NULL	CYP704	511	HMMPfam	PF00067	[114,504]	MEILASIAIIVATTIFIVLSFTIYLTLKIFAGKSINNKEYAPVHATIFDLFFHRDDLYDYETEIARNKPTFRFLGLGKSEILTADPRNVEHVLKTRFDNYTKGQNSRENLGDLLGHGIFAVDGEKWKQQRKLASFEFSARVLRDFSCSVFRTNACKVVGFVTEFGLSGNSFDAQDMLMRCTLDSIFKVGFGVELKCLDGFSKEGEGFMEAFDEGNDATSLRFIDPLWKLKRFLNIGSQARLKKSVATIDKFVYRLITTKRKELAKKQNTAVREDILSRFLVESEKDPEKMNDKYLRDIILSFMIAGKDTTAASLSWFLYMLCNNPLVQEKIVQEIRDVTSSHERTTDVTGFVESIDEEALDQMQYLHAALSETLRLYPAVPVDTRCEENDDVLPDGYRV…
Brassica oleracea	Bol030195	NULL	CYP704	214	HMMPfam	PF00067	[1,212]	MNDKYLRDIILSFMIAGKDTTAASLSWFLYMLCKNPLVQEKIVREIREVTSSHEETTDVKGSVESIDEEALDQMQYLHADLSETLRLYPAVLVDTRCAENDDVLPDGHRVKRGDNVYYISYAIGRMTYIWGQQAEEFKPERWLKDGVFQPESPFKFISFHAGPRICLGKDFAYRQMKIVSVALLHFFRFRIVDEKNKISNSKVGEKKYEFSPAT
Brassica oleracea	Bol004752	NULL	CYP705	375	HMMPfam	PF00067	[55,367]	MKKLMVTKLLGPQAQEQSRGIRADEINRFYGKLLDKARKKESVDVGKEAMNLVNNIMCMMSMGRRFSEEDGEGERLKGLVTEWSGLIKRMFLAVLFRRQLEKIGISLFKNEIMRVSNRCDEMLERVLVGHKEEPDKDQGKDMMDVLLAAYEDKKADFLNKKYVLNGMQELLFGAIDTSSTTILWAMAEIINNPNVLEKLRKELDSIVGKTRLIQETDIPNLPYLQAVVKETLRLHPPGPLLPREFQKECEIGGFYIPEKTRLVVNVYDIMRDPDLWVDPLKFMPERFLASSKSGQEDERKEKVLKYLPFGSGRRGCPGSALGYIVVGTAIGVIVHGFEWRIDGDKVNMEEVMEGVILTMAHPLKFTPVTRYVPLP
Brassica oleracea	Bol026671	NULL	CYP705	441	HMMPfam	PF00067	[1,425]	MVIVSSASVAYEIFRAHDANISSRGPPPIDDSLFAGSTSFISSPYGDHWKFMKKVLVTKLLGPQALERSRDVRADELDRVYARLLDKARKEESVEIIKEVVNLTNNSICRMIMGKSCSEENGEAERARSVASESLALGKKIVLGSLLRPRFKHLVMLLIKKEMMVVSNKFDELFERILVEHETKQDGHQETDLMEALLAAYGDDTAGYKVTRKHIKTLLADLLFAGTDSSAQAAQWAMAEIIKNPNVLKRLREEIDCLVGQGTRLIHETDLPNLPYLQAVVKEVLRLHPPGTVFGRISQKGFRMGEYYIPEETSFAINVYAIMRDPDLWEDPDEFKPERFLQDSSRTAEEEEEERREQALKYIPFGGGRRGCPGSNLAYVFLGTAVGMMVQGFDWRIEG…
Brassica oleracea	Bol041944	NULL	CYP705	530	HMMPfam	PF00067	[42,505]	MTAMVDLDIQNCLIFTLVFLFPTLFLFVFFFFKEPKNSFDLPPSPPSLPIIGHLHLIISSSMHKCFQKISSKYGQFLHLRIFHVPIVLVSSPTVAYEIFKAHDTNVSYRGPIAIDECIVFGSSGYIRAPSGDYWRFMKKIIMAKALGPQALERTRGVRLVELERFHRNLLDKAMKKESVEIGEEAMRLVNNTLGKMSMGSSFSVEDNDGGKVCELSVAFTSLCHKFCVAQVFHKPLEKLGISFLKKDVMEVSHRFEEHLENILAKYEEKVEEHQGAEFMDALLESYQGENAEYKMTRKQIKALFAELFVGAGDSSSSTTRWAMAEIINNPKILERLREEIDSVVGKNRLVQETDLTNLPYLQAVVKEALRLHPVGAVVPREFQEGCTIGGFYIPEGTSL…
Brassica oleracea	Bol006362	NULL	CYP706	518	HMMPfam	PF00067	[47,506]	MVTISSLFKILSCTDHVDYAIIVIALSSVLCYIWLYAKSKRQPNPLPPGPWGLPIIGNLLFLKPELHTYFQGLAKEHGPIFKLWLGSKLAIVVSSSEVAREILRTNDVIFANHDVPAVALINTYGGIDIAWSPYGPRWRMLRKLCVNKILSNVRLDSSVGLRRGETRRTVRYLADQARAGSQVNLGEQIFVMILNVVTQMLWGATVEEEEREIVGAEFLELVQEMNDLLMVPNISDFFPALTRFDLQGLAKRMRGLAQRLDRLFDRVINQRLGMDKGTQGKGEDFLQVLLKIKDEEEGQTNLNMNDVKALLMNMVLGGTDSSLHVIEFAMAELINKPDIMKRAQQELDEVVGKDKIVEESHIPKLPYILAIMKETLRLHMVAPLLIPHRPSQTTVVGGF…
Brassica oleracea	Bol010650	NULL	CYP706	524	HMMPfam	PF00067	[52,512]	MDAMSSNFTLSKILNTEDPYSSVMLAAAALLAVICYFWIQGKSKSRNGPPLPPGPWPLPIVGNLPFLNSDILHTQFQALTQKHGPLMKIHLGSKLAIVISSPDMAREVLKTHDITFANHDLPEVGKINTYGGEDILWSPYGTHWRRLRKLCVMKMFTTPTLEASYSTRREETRQTVVHMSEMAHDGAPVNLGEQIFLSIFNVVTRMMWGATVEGEERTSLGNELKTLISDISDIEGIQNYSDFFPWFARFDFQGLVKQMKVHVKKLDLLFDRVMESHVKMVGKKTEEEEDFLQYLIRVKDEDEKAPLSLTHVKSLLMDMVLGGVDTSVNASEFAMAEIVSRPEVFKKIRQELDQVVGKDSIVEESHLPKLPYLQAVMKETLRLHPTLPLLVPHRNSETS…
Brassica oleracea	Bol020088	NULL	CYP706	206	HMMPfam	PF00067	[4,194]	MVVAGTDTATNTIEFAMAELISNPKLMKRAQQELDEVVGKENIVEESHITELPYILAIMKETLRLHPTIPLLVPHRPAETAVVGGYAIPKDTKVFINVWSIQRDPNVWENPTEFRPERFLDNQSCDFTGTDYSFLPFGSGRRICAGVALAERMVLYTLATLLHSFDWKILEGCVLDLEEKFGIVLKLKTPLVALPVPRLSDSNLYQ
Brassica oleracea	Bol028535	NULL	CYP706	524	HMMPfam	PF00067	[52,512]	MEATSSNFTLSTILKTEDPYSSLMLAVAALVAIFCYFWIQGKAKSKNGPPLPPGPWPLPIVGNLPFLNSDILHTQFQALTQKHGPLMKIHLGSKLAIVVSSPEMAREVLKTHDITFANHDLPEVGKINTYGGEDILWSPYGTHWRRLRKLCVMKMFTTPTLEASYSTRREETRQTVVYMSEMARDGSPVNLGEQIFLSIFNVVTRMMWGATVEGEERTSLGNELKTLISDISDIEGIQNYSDFFPMFARFDFQGLVKKMKVHVKKLDLLFDRVMESHVKMVGKKSEDEEDFLQYLIRVKDDDEKAPLSLTHVKSLLMDMVLGGVDTSVNASEFAMAEIVSRPEVFKKIRQELDQVVGKDSIVEESHLPKLPYLQAVMKETLRLHPTLPLLVPHRNSETS…
Brassica oleracea	Bol030533	NULL	CYP706	319	HMMPfam	PF00067	[4,307]	MGKFGESRGDESVGTEFKGLVSDITRLLGEPNVSDFFPWLARFDLQGLVKQMRVYARELDAIFDGAIEKIPNLGSKDDGEYKNFLQQLMKLKDQEANSEVPITINHVKAVLADMVIGGTDASTNTIEFAMAELIKNQESMKKAQHELDEVVGKDNIVEESHITKLPYIVAIRKETLRLYPTVPLLVPHRPAETTVVSGYTVPKDTKIFINVWSIQRDPNVWENSNEFRPERFLDKMSCDFYGTDYSFLPFGSGRRICAGLALAERMVEYTLATLLHSFDWKIPEGHVFNVEDKFGIVLKLKNPLIAMPVSRLSDPNLYL
Brassica oleracea	Bol030534	NULL	CYP706	531	HMMPfam	PF00067	[43,519]	MSPISNLFTDNTMNVPPYAILVLTTIITVFWFLLKRSPQPPLPPGPRGLPIVGNLPFLKPDLHTYFRNLAQEYGPIFKLNFGSKLTVVVNTPSLAREILKEQDINFSNRDVLLTARAITYGGLDLVWLPYSAEWRMLRKVCVLKLLNRKTLDSIYELRRKEIRERTRFLYEKSQEEAAVNVGDQLFVTMMNLTINMLWGGSVKAEEMESVGTEFKVVVSEITRLLGEPNISDFFPWLARFDLQGLLKQMRVCARELDAIFDGAIEKMPKLESKDDGECKDFLQQLMKLKDQEPTRRFPLRLTMSKLFSRIILIHVCYIRTVYAKDMVIGGTDTSTNTIEFAMAELIKNPESMKRAQQELDEVVGKDNIVEESHIARLPYIVAIMKETLRLYPTVPLLVP…
Brassica oleracea	Bol033080	NULL	CYP706	519	HMMPfam	PF00067	[48,507]	MTSLSSLFKILSCRDHVEYYVLVVIVISSALWYFWLYAKSKPQSSPLPPGPWGLPIVGNLPFLKPELHTYFQELAKKHGPVFKLWFGSKLAIVVTSSEVAREILRTNDVIFANHDVPAVALASSYGGIDIPWSPYGPRLRMLRKLCINRILSNARMEKSVDLRRGETRRTVRYLADLARAGSPVNLGEQIFLMILNVVTQMLWGATVQNEDRELVGAEFSGLVQEMNDLLLVPNLSDFFPVLSRFDLQGLTKRMQGLAERMDRLFDRVINQRLGMDKGSEGKGEDFLEVLLKIKDEDDEKTNLNMNDVKALLMDMVLGGTDTSVHVIEFAMAEILNNPEIMKKAQQELDEVVGKDKIVEESHIPKLPYILAIMKETLRLHTVAPLLNPHRPSQTTVVSG…
Brassica oleracea	Bol042046	NULL	CYP706	525	HMMPfam	PF00067	[53,512]	MEATSSNFTLSTIFNKEDPYSSLMLAAALLVAVLCYFWLQGKSKSKNGQPPLPPGPWPLPIVGNLPFLNSDILHTQFQALTQKHGPLMKIHLGSKLAIVISSPDMAREVLKTHDVTFANHDLPEVGKINTYGGEDILWSPYGTHWRRLRKLCVMKMFTTPTLEASYSTRREETRQTIVHMSEMARDGSPVNLGEQIFLSIFNVVTRMMWGATVEGEERTSLGNELKTLISDISDIEGIQNYSDFFPLFARFDFQGLVKKMKVHVKKLDILFDRVMESHVKMVGKKSEEEEDFLQYLIRVKDDDEKAPLSLTHVKSLLMDMVLGGVDTSVNASEFAMAEIVSRPEVFKKIRQELDQVVGKDSVVEESHLPKLTYLQAVMKETLRLHPTLPLLVPHRNSET…
Brassica oleracea	Bol045213	NULL	CYP706	516	HMMPfam	PF00067	[43,500]	MSLISDLFANNTANLTPYAILILTAIFTVLWFLFKRSPQPPLPPGPRGLPIVGSLPFLDPDLHTYFTNLSHEHGPIFKLNLGSKLTVVVNSPSLAREIFKDQDINFSNHDVPLTARIVTYGGLDLVWLPYGAEWRMLRKVCVLKLLSRKTLDSFYELRRKEIRERTRFLHEKSQEGSAVNVGDQLFLTMMNLTMNMLWGGSVRAEDMESVGTEFKGVISEITRLLGEPNVSDFFPWLARFDLQGLVKKMRVSAHELDAIFDRAIEQMHKLRSSDDGECKDFLQHLMKLKDQEGDSEVPITVNHVKAVLADMVVGGTDTSTNTIEFAMAELISNPKLMKRAQQELDEVVGKEHIVEESHITRLPYILAIMKETLRLHPTIPLLVPHRPTETALVGGYTVP…
Brassica oleracea	Bol003615	NULL	CYP707	419	HMMPfam	PF00067	[20,414]	MAVSKNNKRKKKKNSTCKLPPGSMGWPYLGETLQLYSQDPNVFFTSKQKRYGDIFKTRILGYPCVMLASPEAARFVLVTHAHMFKPTYPRSKERLIGPSALFFHQGDYHAYLRKLVQSSLYPETIRKLIPDIEHIALSSLQSLANMHIVSTYQEMKKFAFDVGILAIFGHLECSYREMLKHNYNIVEKGYNSFPMNLPGTSYHKALKARKRLKTIVSEIIRERREKSILKTDFLGHLLNYKDDKGRVLTQEQSADNIIGVLFAAQDTTASCLTWILKYLHDDQKLLEDVNSLRMASIIPFTFREAVDDVEYKGYLIPKGWKVMPLFRNIHHNPKYFSNPEVFDPSRFEVNPKPNTFMPFGSGVHACPGNELAKLQILIFLHHLVSKFRWEVVGGEGGVE…
Brassica oleracea	Bol005615	NULL	CYP707	465	HMMPfam	PF00067	[35,457]	MFLTFFVAALFLCLLRLITSVAGFRRSSSSQLPLPPGTMGYPYVGETFQLYSQDPNVFFASKQRRYGSVFKTHVLGCPCVMISSPEAAKFVLVTKSHLFKPTFPASKERMLGKQAIFFHQGDYHAKLRKLVLRAFMPDSVRNMVPNVESIAQKSLSSWDGTQLNTYQEMKTYTFNVALISILGEDAVLYREDLKRCYYILEKGYNSMPINLPGTLFHKAMKARKELAQILANILSKRRQNQSTHKDLLGSFMEDKEGLTDEQIADNIIGVIFAARDTTASVLTWILKYLADNPNVLEAVTEEQMAIRKEKKEGEGLTWEDTRKMTLTSRVVQETMRVATILSFTFREAVEDVEYEGYLIPKGWKVLPLFRNIHHNADFFSDPGKFDPSRFEVAPKPNTF…
Brassica oleracea	Bol009338	NULL	CYP707	467	HMMPfam	PF00067	[37,459]	MDSSALFFTFSAAIIILYFLRCVISQRHRVSSKLPLPPGTMGWPYVGETFQLYSQDPNVFFASKQKRYGSVFKTHVLGCPCVMISSPEAAKFVLVTKSHLFKPTFPASKERMLGKQAIFFHQGEYHAKLRKLVLRAFMPESIRDMVPNIESIAQHSLRSWDGTMINTYQEMKTYTFNVALLSIFGKDEVLYREDLKRCYYILEKGYNSMPINLPGTLFHKSMKARKELSQILARILSERRENSSSHNDLLGSFMGDKEELTDEQIADNIIGVIFAARDTTASVMTWILKYLAENPNVLEAVTEEQMVISKSKEEGESLTWGDTKKMPLTSRVIQETLRVASILSFTFREAVEDVEYEGYLIPKGWKVLPLFRNIHHSSDIFSNPSKFDPSRFEVAPKPN…
Brassica oleracea	Bol017575	NULL	CYP707	481	HMMPfam	PF00067	[49,478]	MPLSSSIFPSSVYVDESSLVITITGVVVALLVVLFQWRLHQKKQRRKLPPGSMGWPYIGETLRLYTENPNSFFATRQNKYGEIFKTHILGCPCVMISSPEAARMVLVSKAHMFKPTYPPSKERMIGPDALFFHQGPYHSTLKRLVQSSFMPSALRPTVSHIELLVLQILSSWTSEKSINTLEHMKRYAFDVAIMSAFGDKEEPSEIEAIKLLYQRLEKGYNSMPLDLPGTLFHKSMKARRELSEEVRRLIEKRRENKREEGGLLGVLLGAKDQKRNGLSDSQIADNIIGVIFAATDTTASVLTWLLKYLHDHPNLLQEVSREQVCIRQKIKEENRRISWEDTRKMPLTTRVIQETLRAASVLSFTFREAVQDVEYDGYLIPNGWKVLPLFRRIHHSPDF…
Brassica oleracea	Bol018079	NULL	CYP707	454	HMMPfam	PF00067	[20,422]	MMVSKNNKRKKKRNTRCKLPPGSMGWPYLGQTLQLYSQDPNVFFTSKQKRYGEIFKTRILGYPCVMLASPEAARFVLVTHAHMFKPTYPRSKEKLIGPSALFFHQGDYHVHIRKLVQASLYPETIRKLIPDIEHIALSSLQSWTNMRIVTTYKEMKKFAFDVGILAIFGHLEGSYKEILKHNYNIVDKGYNSLPMNLPGTSYHKALMARKRLKTIVSEIISERREKSVLKTDFLGHLLNFKDDKGRVLTQEEIADNIIGVLFAAQDTTASCLTWILMYLHDDKKLLEAVKDEQRALVEENSREKKPLTWGQTRNMPLTHRVIVESLRMASIISFTFREAVVDVEYKGHLIPKGWKVMPLFRNIHHNPKYFSNPEVFDPSRFEVNPKPNTFMPFGSGVHA…
Brassica oleracea	Bol022856	NULL	CYP707	470	HMMPfam	PF00067	[40,462]	MDFSGMFLTFFATALFLCVLRFIVSAVGFCRSSSSKLPLPPGTMGYPYVGETFQLYSQDPNVFFASKQRRYGSVFKTHVLGCPCVMISSPEAAKFVLVTKSHLFKPTFPASKERMLGKQAIFFHQGDYHAKLRKLVLRAFMPDSVRNMVPNIESIAQESLSAWDGTQLNTYQEMKTYTFNVALLSILGKDEIFYREDLKRCYYILEKGYNSMPINLPGTLFHKAMKARKELAHILAKILTKRRQNPSTHKDLLGSFMEDKEGLSDEQIADNIIGVIFAARDTTASVMTWILKYLADNPTVLEAVTEEQMAIRKGKKEGESLTWEDTKKMTLTSRVVQETMRVATILSFTFREAVEDVEYEGYLIPKGWKVLPLFRNIHHNADFFSDPGKFDPSRFEVAP…
Brassica oleracea	Bol024384	NULL	CYP707	467	HMMPfam	PF00067	[37,461]	MDFSALLLTLFTGIIFLYFLRCLVSQRRRGSSKLPLPPGTMGWPYVGETFQLYSQDPNVFFASKQKSYGSVFKTHVLGCPCVMISSPEAAKFVLVTKSHLFKPTFPASKERMLGKQAIFFHQGDYHAKLRKLVLRAFMPEAIRDMVPDIESIAQDSLRNWDGTMINTYQEMKTYTFNVALLSIFGKDEVLYREDLKRCYYILEKGYNSMPVNLPGTLFHKAMKARKELSQILARILSERRENRSSHNDLLGSFMGDKEELSDEQIADNIIGVIFAARDTTASVMTWILKYLADNPNVLEAVTEEQMAIRKDKGEGESLTWGDTKKMPITSRVIQETLRVASILSFTFREAVEDVEYEGYLIPKGWKVLPLFRNIHHSADIFSNPGKFDPSRFEVAPKPN…
Brassica oleracea	Bol032060	NULL	CYP707	461	HMMPfam	PF00067	[32,453]	MFLIFSAAALFLCLLRFIAGFRRNSSSKLPLPPGTMGYPYVGETFQLYSQDPNVFFASKQRRYGSVFKTHVLGCPCVMISSPEAAKFVLVTKSHLFKPTFPASKERMLGKQAIFFHQGDYHAKLRKLVLRAFMPDSVRNMVPHIESIAQESLSSWDGTQLNTYQEMKTYTFNVALISILGEDAVFYREDLKRCYYILEKGYNSMPINLPGTLFHKAMKARKELAQILANILSKRRETPSTHKDLLGSFMEDKEGLSDEQIADNIIGVIFAARDTTASVLTWILKYLADNPTVLEAVTEEQMAIKKAKQGESLTWEDTKKMTLTSRVVQETMRVATILSFTFREATEDVEYEGYLIPKGWKVLPLFRNIHHNADFFSDPGKFDPSRFEVAPKPNTFMPFG…
Brassica oleracea	Bol033265	NULL	CYP707	432	HMMPfam	PF00067	[30,431]	MITITSAVVALLVVFLQWRLHRKKQRWKLPPGSMGWPYIGETLRLYTENPNSFFATRQNKYGEIFKTHILGCPCVMISSPEAARMVLISKAHMFKPTYPASKERIIGPEALFFHQGPYHSTLKRLVQSSFMPSALRPTVSHIELLVLKILASWTSQKSINTLQHMKRYAFDVAIMSAFGDKEEPTEIEAIKLLYQRLEMGYNSMPLNLPGTLFRKSMKARRELSDELRRLIEKRRESGREGGGLLGVLLGAKDQKRNGLSDSQIADNIIGVIFAATDTTASVLTWLLKYLHDHPNVLQEVSVIQETLRAASVLSFTFREAVQDVEFEGYLIPKGWKVLPLFRRIHHSSNIFPEPEKFEPSRFEVAPKPYTFMPFGSGSHSCPGSELAKLEMLVLLHHLT…
Brassica oleracea	Bol015404	NULL	CYP708	458	HMMPfam	PF00067	[350,453]	MSLLWITGLCVTALVVVRISNWWYRWSNPKSNGMLPPGSMGFPIIGETFDFFKPHGFYEISPFLKKKMLRYGPLFRTSILGVNTVISTDMDVNLDILRHENEYFNLSYPDGLVKPLGKESMFLKTGNIHKHIKKICMRLLGSENLKRKIIKDMDHVTCEHLNLKAGQRRVDLRDLVSSLITAHLTPKVISDLKPETQSILMESFKAFSFDWFRTSYILSAGRGLYKTLWACRQGMKLIKDVYTSRITSREKYNDFLETALEELEKEGSSVNEDVIVSLIFTLSGITQDTTSKAICMVVKFISENPKVLVELKREHEAILANREDKEGGVTWEEFRHKMTFTNMNFLVPTGYTIPADWIVLVIPSLVHFDPEIYDNPFEFNPWRWEGKELRSGSKTFMVF…
Brassica oleracea	Bol031709	NULL	CYP708	298	HMMPfam	PF00067	[59,159][240,275]	MNQATREQLKWKASEGTFDLRDAVSSLIASYLTPKLISNLKPETQAELIDHFKAFNIDWFRSPFAPFTWKIIYKVLKARREAMQLIKEALKKRKESREKHGDFLDTLLEDMEKEDSIYDEASVINLLLIIGVVSKDTTSVATALMVNLLSKNPKVLAELKVINESLRLSNLGSILFRKALKDVEIKGELFDIQFPRDGSWPLHHLWFTITLKYMRIRWSSIHGDGRGKILRSVTKTLMVFGGGTRQCVGADFARLQMTVFLYHLVTTYDFVVVQECEMTRTPLPCFTKDLLINISPTL
Brassica oleracea	Bol044728	NULL	CYP708	478	HMMPfam	PF00067	[368,474]	MWNVVYVIIALVVVKISQWLWQWSNPNSKGSGKLPPGSMGFPIVGETFEFFRSSGLLEIPPFFQKRMLRYGPLFRTNILGSRTVISTDADVIYEIFRQENQSFIQSYPDIFVKVLGKDNVFFKTGDIHRHIKHATMHLIGSEGLKRKLIGFMNRTTREHLRWKATQGAFNLRHAASNLIVSYITPQMISNLKPETQEKLIDHFKTFNIEWFQSPFALSTWKTVYKVLTARKEAVKIINEALEKRKDSIEKQGDFLDTLLEEMKKEGSIFYKESIVSLLLNIGFVSRDSTSYATALTVNFISKNPRVLTELKREHEAIVQKRDDKEPGLSWEEYKNCMPFTRMVRKFHFSTQQGNWDVHLYDVYGSCAGYTIPAGWIVAVAPSVVHYNSEIYENPLEFNP…
Brassica oleracea	Bol004888	NULL	CYP709	520	HMMPfam	PF00067	[94,490]	MELLSTTTLLALALLLLVIPKIYKSCWILVWRPWMLSRKFKKQGISGPKYKILHGNLREIRTLKQEAKLTVLDLNSNDIFPRVLPHFHQWRSQYGETFLYWQGTEPRIFISDHELVKQILSNKFGFYVKPKTRPEVLKLAGNGLVFANGIDWVRHRRILNPAFSMDKLKLMTKLMVDCTLRMFEEWRKQMNDGEKEQVVMMNVEFKRLTADIIATAAFGSSYAEGIEVFKSQRELQKCCAASVTNVYIPGTEYLPTPLNLKIWKLNGKINNSIKRIIDARLKAKSKNVEKDYGNDLLGIMLASARSNVSEKKMSIDEIIEECKTFFFAGHETTANLLTWTSMLLSLHQDWQEKLREEVFNECGKDKIPDSDNCSKLKLMNMVLMETLRLYGPVLNMIRS…
Brassica oleracea	Bol040097	NULL	CYP709	412	HMMPfam	PF00067	[95,271][272,407]	MELITLMNPILALLVLLFVVPKMYNALIILVWQPFVLTRRFKKQGISGPRYRFLYGNIDEINKMKIESHLSILDPNSNDIFPRIFPHYQQWMTLYGDTFLYWNGTEPMLCISDLELVKQILSNKSGFFVKSKIRPEFFKLVGMKGFAFVEDVDWVRHRRILNPAFSIDRLKVMTKVMVECTLRVLDKWSNVKREQKMEMNREFRRLTADIIATAAFGSSYNEGIEVFRTQEELKKYKILKFLFLVVQGTFLRLRIFISGSLNRKMKNSVKKMNMVFLESLRLYGPVSYFSRDATKDLTLGHLKIPKGTTIVFPLMKMHSDKAVWGSDADKFNPLRFENGVSRAASHPNALLAFSMGPRACIGQNFTMIEAKVVLTMILQRFRLSLSGEYKHAPVDHLTL…
Brassica oleracea	Bol042895	NULL	CYP709	252	HMMPfam	PF00067	[94,187]	MELLSTINLLAFVLLPFVAPKIWEACWIFLLRPWMITSRFKKQGISGPKYRFVYGNLEEIKKMKKEAKGWVLDPNSNDIFPCVFPHYHQWLSQYGETFLYWNGTKPTLFISDPELGKQILSSKLGFAVIAKTRPEVLMLFGKGLAFIEGDDWVRHRRILNPAFSMDRLKVMTKGMVDCTLRMLEEWRIHKCGEEVMMRMEIHKHCHRLISDIIATTAFGGSYEEGIELFRSQSELEEYFVASLTSVFIPGKQ
Brassica oleracea	Bol042896	NULL	CYP709	245	HMMPfam	PF00067	[58,215]	MIDARLKSNFMNYGDDLLGIMLKAATSKESETAMRMDEIIEECKAIYISGQVNSMILLTWTTLLLSLNQDWQEKLREEVFNECGNKIPDSDTFSRLKLMNMVLMESLRLYGPVIKMVREATQDIKIGHLDIPKGTSIIVPFLKMHTDKAIWGEDAQQFNPMRFENGVSQAANQPNAFLPFSVGPRTCIAQNFAMMETKTVLTMILQRFRISLSPEYKHAPVDNFNLYPQYGLPVMLQPLDTSAQR
Brassica oleracea	Bol042897	NULL	CYP709	518	HMMPfam	PF00067	[94,488]	MELLSTINLLALILLPFVFPKIWEACWIFLLRPWMITRRFKKQGISGPKYRFVYGNLQEMKKMKKEAKDWVLDPNSNDIFPRVVPHYHNWLSQYGETFLYWNGTKPTLFISDPELGKQILSTKLGFAVVAKTRHEVFILFGKGLPFIEGDDWVRHRRILNPAFSMDRLKVMTKRMVDCTLRMLEDWRKQISGEEVMMRMEINKDFHRLISDIIATTAFGSSYEEGIELFKSQTELEEYFVISLTSVFIPGTQYLPTPTNLQLWKLDKKVKDSIKRIIDARLKSNSKNYGDDLLGIMLKAATSKESEKTMSMDEIIEECKTFYISGQGSSSILLTWTTLLLSLHQDWQETLREEVFNECGKDTVPDSDTFSKLKLMNMVLMESLRLYGPVIKMVREATQD…
Brassica oleracea	Bol042898	NULL	CYP709	424	HMMPfam	PF00067	[236,393]	MCLLISEIQVQTPCVSFNGDPEHDQSLSTRSSALCCSQDLGSLLVNSFATMDDNKKIQETRNLRSKIQIRVRKPQEIKKMKKEANCWVLDSNSNDIFPRHDKGMVDCTLRMLEEWRIHKCGEEVMMRMEINKDYHRLISDILATTAFGSSYEEGIELFRSQSELEEYFVASLTSVSSQENNAKLKSNFMNYGDNLLGIKLKAATSKESETAMRMDEIIEECKAIYISGQVNSMILLTWTTLLLSLNQYWQEKLREEVFNECGKDTIPDSDTFSRLKLMNMVLMESLRLYGPVIKMVREATHNMKIGHLDIPKGTSIIVPFLKMHTDKAIWGEDAKQFNPMRFENGVSQAANHPNALLSFSVRPRTCIAQNFAMMETKTVLTMILQRFRIILSPVYKHAP…
Brassica oleracea	Bol042899	NULL	CYP709	521	HMMPfam	PF00067	[94,491]	MEFQSTINLLALVLLPFVVPKIWEACWIFLLRPWMITRRFKKQGISGPKYRFIYGNLKEIKKMKKEAKGWVLDPNSNDIFPRVFPHYHQWMSQYGETFLYWNGTKPTLFISDLELGKQILSSKLGFAVIAKTRPEVLMLFGKGLSFIEGDDWVRHRRILNPAFSMDRLKVMTKEMVNCTLRMLEEWRIQKNGEEVVLRMEINKDFHRLISDIIATTAFGSSYEEGIELFRSQSELEEYFVASLTSVFISGTQYLPTPTNLQLWKLDKKVKDSIKRMIDARLKSSSNNYGDDLLGIMLKAATSEEPAKMMRMDEIIEECKAIYFSGQGNSAILLTWTMLLLSLHQDWQEKLREEVFNEWGKDTIPDSDTFTKLKLMNLVLMESLRLYGPVIKLVREATKD…
Brassica oleracea	Bol001038	NULL	CYP71	433	HMMPfam	PF00067	[1,427]	MSLKFGNVSTVVASTPVTVKDVLKTFDVDCCSRPYLTYGARLSYNRNDLGFSPYSKYWRELRKWTVVELYTAKRVKSFGHIRREEVASLVDFIKESASVEKHVNFNLKLMKLSASVICRLGFGITLEGSKLENTYDQVIQGIMEVTGSFAAADFFPIVGGLIDRLTGLHSKCEKVFKAMDEFFDEAIKHHLEDESIKDDIIALLLRMERGEIGLGEFQLTRNHTKGILLNILAAGIDTSAQTATWVMTHLIRNPRVLNKVQAEVRQVIKNKDHITDEDIEKLEYLKMVIKETLRINPLVPLLVPREASKDIKIAGYDIPKKTWIHVNVWAVHRNPNVWKDPEVFIPERFMDNEIDYRGLNFELLAFGSGRRMCPGMGMGMALVHLTLINLLYRFDWKLP…
Brassica oleracea	Bol002203	NULL	CYP71	429	HMMPfam	PF00067	[32,425]	MAILLSLFLVLLLTLVSSIFLKKLQNSKLNLPPSPSSLPLIGNLHHVAGLPHRCFHKLSIKYGPVMLLRLGFVPVVVISSSEAAEAVLRTHDLECCSRPKTFGTRKLSYGFKDISFSPYGAYWREMRKIAVIELFSLKKVQSFRYIREEEVDFVVKNLTESCLKQSSVDLSKTFFSLTASIIGRVALGQNFHESGFIIDQERIKTLVTDAVEALGTFTFSDIFQGGNVFLGGIDTSSIIMIWAMTELVRNPRVMKKAQENIRTILGAKRERITEDDLYKVDYLKLIIKETFRLHPPVPFIVPRETMSHIKIKGYDIPPRTQIQINVWTIGRDPKRWTDPEDFIPERFTNSSVDFRGQHFDLLPFGSGRRMCPAMSMAVATVELGLMNLLYFFDWGLPNG…
Brassica oleracea	Bol002336	NULL	CYP71	176	HMMPfam	PF00067	[52,169]	MNLSKIMMTCTSDVICIVALGRKYGVETDLKELTDRLVRQLGYILHFHFPYVSTEDVNLRGYHIPTGTQVMINLYAVGREVAIWGPDTDDFKPERHLNSSVDFLSQNFELIPFGAGRRMCPGISFAAVLNEVALANLVLGFDWLSTEDQTENNVPESIGVVIRRMFPLIVSASPAT
Brassica oleracea	Bol004022	NULL	CYP71	189	HMMPfam	PF00067	[3,180]	MTELIRNPNIMKKVQHEIRTTLGDKKERLTADDLNHLHYLKHVIKETFRLHPAAPLLLPRETMSDIKIQGFDIPKKSQMMINVYSIARDPKIWSNPDEFNPDRFIESSVDYKGLNFELLPFGSGRRICPGMNMGIATVELGLLNLLYFFDWAVSEGKTIKDMDVEETGSLIISKKSTLELVPLLFNLNK
Brassica oleracea	Bol004024	NULL	CYP71	421	HMMPfam	PF00067	[30,415]	MSTFICFIFLLPIFLIFLKKLQPSSRWNLPPGPKKLPIIGNLHNLQGMLHLCLRDLCQTYGPVMLLRFGFVRMVVITSKEAAEEVLKTLDLECCSRPETVSSKTVSYNFKDIGFAPYGEEWKALRKLSVVEIFSMKKIQSFRYIREEENDMLVKKLSESASTRSTVNLKKTLFTLVASIVCRLAFGQDLHKCEFIDEHSIAELVQKSEMVLASSAFSDFFPGGTVNTSAMTLIWGMTELIKNPRVMKKVQEEIRTTLGDKKEKVTEEDVNKLHYFKLMVKELFRLHPAAPLLLPRETLSNIKIQSYDIPAKTQIMVNVYSIARDPKLWTNPDEFNPDRFLDMSVDYRGLNFELLPFGSGRRICPGMTMGVATVELGLLNLLYFFDWALPEGKTVKDIDL…
Brassica oleracea	Bol004621	NULL	CYP71	486	HMMPfam	PF00067	[34,453]	MEIILMLSLCLTTLLALLLLKSILKRTATKVNVPPSPWRLPVIGNLHQVGLHPHRSLRSLSFRYGPLMLLHFGRVPVLVVSSGEVAYEVMKTHDLKFANRPRSKAVHRIMNGGRDVVFAPYGEYWRQMKSVCILNLLTNKMVGSFEKVREEEVNAMIEKLEKASRSSSSENLSELFITLPSDVTSRVALGRKHSDDETARDLKNRVRQIMELLGEFPIGEYVPSLAWIDRIRGFNDKVEEVSRGFSDLMDKVVQEHLEAGKKKVDFVDILLATEGEMSNGIQDMFIGGTSTTSTLLEWTMTELIRHPECMKKLQDEIRSSSIPNSSYIKEEKVEKMKYLKAVIKEVLRLHPSLPLILPRVLSEDVTLMEYNIAAGTEVIINAWAIQRDTAIWGLEAEEF…
Brassica oleracea	Bol005275	NULL	CYP71	483	HMMPfam	PF00067	[30,430]	MQMMIMILLLCSVIFITILFLTKGGKSNTPSSPPRLPLIGNLHQLGHHPHRSLCFLSHRYGPLMLLHFGSVPVLVVSSMEAAKEVLKTHDRVFASRPRSKIFQKLLYDGHDVAAAPYGEYWRQMKSVCVLHLLSNKMVRSFRNVREEEMNLMMDKIRKASSLPVNLSELLANLTNDVICRVALGRKYGCETDFKELMERLTRLLGVFSVGTYVPWLAWIDWIRGLDSQLEKLRNDIDEFLERVLEDHEYSDGDRTDFVDVLLKIQREKSVGFDIDRVSIKAIILDVFVGGSDTSYTLMEWVMTELLRHPECLSRLQEEVRTICKEKSSVLEEDIQDMNYLKAVIKETLRLHPPLPLMVPHESTHDVRLRDYRIPAGTQVTINAWAIGRDVATWGPDAEE…
Brassica oleracea	Bol005406	NULL	CYP71	408	HMMPfam	PF00067	[29,401]	MSIFICFLLLFPLLLIFSKKFLPSKEKLPPGPTGLPIIGNLHQFGRFLHKSLHKISQEYGPVMLLHFGVVPVIIVSSKEGAEEVLKTHDLETCSRPKTVGTGLFTYNFKDVGFAPFGENWREMRKIMVLELFSQKKLKSFRYIREEESELLVKKVSNSANEKPTSSVDLRKVIFSYAASIICRLAFGQNFHECDFVDMERVEELDVFLAGVNAGAITMIWTMTELSRHPLVMKKLQEEIRATLGPNKERITEEDLEKVEYLKLVIEETFRLHPPAPLLLPRLTMSDIKIQGYNIPKNTMIQINTYTIGRDPKNYTKPEEFIPERFVDNPIEYKGKHFELLPFGSGRRVCPGMATGIAMVELCLLSLLYFFDWTLPEGMTIKDIDMEEDGAFVIAKKVPL…
Brassica oleracea	Bol006366	NULL	CYP71	467	HMMPfam	PF00067	[30,461]	MNLWFTIVVIVFFASILVVKNTRMTKKNLPPGPPRLPIIGNLHQLGSKPHRSMFKLSEKYGSLMSLKFGNVYTVVASTPETVKDVLKTKYWRELRKLTVTELYTAKRVKSFGHIREQEVASLVDFIKQSASLEKQVNINLKLLKLSASVICRLGFGISLEGSKLESSYEEVIQGIMEVVGSFAAADCFAIVGGLIDRLTGLHSKCEKVFKAMDTFFDQAIKHHLDDESIQDDIIHLLLKMERGEIGLGEFQLTRNHTKGILLNILAAGIDTASAQTATWVMTHLIANPRVMKKVQAEVREVIKNKDDITEENIAKLEYLKMVIKETFRINPLVPLLVPRETLKDIKIAGYDIPKKTWIHVNIWAVHRNPNVWKDPEAFIPERFMDNEIDYRGLNFELLP…
Brassica oleracea	Bol007459	NULL	CYP71	429	HMMPfam	PF00067	[32,423]	MAILLSLFLVLLLTLVSSIFLKKLQNSKLNLPPSPSSLPLIGNLHHVAGLPHRCFHKLSIKYGPVMLLRLGFVPVVVISSSEAAEAVLRTHDLECCSRPKTFGTRKLSYGFKDISFSPYGAYWREMRKIAVIELFSLKKVQSFRYIREEEVDFVVKNLTESCLKQSSVDLSKTFFSLTASIIGRVALGQNFHESGFIIDQERIKTLVTDAVEALGTFTFSDIFQGGNVFLGGIDTSSIIMIWAMTELVRNPRVMKKAQENIRTILGAKRERITEDDLYKVDYLKLIIKETFRLHPPVPFIVPRETMSHIKIKGYDIPPRTQIQINVWTIGRDPKRWTDPEDFIPERFTNSSVDFRGQHFDLLPFGSGRRMCPAMSMAVATVELGLMNLLYFFDWGLPNG…
Brassica oleracea	Bol011914	NULL	CYP71	156	HMMPfam	PF00067	[1,68][69,142]	MLFGGSASTFTLLEWTMTDLMRHPKCMKKLQDEIRSIQPHNSYVSEKEAEKMNYLNVVIKEALRLHPPVQINVRAIQREIATWGPYADEFRPERHLDSLLDFHGNDQKYIPFGSGRRKCPGIGLALALAEVTLANLVNRFDWRIEVGPLGDDKHDI
Brassica oleracea	Bol012494	NULL	CYP71	422	HMMPfam	PF00067	[31,416]	MSPLLCFLSLLSILLFSFLIFFKKLKSGKLPPGPQKLPIIGNLHNLNGLAHTCFQNLSQKFGPVMLLRLGYVPTVVISSREGAEEALKTHDLECCSRPETVATRMLSYNFKDIGFAPYGEEWKSLRKLVVMELLNAKKLKSFKYIREEENDILVKKLRECALTGSPVNLTKALFTLVASVVCRLAFGIDIHKCEFIDEDNVADLVHKFELLIDGFAFSDFFPGVGVNTSAITLAWAMTELIRNRRAMKKVQDEIRTTLGDKKERLTEDDLSQLHYFKLMVKETFRLHPAAPLLLPREAMSEIKIQGYDIPAKTQMIINVYSIARDPKIWTNPDEFNPDRFLESSIDYKGLNYELLPFGSGRRICPGMMMGIANVEMGLLNLLYFFDWGMPEGKTVNDMD…
Brassica oleracea	Bol014362	NULL	CYP71	134	HMMPfam	PF00067	[4,118]	MAHIKVQGYDIPPKRRILVNAWAIGRDPKLWTNPEEFNPDRFIDSPVGYKGQDFGLLPFGSSRRICPGMAMGMATVELVLLNLLYFFDWKLPDGMTDRDIDIEEAGTLTVVKKVPLKLVSVLHSPVTPNSSFRK
Brassica oleracea	Bol014363	NULL	CYP71	513	HMMPfam	PF00067	[31,499]	MAISLLCLFLITIASLIFVGKKIKRCKWNLPPSPPQFPIIGNLHQVGELPHRSLQRLAERTGHVMLVHLGLSPVTVVSSKEAAEEVLRTHDLDCCTRPNLAGPRLISRGYKDIGFTQYSEEWKERRKFLVRELFSLKKVQSSRYIREEECNFMAKKLFESAVDRSTVDLSKTLYWLTASIFFKLAFGHSFHESKFVDQEKIDELVFEAETALASFTCSDFFPVAGVGWLVDLLSGQHKRLKNVFFKLDAMFQHMIDDHLSPERSSKYHDDIIVSMLDVIHTQEKDDSLKLTVDHMKGVLTNIFLGGIDTGAVTMIWTMTELARNMEVMKKVQGEIRDRFGNSKERITEEDIGKVPYLYLVIMETFRLHPALPLLLPRETMAHIKVQGYDIPPKRRILVN…
Brassica oleracea	Bol014716	NULL	CYP71	483	HMMPfam	PF00067	[18,468]	MFLKSFLRQTTTTKLNPPPSPWRLPVIGNLHQLSLHPHRALCSLSHRYGPLMILYFGRVPTLVVSSADTALDALKTHDLKFSNRPVTKMVDKLLNSGRDLAFAPYGEYWRQVKSLCALNLFSKKTIQSFGYIREEEITLMMDKLAKASSSSSTVNLSALLTTLTNDVITRVVLGRKYSGEEGGNNSNNIVRRFNELLGTYPLGEFVPSLAWIDWIQGLDKKVEKVNEEIDVFLEKVVQEHEDADQDMSAFVDILLSTQKDKTTPFELDRAGLKILLVELLFAGSATTFTLMEWTMTELLRHPECMKKLRDEILSVSKHNLYVSEKEVEKMNYLNMVIKEVLRLHPSGPLIPRLVSDDVKVNGYDIAAGTRVLINLYAIQRDTATWGPDAEKFRPERHFD…
Brassica oleracea	Bol016416	NULL	CYP71	495	HMMPfam	PF00067	[30,489]	MSLWYIIVALVFFAFILIAKNTSKTKKNLPPGPRRLPIIGNLHQLGSQPHRSMFKLSHKYGSLMSLKFGSVSSVVASTPETVMDVLKTFDVDCCSRPYLTYPARISYNLNDLVFSPYNKYWREVRKMTVVELYTAKRVQSFRHVREEEVASFVDFIKQSASLESPVNFNQKLLKLSGSVICRVAFGINLKGSKLEKTYEQVIVEAFQVLGSFAAADYFPFFGKIIDRITGLHGKCEKVFEAIDSFFDQAIKHHLEDESIKDDIVELLLKMERGEGLGEYQLTRNHTKGILLNILTAGIDTSAQTVTWVMTHLIANHRVMKKVQAEIREVIQNKDHITEDDIERLEYLKMVIKESFRITPLVPLLVPREASKDVKIAGYDIPKKTWIHVNIWAVHMNPSV…
Brassica oleracea	Bol016417	NULL	CYP71	496	HMMPfam	PF00067	[30,488]	MSLWYIGFALVFFAFILIAKNTRKTKKNLPPGPPGVPIIGNLHQLGSHPHRSLLKLSQKYGPLMSLKFGSVYTVVASTPETVKDVLKTFDVDCCSRPYLTYPARITYNLKDLSFSPYDKYWREVRKMTVVELYTAKRVQAFRHVREEEVSSFVDFIKQSASLENPVNFNKKLLELSGSVICKVGFGIKLKGSKLEKTYEQVIVQAFQVLGSFAAADYFPFFGKIIDRITGLHSKCERVFKTLDSFFDQAIKHHLDDESIKDDIVELLLKMERGEVGLGEYQLTRHHTKGILLNILIAGIDTSAQTVTWVMTHLITNPRVMKKVQAEVREVIQSKDHISEDDIKQLEYLKLVIKETFRITPLVPILIPREASKDLKIGGYDIPKKTWIRANIWAVHMNPS…
Brassica oleracea	Bol016421	NULL	CYP71	496	HMMPfam	PF00067	[30,488]	MNLWYIIVAIVFFASILVAKNTRKSKNNLPPGPPRLPIIGNLHQLGSKPHRSMFKLCEKYGPLMSLKFGNVSTVVASTPETVKDVLKTFDLDCCSRPYMTYAARITYNLKDLGFSPYSNYWRELRKLTVTELYAAKRVQSFQHVRKEEVASFVDFIKQSALLENPVNFSLKLMTLSGSVICRVAFGIRFQGSKIENTYDEVIQGIMEVVGSFAAADYFPVIGKIIDRITGLHSKCEKVFKVMDVFFDQAIEHHLDDESIKDDIIALLLEMERGELGLGGFKLTRSHTKGILLNIIAAGIDTSAQTVTWVMTHLVANPRVMKKVQAEVRELIRNKDSITEEDIEQLEYLKLVIKETLRINTLVPLLIPREASKDIKIAGYDIPKKTWIHVNVWAIHRNPN…
Brassica oleracea	Bol016438	NULL	CYP71	494	HMMPfam	PF00067	[34,461]	MEIILISLCVATFLALLFLKPLLTRITTTKVKLPPSPWRLPVIGNLHQLSLHPHRSLHSLSLRYGPLMLLHFGCVPVLVVSSAEVAHDVMKTHDIKFSNRPRTKTVNKLLNGREIAFSPYGEYWRQAKSICVMNLLTIKTIQSFENIRAEEINTMMEKLEKASSLSSPINLSELFTTLTNDVIRRIVLGRKYGSERGCYISQAIVRRFMELMGAFPLGDFIPVLSWIDRIRGLDKKVEEVYNEFDVFLEKLVQEHEDADEDRSDFLYILLSLQRDKTTPIELDRSDLKLILLDMLFGASVTTFTLLEWTMTELMRHHECMKKLKDEIRSVSAHNGYVTEKEVEKMKYLNLVIKEVLRLHPPVPTIPRLLSEDVQLHGYDIAAGTQVLINAWAIQRDNAA…
Brassica oleracea	Bol017987	NULL	CYP71	125	HMMPfam	PF00067	[4,96]	MSHVKINGYDIPPKTQIQLNVWAIGRDPRRWTDPEEFIPERFANSSVDFRGQHFDLLPFGSGRRSCPGMPMALASVELGLLSLLYFFDWKLPEGMVSEEHIDMEEAGNLTVVKKQPLLLVPVRHH
Brassica oleracea	Bol017988	NULL	CYP71	225	HMMPfam	PF00067	[35,160][161,213]	MSIFLCFSWVFLLLTFVSLIYFVRKIKENKTLYLPPSPPTLPIIGNLHQLAGLPHRCFHHLSIKYGPVVLLHLGFVPTVVISSSEAAEEVLRTNDLGCCSRPKTVATGKLSYGFKDISFAQYGEYWREMRKLAVVELFSLKKVHSFKNIREEEVGFMVKKNIFLAGIDTGAITMIWAMTELVRNPKVMRKAQEEIRTTLGLNKERITEEDVDKVGYPKAHNQGNV
Brassica oleracea	Bol017992	NULL	CYP71	125	HMMPfam	PF00067	[4,96]	MSHVKINGYDIPPKTQIQLNVWAIGRDPRRWTDPEEFIPERFANSSVDFRGQHFDLLPFGSGRRSCPGMPMALASVELGLLSLLYFFDWKLPEGMVSEEHIDMEEAGNLTVVKKQPLLLVPVRHH
Brassica oleracea	Bol017993	NULL	CYP71	225	HMMPfam	PF00067	[35,160][161,213]	MFIFLCFSWVFMLLTFVSLICFVKKIKETKTLNLPPSPPSFPIIGNLHQLAGLRHRCFHHLSIKYGPVVLLHLGFVPTVVISSSEAAEEVLRTNDLGCCSRPKTVATGKLSYGFKDISFAQYGEYWREMRKLAVVELFSLKKVHSFKNIREEEVGFMVKKNIFLAGIDTGAITMIWAMTELVRNPKVMRKAQEEIRTTLGLNKERITEEDVDKVGYPKAHNQGNV
Brassica oleracea	Bol020289	NULL	CYP71	357	HMMPfam	PF00067	[1,310]	MMEKLEKASSSSLPVNLSESLLRLTNNVICRIAMGRKYSLEENPMDFGNLLRTLMELLGAFPVGDYIRGLAWIDKIRGLDRKMEEVSRTFMEFLEGVLQEHVDEGEKKETFDFVDILLRIQRDKTNGFELDRSDIRLIMLDIFLGGMTTTYTTLDWAMMRLMRHPECMKKLQDEIHTYSRHKFYVSEEQVESMKYLKAVIKEVLRLHPPGPLLVPRQLSEDVKLKGYDIAAGTQVLINAWAIHRDTTTWGPDAEEFKPDRHLDQPLDFSGQDFKFIPFGSGRRLCPGIGFAMALIEVTLANLVNRFNWKVEIRPLGDDDQYYLAEATGIEVCRKFPLFVFPSLASSTLGCNENQCLG
Brassica oleracea	Bol020290	NULL	CYP71	130	HMMPfam	PF00067	[34,128]	MEMISISLCFATILAFLFLNQILKRGATCNRNRPPSPRRLPLIGNLHQLSLHPHRSLSNLSLRYGPLMLLHFGRVPIIVVSSADIAHDVMKTHDLKFANRPKTKAVDIIMNGGRDVAFSSYGKYWRQMKV
Brassica oleracea	Bol022373	NULL	CYP71	494	HMMPfam	PF00067	[30,486]	MDVWYLIVAIILFASILVAKSTRKTKKNLPPGPPRLPIIGNLHQLGSKPHRSMFKLSEKNGPLMSLKLGNVSTVVASTPETVKDVLKTFDVDCCSRPYSTYAARLSYNRNDLSFSPYSKYWRELRKLTVIDTAKRVKSFGHIREEEVASFVDFIRQSASLEKQVNFNLKFMKLSASVICRLGFGMSLEGSKLEITYDEVIQGIMEVLGSFAAADFFPIIGKLIDRLTGLHGKCEKVFQAMDTFFDEAIKCHLDDESIKDDIIALLLKMERGEIGLGEFQLSRNHTKGILLDILVAGIDTSAQTATWVMTHLISNPRVMNKVQTEVREVVKNKDNITEDDIEQLKYLKMVIKETLRINPLVLLLIPREASKDLKIRGYDIPKNTWIYVNVWAIHRNPNIW…
Brassica oleracea	Bol022374	NULL	CYP71	470	HMMPfam	PF00067	[4,462]	MNLPPGPPKLPIIGNLHQLGSQPHRSLTKLSEKYGPLMSLKFGKVSTVVASTPETVKDVLKTFDVDCCSRPYLTYPARITYGLNDIAFSPYSNYWREVRKVAVVELFTGKRVQSFRRSREEEVASFVDFVKQSASSENLVNFNQKLMKLSGSVTCRVGFGINLKGSKLENTYEEVIQGTMEVLGSFAAADYFPVIGQLIDRITGLHSKCEKVFKAMDAFFDQSIKYHLEDESIKDDIIALLLKMEREETGHGEFQFTRNHTKGILLDILIGGIDTSAHTVTWVMTHLIANPRVMKKVQAEVREVIKNKDNIIEEDIEQLEYLKMVIRETLRINLLLPLLIPREASRDLKIGGYDIPKKTWIQVNVWAIHRNPNIWKDPEVFIPERFMDKDIDYKGVNFE…
Brassica oleracea	Bol022375	NULL	CYP71	496	HMMPfam	PF00067	[30,490]	MSILYIIVAIIFFASILAAKNTRKTKKNLPPGPPRLPIIGNLHQLGSKPHRSMLKLSEEYGSLMSLRFGNVSTVVASSPETVKDVLKTFDADCCSRPYLTYAARVSYNLNDLAFSPYSKYWREVRKMTVLELYTAKRVKSFRHIREEEVGSFVDFLKQSASLANPVNLNKKLMKLSGSVICRVGFGMNLKGSKLENTYQEVIQGIMEVLGSFAAADYFPVIGKLIDRITGLHSKCEKVFKEMDAFFDQSIKHHLEDESLEDDIIALLLKMERGETSLGKFQLTRNHTKGILLNVLIAGIDTSAHTVTWVMTHLITNPRVLKKVQAEVREVIRNKNHITEEDIERLEYLKMVIKETFRISPLVPLLIPREASKDIKIGGYDIPKKTWIHVNVWAVHRNPN…
Brassica oleracea	Bol022403	NULL	CYP71	226	HMMPfam	PF00067	[115,210]	MNLLTNKTIRSFEDIRAEEINVLMGKLEKASSSSSPVNLSKLFINLSNDVITRVVLGKKYRTEGGEYISQNVVRKFMELVGAFPFGDFIPKLAWVERIRGLDKKVEEVYKEQEAEKMSYLNLVIKEALRLHPGVPIAPRQLSEDVKVHGYDIAAGTQVLINIWAIQRDVSAWGQDAEELRPGRHLDTVVDFQGQNLKFIPFGSGRRQCPGSGYVVALVEVTLANLV
Brassica oleracea	Bol022406	NULL	CYP71	141	HMMPfam	PF00067	[26,78]	MLLSVQRDETTSFEFERRDLKFVLLEALRLHPGVPLAPRQLSEDVKVHGYDIAAGTQVLINIWAIQRDVSAWGQDADEEKNMLWKWICSSFLVEVTLANLVKRFDWKVDVGAMGDDKPDVAEAIGIDVCRKDPLIVCPSSA
Brassica oleracea	Bol024342	NULL	CYP71	492	HMMPfam	PF00067	[212,440]	MERSRATFDSQKTITDNRVSLESGEIFETHRSDFDAAMAEEERIRRLKGKATATGPPSPTHKTPRPLIRANQGIILTSPVKPTDAPQVQRYDQPLLEQDDAILELEEGLDQALDVPLTELESTEGDNLVLETERLEMAEKMMAENNIDENMIDLDNDDLLGDELLGETPGLVDAEKIEVISQLSPANAVSKKAASTNKQMERADWIRRLDGKAEEVSKTFDDFLEKVVQEHDLDVDKKRSGFVDTLLSIQREQTAPFVFDRSNIKLIILDMFIGGTTTTSSLLEWTLTELVRHPECVKKLRDEICSVSAHNSYVNEEDVEKMNYLNAIIKETLRLHPPLSIIVPRLLSEDVRLRGYDIAAGTQVMINAWAIQRDNATWGPDAEEFKPERHLNSSLDFQG…
Brassica oleracea	Bol025104	NULL	CYP71	975	HMMPfam	PF00067	[29,494][504,968]	MSIFLCFLLFFPLSLLFFNKLSSSKGKLPPGPKGLPIIGNLHQLGRFLHKSLHKISQEHGPVMSLRFGVVPVVVVSSKEGAEEVLKTHDLETCSRPKTVGTGLFTYNFKDIGFAPFGETWREMRKIAVLELFSQKKLKSFRYIREEESEMLVKKVSKAVDETQNSSSVNLRKVIFSFTASIICRLAFGQNFHECEFVDMERVEELVLESETSLGSLAFADFFPAGWIIDRLSGQHSKVKKAFAKLTNFFQYVIDDHLKNGQAQDHSDIISVMLDMISKPTKGDSFKVTDDHLKGVMSDVFLAGVNAGAITMIWAMTELSRHPRVMKKLQEEIRTTLGPNKEKITEEDLEKAEYLKLVIEETFRLHPPAPLLLPRLTMSDVKIQGYNIPKNTMIQINTYA…
Brassica oleracea	Bol025105	NULL	CYP71	119	HMMPfam	PF00067	[30,112]	MSIYLFFLFISLVALIIFKKLLPSKRKLTPGPTGLPIIGNLHQLGGLLHSTLHKLSLEHGPVMLLRFGVVPVVVLSSKEAAKEVLKTHDLETCSRPKLAGLKLFSYNFKDIGFTQYGEE
Brassica oleracea	Bol025106	NULL	CYP71	378	HMMPfam	PF00067	[8,371]	MKKLVGLELFSPQKQKSFRYIREEEGDLLVKEMSKSAQTQTLVDLRKALYSFTAGVILRLAFGQNFHECDFIDMDRVEVLVQEAETSVGALAFTDFFPTGLGWLVDRISGQHSRMNKAFSRLTSFFQHVIDEHMKAGQTQDHSDLVSAMLDMINRPTKSGSFKVTSHHLKAMMTDVVLAGINAGVTTMIWTITELTRHPRVMNKLQEEIRTTLGFNKERIIEEDLEKVEYMKLVIKESFRLHPPAPLLLPRQTMSEIEIQGYTIPKNSMIKINTYTIGRDPKCWTEAEEFIPERFSDTSINFKGQHFELLPFGAGRRSCPGMALGMANLELGLLNLLYFFDWSLPNGMAIEDIDMDEAGDLNIAKKVPLELVPTLHRW
Brassica oleracea	Bol025603	NULL	CYP71	387	HMMPfam	PF00067	[33,195][212,353]	MSTMMMILLVCSIILITTLFLQNRSTGKKSNAPKSPPRFPLIGNLHQLGRHPHRSLCSLSHRYGPLMLLHFGRVPVLVVSSADAARDVLKTHDRVFASRPWTKITEKLLYNGRDVASVPYGEYWRQMKSVCVVHLLSNKMVRSFRDVREEEISLMIENIRKSSSLPLNLSKLLSSLTNDVICRVALGKKYGCETDFKELTESQLKKTGNDFDEFLEKVLDDHVDGDRDGTDFVDVLLTIQRDKSVGFQLDRLSIKAIISDVFVGATDTSYTLMEWVMTELLRHRECLNKLQEEVRTICKGRSSVLEEDIQDMKYLKAVIKETLRLHPPLPLMAPHESTHDVRLREYDIPAGTQDFELIPFGAGRRICPAISFAVVLNEVVLATLVHQ
Brassica oleracea	Bol026043	NULL	CYP71	502	HMMPfam	PF00067	[31,495]	MAVIWLLSLLFIISILITAVKRTKQRGGRQPPSPPGLPFIGNLHQLGALPHQSLWELSKKHGPVMLVNLGRVPTVIVSSPETAKQVLRDHDLNCCSRPSVEGARKLSYNFRDIAFSRYDDYWKELRKLCVQELFSTKQVNLIQPIKKMEMKKLIHSITESAYKKTPVNFSETFLSLNVNVVCKASFGVSFQGTVLNNEKFQGLVHEAIEMLGSFSASDFFPYIGWIFDWFTGLHARRERSVRDLDAFYEQMIDLHLQKNREERSEDDFVDLLLKLEKEEAVLGYGKLTRNHIKAILMNILLGGINTSAITMTWAMAELARNPRVMKKVQSEIREQIGKSKEARVISLDETDKLKYLKMVIKETWRLHPVSPLLVAREVISEFKINGYTIQPKTRLHVNT…
Brassica oleracea	Bol028333	NULL	CYP71	122	HMMPfam	PF00067	[36,122]	MELMILISLSLTTLLAFLFLKSLFKRTTTISELNPPPSPWRHPVIGNLHQLSLHPHRAFHRLSLRYGPLMLLHFGRVPVLVVSSADVAHDVMKTHDLKFANRPKPKAVDIIMNGGRDVAFSS
Brassica oleracea	Bol029146	NULL	CYP71	502	HMMPfam	PF00067	[32,496]	MEISLCFFLVSILTLLTSIFFKKITNPKLNRPPSPSSLPIIGNLHHLAGLPHRCFHNLSMKHGPVMLLRLGSVPVVVISSSEAAEAVLKTHDLECCSRPKTVGTGKLSYGFKDINFGPYGEYWREMRKLVVTELFSLRKVQSFRYIREEESDFMVKKVTESALKQSSVDLNKTFFSLAASVVCRVALGQNIHESGFLIDQEKIEGLVTEAAEALGSFTFSDFFPGALGRFVDWLFQRHKKINKVFEDLDVFYQQVIDEHLKPEGRKNQDIVSLILDMIDKQGSEGSFELDIDNVKAVLMDIFLAGVDTSAITMIWVMTELARNPRVMKKAQENIRATLGLKRERITEEDLGNVDYLKLVIKETFRLHPPVPLLLPRETMSHVKIQGYDIAPKTQIQVNV…
Brassica oleracea	Bol029147	NULL	CYP71	431	HMMPfam	PF00067	[32,428]	MAVLLCFLLVSLLALVSSIFLTNIKTSKLNLPPGPSSLPIIGNLHHFAGCPSRYFHNLSIKYGPVMLLRLGFLRVVVISSSEAAEEVLKTHDLECCSRPNTLVSGKLSYGFKDVNFAPYGEYWREMRKLVVIELFSLKKVQSFRYIREEESDLMVKKVSESALKRSPVDLNKTFFSLTASIICRVALGLNFHDSGFVIDQEKIEELVTEAGEVLGTFTFSDFFPGALGRFDIFLAGIDTGATTMIWAMTELVRNPNVMKKAQENIRATLGLKRERITEEDLGKVDYMTFIIKETFRLHPPVPFLLPRDTMSHVKIQGYDIPPKTQIRVNVWTIGRDPKRWTDPEDFIPERFADSSVDFRGQHFELLPFGSGRRICPAMAMGTATVELGLMNLLYFFDWG…
Brassica oleracea	Bol029148	NULL	CYP71	353	HMMPfam	PF00067	[32,150][151,349]	METLLCLFLALFLTLVSSIFLKKTKNSKFNLPPSPSSLPIIGNLHHLAGLPHRCFHNLSIKYGPVVLLRLGSVPVVVISSSEAAEAVLKTHDLECCSRPKTVGTGKLSYGFKDITFSQYGAYWREMRKLGVIELFSLKKVQSFRYIREDEDVFLAGIDTSAVTMIWAMAELVKNPRVMKKAQENIRTTLGLNRERITEDDIGKVDYLKLIVKETFRLHPALPFIIPRETMSHVKIQGYDIPQKTQIQINVWSIGRDPERWINPEEFNPERFTDSSVDFRGQHYELLPFGSGRRMCPAMPMGVANVELTLMNLLYFFDWGLPDGMKVGELDMEEAGNISIVKKIPLQLVPLRRN
Brassica oleracea	Bol029150	NULL	CYP71	494	HMMPfam	PF00067	[29,462]	MLIFLCFLFLFPLVLIVLQNLKPSKWNLPPGPLKLPIIGNLHQRRELHPRNRLNLTQKYGPVVLLRFGYVPVVVISSRDAAEEVLKTQDLECCSRPETVGTRTISYNCKGIGFMPYGEEWKALRKLAVIELFSMKKLQSFRYIREEESDLLVKKLSESSSSQSVVNLNKTLFTLVASIICRIGFRLNLQDCEFIDEDSIAEFVQKCESVTRTSMFSDFFPGRFGRFIDRVSGQNTRLKSIFSEVDSFLQNILDDHLKPGRRRVEESSNIIDVMIDMMRNQDKDGDSFKPTTDNLKGMISDIFIAGVNTSASTMIWAMTELIRNPRVMKKVQDEIRRTLGNKKERITEQDVTKLHYFKLMVKETLRLHPAAPLLLPRETLTHIKIQGYDIPPKTKILINA…
Brassica oleracea	Bol031069	NULL	CYP71	438	HMMPfam	PF00067	[200,432]	MLIHFGFVPVVVVTSKEAAEEVLRTHDLDCCSRPKLVGTRLLSRDFKDVGFTPYGEEWKERRKFAVRELFCLKKVQSFRHIREEECNFLVKKLSESAVDRTPVDLSKTLFWLTASILFRVALGQDFHESKFIDKEEIEELVFEAETALASFTCSDFFPVAGLGWLVDWFSGQHKRLNDVFLKLDTLFQLVIDDHLNPGRTKDHEDIIDAMLDVIHKQGKNDSLKFTVDHIKGFLANIFLAGIDTGAITMIWAMTELAKKPTLMKKVQDEIRDCLGNNKETITEEDVDKVPYLKLVIKETFRLHPAAPLILPRETMSHMKVQGYDILPKTRILVNTWAIGRDPKLWTEPEEFNPERFIDSHVDYRGQHYELLPFGSGRRMCPGMPMGIATVELGLLNLLY…
Brassica oleracea	Bol031073	NULL	CYP71	500	HMMPfam	PF00067	[29,493]	MSIFLYFILLLPLLLIFLKQLSPSKGKLPPGPIGLPLIGNLHQLGKSLHRSFHKLSQNYGPVMFLRFGVVPVVVFSTREAAEEVLKTHDLETCTRPKLSATKLFSYNYKDIGFAQYGDDWREMRKLAMLELFSSKKLKAFRYIREEESELLVKRISESAETQTLVDLRKALFSLTASIICRLAFGQNFHECDFVDMDKVEELVLESETNLGSFAFTDFFPAGLGWVIDRISGQHSELHKAFARLSNFFQHVIDDHLKPGQPEDHSDIISVMLDMINKESKLGSCKVTYDHLKGVMSDVFLAGVNAGAITMIWAMTELIRHPKVMKKLQQEIRVTLGDNKEKITEQDLEKVHYLKLVIQETFRLHPPAPLLLPRETMSDIKIQGYNIPKNTMIEINTYAI…
Brassica oleracea	Bol031074	NULL	CYP71	501	HMMPfam	PF00067	[32,495]	MSTFIYFFWPLLLLLVTITFTKRFQTSKINLPPGPQKLPIIGNLHNLDGLLHICLQKLSKTYGPVMKLHFGFVPIVIVSSNKAAEEVLKTHDLDCCSRPETIATKKISYNFKDIGFAPYGEEWRALRKLAVIELFSLKKLNSFRYIREEENDLLVKKLSEASQKQSPVNLKKALFTLVASIICRLAFGQNLHESEFIDEDGMEELASRSEKLQAKFAFSNFFPGGWIVDRITGQSKSLEGLFSELDDFFNQVLDDHLKPGRSVLESPDVVDVMIDMMNKQGGDGSFKLTTDHIKGIISDIFLAGVNTSATTILWAMTELMRNPSVMKKVQDEVRTVLGESRQRITEEDLNQLNYFKLVIKETFRLHPTAPLLLPRETMSPIKVRGYDIPKKTQIMINVY…
Brassica oleracea	Bol031075	NULL	CYP71	299	HMMPfam	PF00067	[23,295]	MFELQKLGSISSSDLFPGGLGWFMDFMSGRHRRLHKLFGEVDTFLNHIIDDHLKNPEEKTNQDRPDIVDALLNTMLKEEQDESFKLTTIDHLKGIIQNIYLAGVDTSAITMIWAMAELVRNPRVMKKSQEEIRTCIRVKQNEKIDEEDVDKLQYLKLVIKETLRLHPAAPLLLPRETMSQIKIQGYNIPPKTFLVVNTWSIGRDPKHWEDPEEFIPERFIDSPADYKGQSFEMLPFGSGRRMCPGMASAIATIELGLLNLLYYFDWELPEEGTVVDMEEDGNITVVKKVPLELLPILHH
Brassica oleracea	Bol031076	NULL	CYP71	435	HMMPfam	PF00067	[33,431]	MSIILCFFLFLLLPALFSLIFVKDIKSSKQNLPPSPPQLPIIGNLHQLRGLFHRCLHHLLKKHGPLILLRLGVLRIVVISSSEAAKEVLKTHDTECCTRPVTMASTVFSRNGNDIGFGEYGEAWRELRKLAVREFFSVTKVRSFRYVREEECDLMVKQLRELALKQSPVDLSKTLFCLTASIVFRTALGQSFLENKHIDKERIEELMLEAHSNMTFNLTDMFPTAGLGWFIDFDIYLAGVDTSSITMIWTMAELVRNPRVMKKVQDEIHSCIGIKHKERITEEDLDKLQYLKLVVQESLRLHPPVPLLLPRETMSQIKIQGYDIPPKTILVVNAWSIGRDPKHWKDPEEFVPERFINCPVDYKGHGFEMLPFGSGRRMCPGMASGIATVELGLLNLLYY…
Brassica oleracea	Bol031077	NULL	CYP71	415	HMMPfam	PF00067	[26,405]	MTSTVVAAQAWQVHKWPRDLSYNYLDIAFSPYDDYWKELRKLAAQELFSTKQVHSIQPIKEEEVKKLIDSITESASLKTPINLNKTCLALTVSVICKAAFSVSFEGTVLNSDSFNKLVREALEMLGSFSASDFIPCFGRIIDWFTGLQGRREKSVRDLDAFYEQMIDLHKQEKKQGSEDFVDLLLKLEKEEAVLGNDKLTRNHIKAILMNVLLAGIDTSAITMTWAMTELARNPRVMKKVQSEIRNHMGSRSTITLDDTDHFKYLKMVIKETWRLHPTTPILLPREVMSEFEINGYTIPVKTRLHVNVWAIGRDPDTWKDPEVFLPERFVDSDIDAKGQHFELLPFGGGRRICPAIYMGTTMVEFGLANMLHRFDWELPEGMKVEDIDIEEAPGLTVNK…
Brassica oleracea	Bol031079	NULL	CYP71	315	HMMPfam	PF00067	[157,308]	MQPIRDEEVKKLIDIVAKSAQEKTPVNLSEKFLSLTVGVICRAAFGVSFHGTVLNSDRFDKFINEAFLFLGSFSASDFFPNGGWIVDRLTGLQGRRERSVRDLDAFYEQMFDLHKEEKEKGREDFVDLLLRFQKEESVLGYGKLTRNHVKAILMSVITLDDIEKLHYLKMVVKETWRLHPPAPLIVPREVMSEFQINGYQIQPKTRLYVNVWAIGRDLDTWKDPDMFLPERFIDNNIDPKGQSFELLPFGAGRRLCPAIYMGTSMVEFGLANMLFHFDWKLPEGVEIEDIDMEESPGLNVSKKNELLLVPVKYVI
Brassica oleracea	Bol031084	NULL	CYP71	113	HMMPfam	PF00067	[3,94]	MCVQELFSAKRVHLIQPIKDEEVKKLIDTVKESASQGSPVNLSEKFLALNVSVICKAAFGLSFQGTVLNNDSFDKLIREAFLFLGSFSASDFSPMAAGSSTGSRDYKAGERRA
Brassica oleracea	Bol031085	NULL	CYP71	163	HMMPfam	PF00067	[2,159]	MGNKSVITLDDIEQLHYLKMVIKETWRLHTPAPLLVPREVMSEFEINGYMIQPKTLLYVNAWAIGRDPETWKDPEMFLPERFMDNNIDAKGQNFELLPFGSGRRICPGMYMGTTMVEFGLANMLFQFDWKLPEGMKVEDMDMEESPGLTVGMKNDLLLVPVKY
Brassica oleracea	Bol031411	NULL	CYP71	211	HMMPfam	PF00067	[1,200]	MDVFLAGIDTSSITMIWAMTELVRNPRVLKKAQENIRTTLGAKRERINEDDLGKVEYLNLIIKETFRLHPPLPFIVPRETMSHIKINGYDIPPKTQIQVNVWTIGRDPKRWTDPEDFIPERFANSSVDFRGQHFELLPFGSGRRMCPAMPMGAATVELGLMNLLYFFDCGLPDGMKIGDIDMEEYGTLSIVKKVPLQLVPLRRYGCGVQKV
Brassica oleracea	Bol031412	NULL	CYP71	359	HMMPfam	PF00067	[162,351]	MSISLCFLCLLPLIFIFLRKLQPSKWNLPPGPPKLPIIGNLHQRGELHPRNRRNLSEKYGPVVHLRFGFVPMVVISSKEAAEDVLKTHDLECCNRPETAGIRMISYNAKDIGFAPYGEEWRAMRKLSVVELFSSKKIQSFRYVREEENNLLVKKLSESASSESLDIFLAGVSTSASTMIWAMTELIRNPRVMKKVQDEIRTTLGDKKESLTEEDLNQLHYFKLMVKEIFRLHPAAPLLLPRETMSHIKIQGYDIPKKTQILVNAYAIARDPNVWKNPDEFDPDRFVDSSVDYRGLNFELLPFGSGRRICPGMAMGIVIVEFGLLNLLYFFDWGLPEKEAAKKITTGDGVALDLVQVVLH
Brassica oleracea	Bol031413	NULL	CYP71	516	HMMPfam	PF00067	[29,515]	MAMFLCLLFLLPLFLIFLKNLKSSKWKLPPGPKKLPIIGNLHQLHDLPPRNLSQTYGPVMLMRFGFVPVVVISSKEAAEEVLKIHDLDCCSRPETEGTRKISYNFKDIGFAPYGEEWKAMRKLSVVELFTTKKFHSFRYIREEENDLLVKKLMDSASKRSLVSLKRTLHALVGSIVCRIAFGINLHECEFIDEDSIVDLVHKSEILEMTSMFSDFFPGGIGRFMDWISGQNKRLDHVFSELDTFFQNILNDHLKPVRRDGERYGIINVMIDMMEQERDGDSFKLTTDHLKGMISVKTNSFFILVLRKICQRLVTHGIFYYQDIFIAGVSTSASTMVWAMTELIRSSRVMKKVQDEIRTNLEDNKERITEQDLNKLHYFKLMVKEIFRLHPAAPLLLPRE…
Brassica oleracea	Bol031419	NULL	CYP71	359	HMMPfam	PF00067	[33,190][321,352]	MSTFLYFLYLLPIFLLSFFIISKKLKPSKWKLPPGPKTLPIIGNLHNLKGLPHACFRNLSQTYGPVMLLRFGFVPVVVISSREGAEEALKTQDLECCSRPETVATRMISYNFKDIGFAPYGEEWKALRKLVVVELLNLKKFQSFSYIREEENNLLVKKLTESALTHSPVNLKKTLFTLVASIVCRLAFGIDIHKCEFVDEDNVADLVHKFELVVDGIAFSDFFPRRFDMFTEYCSFPEMLPYGFGRLIDRMFGPSKRTKKAFAELSTFFQSILDERLESGGLVLENQDIINLMIDMVKEQEEDIDSIITDMFLAQVNASVTTLVWAMTELIRNPRVMKQVQDEIRTKLGTRRRGLQKMI
Brassica oleracea	Bol031744	NULL	CYP71	443	HMMPfam	PF00067	[2,439]	MKYGPVMLLRLGLVPVVVISSSEAAEAVLKTHDLECCSRPKTVGTGKFTYGFKDIALSEYGAYWREMRKLAVIELFSLKRVQSFRYIREEEVGLVVKKVSESALRQSPLDLSKTIFSLTASIICRVALGQNFNEDGFVIDQERIEELVTEAAEAIGTFNFSDFFPGALGRFLDWFFQRYKKMNKVFEELDAFYQHVIDDHLKLEGRKDPDIVSLLLDLIHKQGNEDSFKLNIDNIKAILMDLFLAGVDTSAVTMIWAMSELVRNPRAMKKAQETIRTTLGDKKEIITEDDLGKVDYLTLIIKETFRLHPALPFILPRETMSHVKIQGYDIPPKTQIQINVWTIGRDPERWTDPGDFIPERFIDSSVDFRGQHFELLPFGSGRRMCPAMPMGVATVELGL…
Brassica oleracea	Bol031832	NULL	CYP71	502	HMMPfam	PF00067	[32,498]	MGILLCFFLVLVFTLVSSNFLKKITNSKFNLPPSPSSLPVIGNLHHLAGLPHRCFHNLSMKYGPVMLLRLGLVPVVVISSSEAAEAVLKTHDLECCSRPKTVGTGKFTYGFKDIALSEYGAYWREMRKLAVIELFSLKRVQSFRYIREEEVGLVVKKVSESALRQSPLDLSKTIFSLTASIICRVALGQNFNEDGFVIDQERIEELVTEAAEAIGTFNFSDFFPGALGRFLDWFFQRYKKMNKVFEELDAFYQHVIDDHLKLEGRKDPDIVSLLLDLIHKQGNEDSFKLNIDNVKAILMDLFLAGVDTSAVTMIWAMSELVRNPRAMKKAQETIRTTLGDKKEIITEDDLGKVDYLTLIIKETFRLHPALPFILPRETMSHVKIQGYDIPPKTQIQINV…
Brassica oleracea	Bol032181	NULL	CYP71	433	HMMPfam	PF00067	[31,427]	MAILLSFLLLLLLPLLFLFINKNKKHSNNLPSGPTQIPFIGNLHQIKGSLHTCLHDLSKKHGPMMLLRLGVVRMVVITSSEGAEEVLKTHDLECCTRPTTIALKTFSRNGNDIGSGVYGETWRELRKLSVREFFSVKKVQSFKYVREEECDLLVKKLKESALKQSPVNLSKTLFCLTGSIVSRTAFGQSFFENKHIGEERVEELMLEAHKNMSLKFTDLFPTGGLGWFLDANIYLAGVDTSAITMIWAMAELVRNPRVMKKVQDEIRTCIGSKQKERLAEEEIDKLQYLKLVVKETLRLHPPAPLLLPRETMSHIKIQGYDIQPKILLLINAWSIGRDPKYWKDPEEFTPERFIDSPVDYRGKSFEFLPFGSGRRICPGMASAIATIELGLLNLIYYFD…
Brassica oleracea	Bol032182	NULL	CYP71	502	HMMPfam	PF00067	[33,500]	MVTLLSFILLILFLVFFSLIYTKKIKDSKQNLPPSPPKLPFIGNLHQLQGLLHRRLHDLSKKHGPVMLLHLGFVPILVVSSSEAAEEVLKTHDLECCTRPKALGMQTFSRNGKDIGFASYGEEWRELRKLAVLEFFNAKKVQSFRYIREEENDLTVKKLTESALKQSPVDLSKTLFSLTASIVFRSAFGQNYFESKRICKEKIEELMFEALANMSFKFSDFFPVAGIGWFIDFVLGEHKRLYNVFLEVDTFVRKVADDHKHGVTTPDRPDIVDVMLNMIKKQEQDVTFKLTTDHLHGVISDLFLAGVDTSAIIMIWAMAELIRNPRVMKKAQDEIRTSIRIKPQERLAEEDLDKAHYLKLVVKETLRLHPAAPLLLPRETMSPIKIQGYDIPPKTLLIV…
Brassica oleracea	Bol032188	NULL	CYP71	500	HMMPfam	PF00067	[33,492]	MANIFLLPILFLVIFLLLAAFKRPKRLQHRPIPSPPTWPIIGNLHQLGELQHQSLWNLSKKYGPVMLLKLGKVPTVILSSSETARQALRDNDLNCCSRPPLAGARELSYNNKDMSFSPYNDYWKELRKLCARELFSAKQIHSFQPIKDEEIKKVIAQISESASLKNPVNLTKTFLALTVSVVCKAAFGVSFEGTVLSNDRFNKLVRDAFETLGSFSATDFIPHVGWIIDQFTGLQKMREKSVRDLDAFYEQLFDLHKEGDRQGREDFVDMLLRFEKEGTVVGTDNLTRNHIKAILMNILLGGIDTSAITMTWAMAELARNPRVMKKLQTEIRSQIKNKERISFDDTDQLKYLKMVIKETWRLHPPTPLLLPREVTSEFEIGGYTIPVKTRLHVNVWAIG…
Brassica oleracea	Bol032190	NULL	CYP71	403	HMMPfam	PF00067	[28,399]	MIVNHFSGPRELSYNHLDIPFSPFDDYWKELRRMCVQELFSAKRIHSIQPIKDEEVKRLIHSVSESASNKSPVNLSEKFLALTVSVICKAAFGLSFQGTVLNNDRFSKLVGEAFLFLGSFSASDFYPNGGWIIDRLTGLQGWRERSVRDLDDFYEQMFDLHKQGNKNGVEDFVDLLLRLEKEETVLGYGKLTRNHIKAILMNVLLGAINTSAITMTWAMAELMRNPRAMNKVQTKIRNQMGNNRSVITLDDIDQLHYLKMVIKETWRLHPPAPLLVPREVISEFEINGYKIQPKTLLHVNAWAIGRDPDTWKDPEVFFPERFMDNDIDAKGQNFELLPFGSGRRICPGMYMGTTMVEFGLANMLYHFDWKLPEGMVVEDIDMEESPGLTVGKKNELLLV…
Brassica oleracea	Bol032795	NULL	CYP71	444	HMMPfam	PF00067	[1,440]	MHQLGNHPHRSLLSLSQRYGDLMLLHFGTVPVLVASSADAARDVLKTHDRVFASRPHSKIYDKLLYGSSNMASAPYGEYWRQMKSVSVIHLLSNKMVRTFREVRQEEISLMMETVRKQSSSPMNISKITTTLTNDVICRVALGQKYGAGTDFKELIDRLMRQLGTFTFGSYVPSLAWIDWICGLERKLEKTANDFDTLLEKIVQDHEDGAGDKADFADVLLGVQRDKSVGFEVSRMSIKAIILDAFVGGTDTSSTLLEWEMQELLNHPKCLKRLQEEVRTVCKGKSSVSEDDIQDMDYLRAVIKETLRLHPPVPLMVPHISTEDVNLRGHHIPAGTQVMINLFAVGREVATWGPDADEFKPERHLNSSADFRGQDFELIPFGAGRRMCPGTSFAVVLNE…
Brassica oleracea	Bol032796	NULL	CYP71	485	HMMPfam	PF00067	[31,478]	MVMILLLCLIFFITILFFIKQRAWKKSNTIPSPPGLPLIGNMHQLGQYPHQSLRSLSQHYGPLMLLHFGTVPVLVASSADASRDILKTHDRVFASRPHSKIYDKLLYGSRNLASAPYGEYWRQMKSLSVLHLLSNKMVRTFRDVREQEISLMMETIRKQNSSPINLSKIMMTCTSDVICRVALGRKYGAETDLKELTDRLVRQLGTFTFGNFVPCLSWIDWICGLERQLEKTANDFDEILEKVVQDHEDGDGGKADFADVLLTLQRDKSVGFEVSRMSIKAIILDAFVGGTDTSSTLLEWEMSELLSHPECLKRLQEEVSTVSKGKSSVSEDDIQDMYYLKAVIKETLRLHPPFPLTVPHVSTEDVNLRGYHIPAGTQVMINLYAVGREVATWGPDADD…
Brassica oleracea	Bol032801	NULL	CYP71	451	HMMPfam	PF00067	[30,451]	MMMILLLLSIICVTILFLKKQSTGKKISTPRSPPTFPVIGNLHQLGRYPHRSLCSLSYRYGPRMLLHFGRVPVLVVSSADAAQDVLKTHDRVFASRPRSKIFRKLHYDGRDVGLAPYGEYWRQMKSVCVLHLLSNKMVRSFRDVRKEEIRIVMENIRKSNSSRINLSKLLASLTNDVICRVAFGKKYGGDTDFMELIERFEKLLGSFSIGTYVPWLAWLDWISGLDAEVEKTKNDFDEFLERVVQDHVDGGGDKNDFVHVLLAIQREKSIGFEIDRISIKAIIMNIFVGGTDTSFTVMEWAMTELLRHPKCLNILQEEVRGICKGKSNVSEEEIQDMKYLKAVIKETMRLHPSLPLLVPHESTHDVQLRDYYIPTGTQVMINVWAIGREAATWGPDAEL…
Brassica oleracea	Bol033732	NULL	CYP71	210	HMMPfam	PF00067	[37,76][89,179]	MKMSSLVSLTCSFVPFDTSLTRPTHSIIISSPIVNKDIFLAGIDTGAVTMIWAMTELAKNPRVMRKSQEEIRNTLGLEKERKQCPMSRLKINGYDIPPKTQILLNVWTIGRDPGRWTDPEAFIPERFANTCVDFKGQSFELLPFGSGRRMCPGMPMAVASVELGLLSLLYFFDWTLPEGLISEGEIDMEEAGNLTIVKKQPLQLVPVLHH
Brassica oleracea	Bol036177	NULL	CYP71	496	HMMPfam	PF00067	[30,489]	MIMWYIIVAVVIFASLLVARNMRKNKKNLPPGPPRLPIIGNLHQLGSKPQRSMLELSEKYGPLMSLKFGNVPTVVASSPETVKDVLRTFDADCCSRPYLTYAARVSYNLNDLAFSPYSKYWREVRKMTVLELYTAKRVQSFRHIREEEVASLVEFVKESASLGNTVNLSNTLMKLSGSVICRVGFGINLKGSKLEDTYEEVIRETMEVLGSFAAADYLPIIGRIIDRVTGLHSKCEKVYKAMDAFFEHSIKQHMEDESLKDDIIALLLKMERGEAELGEYRLTRNHTKGILLNVLIAGIDTSGHTITWAMTHMITNPRVLKKAQAEVREVIKNKDNITEEDIEQLEYLKMVVKETVRINPLVPLLIPREASKDIKIAGYDVPKKTWIHVNIWGVHRNPN…
Brassica oleracea	Bol038811	NULL	CYP71	496	HMMPfam	PF00067	[30,489]	MSLWYIIVAIVFSAFVLVAKKTRKTKKKLPPGPPRLPIIGNLHQLGSKPHRTMLKLSAKYGSLMSLKFGDVSTVVASSPETVKDVLKTFDADCCSRPYLTYPARVSYNLNDLAFSPYSKYWRQVRKMTVIELYTAKRVKSFRHIREEEVASFVDFIKQSASLANPVNLNKKLMKLSGSVICRVGFGMNLKGSKLENTYEEVIQGTMEVLGSFAAADYFPVIGKLIDRITGLHSKCEKVFKAMDAFFDQSIKHHLEDESLKDDIIALLLKMERGETGLGEFQLTRNHTKGILLNVLIAGIDTSGHTITWVMTHLIANPRVLKKVQAEVREVIKNKNDITEEDIEKMEYLKMVIKETFRINPLVPILVPREASKDIKMGGYDIPKKTWIHVNIWAVHRNPN…
Brassica oleracea	Bol042790	NULL	CYP71	92	HMMPfam	PF00067	[4,92]	MAHIKVQGYDIPPKRRILINAWAIARDPKLWTNPEEFIPERFIDSHVDYRGQHFELLPFGSGRRMCPGMAMGIATVELGLLNLLYFFDWKLP
Brassica oleracea	Bol042792	NULL	CYP71	341	HMMPfam	PF00067	[139,335]	MAISLLCFCLVTLVTLILIVKKIKHSKWNLPPSPPKFPVIGNLHQIGELPHRSLERLARKYGPVMLLHFGFVPVVVVSSREAAEEVLRTHDLDCCSRPKLVGTRLLSRDFKDIAFTPYDEEWKERRKLAVRELFCLKKNIFLAGIDTGAINMIWAMTELARNPKLMKKVQGEIRESLGNNKMTITEEDIDKVPYLKMVIKETFRLHHAVPLLLPRETVVHIKVQGYDIPPGRQILVNAGAIGRDPKLWTNPDEFNPERFIDKPVDYRGQHFEFLPFGSGRRICPGMPMGMAIVELGLLNLLYFFDWSLPDGMTIDDIDMEEAGTLTIVKKVPLKLVPVRVM
Brassica oleracea	Bol042793	NULL	CYP71	499	HMMPfam	PF00067	[29,493]	MSMFLYFILSMPLLFIFFKRLSYSRGKLPPGPIGLPIIGNLHQLGKSLHRSFHKLSQEYGPVMFLRFGVVPVVVFSTKEAAEEVLKTHDLETCTRPKLAATKLFSYNYKDIGFAQYGDDWREMRKLAMLELFSSKKLKAFRYIREEESELLVKKLSKSAETQTLVDLRKALFSLTASIICRLAFGQNFHECDFVDMDKVEELVLESETNLGSFAFTDFFPAGLGWVIDRISGQHSELHKAFARLSNFFQHVIDDHLKPEQPQDHSDIIGVMLDMINKESRVGTFKVTYDHLKGVMSDVFLAGVNAGAITMIWAMTELTRHPRVMKKLQQEIRATLGDNKEKITEQDLEKVHYLKLVIQETFRLHPPAPLLLPRETMSDIKIQGYNIPKNTMIEINTYAI…
Brassica oleracea	Bol042794	NULL	CYP71	406	HMMPfam	PF00067	[202,401]	MSIFLYFILLLPLLLIFLKRFSPSKGKLPPGPIGLPLIGNLHQLGKSLHRSFHKLSQDYGSVMFLRFGVVPVVVFSTREAAEEVLKTHDLETCTRPKLSATRLFSYNYKDIGFAQYGDDWREMRKLAMLELFSSKKLKAFRYIREEESELLVKKLSKSAETQTLVDLRKALFSLTASIICRLAFGQNFHECDFVDMDKVEELDVFLAGVNAGAITMIWAMTELTRHPRVMKKLQQEIRETLGDNKEKITEQDLERVQYLKFVIQETFRLHPPAPLLLPRETMSDIKIQGYNIPKNTMIEINTYSIGRDPNCWENPNDFIPERFVDSPVEYKGQHYELLPFGAGRRICPGMATGITIVELGLLNVLYFFDWSLPDGMTIGDIDMEEAGAFVVAKKVPLEL…
Brassica oleracea	Bol042795	NULL	CYP71	186	HMMPfam	PF00067	[3,180]	MTELIKNPTVMKKVQEEVRTVIGEKKEKITEQDLNQLSYFKLVIKETFRLHPTAPLLVLRETMSPFKIQGYDILKKNQIMINVYAIARDPKIWENPDEFKPERFVDSCIDYRGLNFELLPFGSGRRICPGMTMGIAMVELGLLNLIYFFDWVLPEGTTVKDIDMDEEGALIIGKKVPLELVPMRQH
Brassica oleracea	Bol042798	NULL	CYP71	500	HMMPfam	PF00067	[29,496]	MSIILYFFSFLLFSLIFVKKIKESKQNLPPSPPKFPIIGNLHQLRGLLHRCLHDISKEHGPVLLLKLGFIQMAVISSSEAAEEALKTHDLECCTRPKTNTSSTFSRDGTNIAFGPYGEAWRELRKLSVLYFFSVKKVRSFRYIREEENDLMVKKLKELAQRKSPVDLSQTLFCLAGSIIFRAAFGQRFEENKHVNKERIKELMFEVQRTASLSSSDLLPAGLGWFLYYLSGQHRRVNQVFVEVDTLLNHIIADHLKNPEDKTNKDRPDIVDSILDIMHKQEQDESFKLNFDNLKGIMQDIYLGGVDTSAITMIWAMAELVRNPRVMKKAQDEIRTCFGIKQKERIEEEDLDKLQYLKLVIKETLRLHPAGPLLLPRETMSQIKIQGYDIPPKTLLVVNA…
Brassica oleracea	Bol042800	NULL	CYP71	497	HMMPfam	PF00067	[32,492]	MAISLYLLYLLVLTLVSIIFLKLFKQSNSKLPPSPPTLPIIGNLHQLGELPHQSLWRLSKKYGPVIFMKLGTVPMIVVSTPDTAKQALRVFDLNCCSRPSLAGSRKLSYNYKDIAFSPFDDYWKEIRKLSVQELFNIKRIHSIQPIKYEEMRKLMTSLAESGAKKSPVNMSEKLLSLTAGVVCRASFGVSFQDTVLDSERFNELVPEALEILGSFSASDFYPYIGWILDRFTGLHKRRERSAQDLDAFCEQMIDLHLKKGKEENEDFVDLLMKLEKEKVVLGQAKFTTNNIKALLINILLAGIDTSAITMTWAMAELSRNPRLMRKVQSEIREKYGDKELISLEETEELEYMKMVIKETWRLHPTTPLLLPRQVMTEFEIDGYKIPVNTRLQVNVWAIG…
Brassica oleracea	Bol042801	NULL	CYP71	166	HMMPfam	PF00067	[2,158]	MGNKSIISFDDTDKLTYLKMVIKETWRLHPPIPLLSPREALSEFEINGYTIKAKTRLHVNVWAIGRDPDTWKDPEEFFPERFMDNSIDAKGLNFELLPFGSGRRICPAIFMGTTMVECGLANMLYNFDWKLPEGIMVEDIEMEESPGLSVSKKNELLLVPMKYLDH
Brassica oleracea	Bol042802	NULL	CYP71	184	HMMPfam	PF00067	[1,163]	MAELVRNPRVMKKVQSEIRNHVKHKGSITFDSIDQLPYLKMVIKETWRLHPVAPLLLPREVISEFQINGYTIQPKTHLHVNVWAIGRDPDTWKDPEIFLPERFMDSNIDAKGQNFELLTFGSGRRICPGVYMGTSMVEFCLANMLYHFDWKLPEGMSVEDVDMEEAPGLTDHEEWTSSCSYEVF
Brassica oleracea	Bol042804	NULL	CYP71	295	HMMPfam	PF00067	[31,88][102,275]	MSIYLYLVGSLILALVFIIFPRLIKSNSKLPPSPPKLPIIGNLHELGELPHQSLWRLSRKYGPVMHLKLGAIPTVVVSTPDTARQALKIFDLNCCSRPPLAEVRKLAVQQLFSNRQVNSIQPIEDEEVKNLMDSLAKAGSQNNPVNLGDKLLALTVSVVCRASFGVVFQETVLNNGSFDKLIREAFEILGSFSASNFSPYVGWFYDWLTGLQGRREKVVRDLDAFYEEMIGTHRQEKKEGSEDFVDMLLRLTKEEAVLGNDKLTRNHIKAILMVINERLKKCLLEYSRPILDIGN
Brassica oleracea	Bol044698	NULL	CYP71	509	HMMPfam	PF00067	[42,500]	MTLFSFPISTSTEMFPWLLLLLLPPLLILFKTYLLPSFKNLPPCPPKLPILGNIHQLGNLPHRTLRDLSLKYGPVITVYLGSVRTVVVHSPETAEEVLKAHDSDCCTRPRLSITKSFFYDGLGLGFTQWGDYYKDVRKLCVLELFSVKRANSFRNIREEELSRLVGSLSGSAASGSQVDLTGKLAKYVASFTCRMAFGLSFVGSGIDNERFLEIFTEANRVIGKFAAEDIFPVFGWIVDRISGLEASRRKSFRELDAFYQKAIVDHREKKKTEDEREDLIDVLLKLQSQETKLGSTRITDKHIRAILMDLFVAGIDTSAITMDWTMAEIARHPRVMKKVQTEIRERVGDKGKVTYEDLEGLEYMKMVIKETWRLHAPSPILIPREAMSRFKIKGYDIYP…
Brassica oleracea	Bol014361	NULL	CYP710	102	HMMPfam	PF00067	[9,64]	MVEFTIYIPPNPPQYPIIGNLHQVGGLPHRSLQRLAERTGHVMLVHLGLVPVTVISSKEAAEVLRTQDKDCCTRPKLVGSRLISRGFKDIGFMQYSEVERAA
Brassica oleracea	Bol027351	NULL	CYP710	503	HMMPfam	PF00067	[288,457]	MISSASMFASLGPYIASALLLFLLLEQLSYLIKKRNLPGPLFVPPLIGNAVALVRDPTSFWYKQSSTAGNSPGLSANYLVGRFILYIRDTELSHQVFSNVRPDAFHLVGHPFGKKLFGDHNLIYMFGEDHKSVRRQLAPNFTPKALSTYTALQQLVILRHLRRWEESFSGGGTRPVVLRNLVRELNLETSQTVFVGPYLDKEARDRFRKDYNLFNLGSMALPVDLPGFAFGEARRAVTRLAETLAVCAGKSKARMAAGEEPTCLIDFWMQAIVAEVNASNPPPPHSGDEEIGGFLFDFLFAAQDASTSSLLWAVALLDSEPEVLRRVREEVARIWSHESDALITVEQLAEMKYTRAVAREVVRFRPPATMVPHVAAEDFPLTESYTVPKGTIVFPSVYD…
Brassica oleracea	Bol015014	NULL	CYP711	530	HMMPfam	PF00067	[47,529]	MKTQHLWWEVLDLFLLQNKALVPFLSFIAVVVIVLYLYRPSWSVLNVPGPTAMPLVGHLPMLAKYGPDLFSVLAKHYGPIFRFQMGRQPLIVVAEAELCREVGIKKFKDIPNRSIPSPISASPLHQKGLFFTRDKRWSKMRNTILSLYQPSHLTSLIPTMQNFITRATHNLDSEPEDVVISNLFLKLTTDIIGQAAFGVDFGLSGKKTIKEDSADSSNVEVTDFINQHVYSTTQLKMDLSGSVSIILGLLIPFLQEPFRQILKRIPGTMDWRVEKANTRLSGQLNEIVSKRAKERDTDSKDFLSLILKARELDSFAKRIFTPDYISAVTYEHLLAGSATTAFTLSSVLYLVSGHLEVEKRLLQEIDEFGGRDLIPTSHDLTYKFPYLDQVIKEAMRFYM…
Brassica oleracea	Bol024525	NULL	CYP712	120	Gene3D	G3DSA:1.10.630.10	[1,111]	MVMGKRCRQNSNLPIEIRKIVSDIMACATRLGLMELFGPLRDLDVFGNGEKLRSSIWRYDALFEKILKEYEDGKSGDDGEKDKDIVDILLDTYNDPKAELKLTLNQIKFFILVRISHPLI
Brassica oleracea	Bol002675	NULL	CYP712	344	HMMPfam	PF00067	[42,266]	MDLQLSTNLLLITSFVFAFMLNAFFKWFSSKKQSSTAATKLPQSPSALPLIGHLHLIGKVLPVSFQSLARKHGPLMEIRLGASKCVVVSSSSVAREIFKDQELNFSSRPEFGSAEYFKYRGSRFVLAQYGDYWRFMKKLCMTKLLAVPQLEKFADIREEEKLKLVESVAKCCREGLPCDLSSLFVSYTNNIICRMAMSTRCSGTDNEAEEIRKLVKTCLELAGKVSVGDVLGPLKVLDFSGNGKKLVAVMEKYDLLVEKIMKEREAMGMKKEGMRKDILDMLLETHRDPTAELKITRNDMKSFLLRFDWKCVDGQKVDLSQGSGFAAEMARLLVCNPVDCFNTF
Brassica oleracea	Bol016428	NULL	CYP714	408	HMMPfam	PF00067	[89,227]	MESFFVEAVNAIWWIVVVGIIGVGYHAYGGAVVEQWRMRRYLRKQGVKGPPPSIFNGNVSEMKRVQSETIHYSGDNIISHDYSSSLFPYFEHWRKQYGRVYTYSTGLKQHLYINHPEMVKELTQINTLNVGRITHVTKRLEPILGNGVITSNGSHWAHQRRIMAHEFTHDKIKGMIGSMVDSAMQMLSKWEEMVERGGQMGCEIRVDEDFKDVSADVISRVCFGNSFFKGKKIISMINDLSTAITRCSFLFRLNGFTEMVFGSKKHSDVNTNELEKALESSIWETVKERESECVEAHKKDLLQLILDGAMRSCDGNLWDKSAYKRFVVDNCKSILVAGHESTAVSVSWCIMLLALNPNWQIRIRDEILSSCKNGIPDAETIPNLKTHSPNHKLLVEPQH…
Brassica oleracea	Bol022387	NULL	CYP714	394	HMMPfam	PF00067	[98,242][340,373]	MESLMMMETAKTIWWIIVIGVLGLGFRIYGKAMTEQWRMRRRLTMQGVKGPPPSLFRGNVPEMQRIESQTMINKHYSGDNIIAHDYTSSLFPYLDHWQKQYGTVYTYSTGMKQHLYANHPEVVKELNLANTLNLGKVSYVTKRLKSILGCGVITSNGPHWAHQRRIIAPEFFLDKVKGMVGLVVESAMPMLSKWEEMVKSREGETFCDIRVDEDLRAVSADVISRACFGSSFSKSKEIFSKLRCLQKAITHNNILFSLNGFTDIVFGTKKHGNGNIEELEKHIESLIWETVKEREKECVGDHKKDLMQLILEGAMSSCDGSLVDKASSYKSFVVDNCKSIYFAGHETSAVAVSWCIMLLALNPSWQTRIRDEVLSFCKNGIPDIDSISSLKTWK
Brassica oleracea	Bol028040	NULL	CYP715	518	HMMPfam	PF00067	[99,515]	MDQLLVMSRFGYMFINVLVLVLSLMFLKLLLRCWILPVRAQKKLRENGFSGPPPSFPLGNLNDMKKLKTAMVMVEKSKSSTIINHDIHSTALPHFALWQQQYGKVFVYWLGIEPFVYVADPEFLSIMSKGVLGKSWGKPNVFKKDREPMFGTGLVMVEGDDWTRHRHIITPAFAPINLKAMTSMMVESISNMLDRWAIQINSGNPEFDMENEIIGTAGEIIAKTSFGVKGENGAQVLKNLRAVQFALFNSNRYVGVPFSNILAYKQTLKARELGKEIDGLLLSIINERKRSLVDGDDHHDLLGMLLKADKGKFTATELVDECKTFFFAGHETTALALTWTFMLLAIHPEWQDTLREEIRQVIGDSEIEYNKLAGLKKMSWVMNEVLRLYPPAPNAQRQA…
Brassica oleracea	Bol044979	NULL	CYP715	396	HMMPfam	PF00067	[163,384]	MFLKLFKRCWISPVQAQTKLRQNGFVGPATSFPLGNFSDIKKLKIALVMAEKRKSSTIINHDIHSIALPHFALWQQQYGKVFVYWLGIEPFVYVADPEFLSVMSKGVLAKSWGKPNVFKKDREPMFGNGLVMVEGDDWTRHRHMITPAFPPLNLKAYHLAAFWISRKPKELGKEIDSLLLSIINERKRSLVEGDDHHDLLGSLLKAEKGEFTASEIVDECKTFFFAGVETTALALTWTFMLLAIHPEWQGTLRDEIRQVIGDSEIEYKKLAGLKKVLRLYPSAPNAQRQARRDIEVNGRVIPNGTNIWIDVVAMHHDVELWGDDVNEFKPERFDGDLHGGCKNKMGFMPFGFGGRMCIGRNMGFMEYKIPFSLVLSRFEISFSPRLSPFNKACVFP
Brassica oleracea	Bol044981	NULL	CYP715	523	HMMPfam	PF00067	[87,482]	MFFNVFVVVLSLVFLKLFLHCWILAVRAQKKLGENGFSGPPPSFPLGNLNDMNKLKPALVMVENNKSSTKIKHDIHSIALPHFALWQQQYGKVFVYWLGIEPFVYVADPEFLSVMSKGVLGKSWGKPNVFKKDREPMFGTGLVMVEGDDWTRHRHIITPAFSHVNLKAMKTMMVESTTNMLDRWAIQINSGNPEFDMENEIIGTAGEIIAKTSFGVKGENGTQVLKNLRAMQFALFNSNRYVGVPFSNILAFKQTLKARVLGKEIDDLLLSIINERKRSLVEGEDHHDLLGMLLKADKGKFTATELVDECKTFFFAGHETTALALTWTLMLLAIHPEWQETIRDEIRQVIGDSEIEYNKLAGLKKMSWVMNEVLRLYPPAPNAQRQARKNIEVNGRLIP…
Brassica oleracea	Bol002058	NULL	CYP718	488	HMMPfam	PF00067	[234,484]	MALEPNFLLSWIFLCIAATISSTLFFFRKKHHKFTSKKLQQPKKKLPPGEMGLPWIGETMEFYKAQKNNRVFEDFVNPRIIKHGNLFKTKIMGSPTIVVNGAEANRLILSNEFSLVVSSWPSSSVQLMGMNCIMAKQGEKHRVLRGIVANSLSYNGLESLLPNLCDTVRSHLETQWRGKEEISLYRSTKAQTFTVVFECLYGIKVELGMLEIFERVLEGVFALPVEFPCSRFARAKKARLEIESLLVEKVREKRREMEQEEGDERPNRTLFSRLVQGLIKGEITEEEVVDNMVLLVFAAHDTTSYAMAMTFKMLAQHPTCLDTLLKEHVQIKANKGEGEYLTVEDVKKMKYSWQVVRETMRLSPPIFGSFRKAVVDINYGGFTIPKGWKVLWTTYGTHY…
Brassica oleracea	Bol002804	NULL	CYP72	512	HMMPfam	PF00067	[90,487]	METSAASVTVSVAIVAVLWWVWRTLNWVWFKPKMLESYLRRQGLSGSPYTPLVGDVRRDNNMSMEARSKPIKITDDIVPRVVPFPSHMLKTHGKTFFTWRGPIPTITITDPEQIKEVFNKIYDFQKPHSFPLSRLIATGLFSYDGDKWAKHRRIINPAFHLEKIKNMVPAFHQSCSEVVGKWDKLVSEKGSSCEVDVWPGLVSMTADVISRTAFGSSYKEGQRIFELQAELAQLLTQAFRRIFIPGYRYYPTKGNRRMKAAAREVQDILRGIVNKRLRAREAGEAPSDDLLGTLLESNLGQAKGTGMSIEDVIEECKLFYFAGQETTSVLLVWTMVMLSQHQDWQAKAREEVKQVFGDKEPDTEGLNHLKIMTMILYEVLRLYPPVIQLTRAIHKEMKL…
Brassica oleracea	Bol002806	NULL	CYP72	479	HMMPfam	PF00067	[58,454]	MLESFLRSQGLAGTCYTPLVGDMRRNFSMLKEARSKPMKPTDDLISIVMPYSFHMLTTYGKTFFTWLGPVPSITIMNPQLIKEVYNKVHDFPKTHTFPLVALIADGLANADGHKWAKHRKIINPAFHFEKIKNMVPTFQQSCSEVVFQWEKLVPEKGTSCEVDVWPWIVNLTGDVISRTAFGSSYKEGQRIFILQGELANLIMQAQGKNYIPGYRHFPTRNNRRIKAIVREIQIILKGIISNREKARDAGEAPSDDLLGLLLESNLAQATGNGLTTEEILEECKLFYFAGQETTSVLLAWTMVLLSQHQDWQALAREEVIQVFGDREPDIEGINHLKVMTVIIYEVLRLYPPLIQMNRAINKEIKLGDLTLPAGVQVNMPVLLIHRDTKLWGDDAAEFK…
Brassica oleracea	Bol009797	NULL	CYP72	198	HMMPfam	PF00067	[101,190]	MIEIIAVKNVFLIGFSILILNWVWRAVNWVWLRPRRLEKYLKKQGFSGNSYRILMGDMRESNQMDQVAQSLPLPLTADFVPRMMPFIHQTVLNHGKKCFTWYGPYPNVIVMDPETLREIMSRHELFSKPKIGSHSHVFLSGLINHDGPEWSKYRSILNPAFRIDNLKSILPALNSSCKEMLEEWEKLASAERTVDLLS
Brassica oleracea	Bol009798	NULL	CYP72	519	HMMPfam	PF00067	[101,494]	MIEIITVKYVFLIGFLVLILNWVCRAVNWVWLRPKRLEKYLKKQGLSGNSYRILMGDMRESNQMDQVAHSLPLPLTADFVPRMMPFIHHTVLNHGKKCFTWYGPYPNVIVMDPETLREIMSRHELFPKPKIGSHSHVFLSGLLNHEGPEWSKHRSILNPAFRIDNLKSILPAFNSSCKEMLEEWDKLASAKGTVELDSWTYCHDLTRNMLARASFGDSYKDGIKIFEIQQEQIDLGLQAIRSVYIPGSKYLPTKFNKRLRETERDMRAMFKDMIETKEKEIKRGRATDKNSDLLCSMLDSNTKQVKEQGPDSGLSLDDLIDDCKAFYLAGQNVTSSLFLWTLVALSQHQNWQNKARDEISKAFGNNEPDFEGLSHLKVVSMILHEVLRLYSPAYFTCRI…
Brassica oleracea	Bol029295	NULL	CYP72	517	HMMPfam	PF00067	[101,492]	MIEITAVRKVFLIGFLILILNWAWRAVNWVWLRPKRLEKYLKKQGFSGNSYRVLMGDMSESNKMDQVAHSLPLPLTADFVPRMMPFLHDTVLNHGKKCFTWYGPYPNVTVMDPETLREIMSRHELFPKPKIGYHVFLSGLLNHEGPTWSKHRSILNPAFRIDSLKSILPAFNSSCKEMLEEWEKLASPKGTVELDAWTYCHDLARNMLARASFGDFYKDGINIFQIHQEQIDLSLQTIRSVYIPGSKFLPTKFNKRLRETERDMRAMFKAMIETKEKEIQRGRDTNKNADLLCSMLASNTKQIIEQGPASGLSLDDLIDDCKAFYLAGQSVTASLFVWTLVALSQHQEWQNKARDEISKAFGNNEPGFEGLGHLKVVSMILHEVLRFYSPAYFTCRITN…
Brassica oleracea	Bol038280	NULL	CYP72	390	HMMPfam	PF00067	[101,377]	MIEIIVARKVLLIGVSILILNWVWRAVNWVWLRPKRLEKYLKKQGFSGNSYRILMGDMRESNQMDQVAHSLPLPLTADFLPRMMPFLHHTVLNHGKKCFTWYGPYPNVIVMDPETLREIMSRHELFPKPKIGSHNHVFLSGLLNHEGPNWSKHRSILNPAFRIDNLKSILPAFSSSCKDMLEEWEKLASAKGTVELDSWTYCHDLTRNMLARASFGDSYKDGIKIFEVQQEQIDLGLQAIRSVYIPGSKFLPTKFNKRLRETERDMRAMFKSMIETKAKEIKRGRQADKDSDLLFSMLASNTKQIKEQGPDSGLSLDDLIDDCKAFYLAGQNVTSSLFVWTLVALSQHQDWQNKAREEISQAFGNKEPDFEGLSHLKVICGGRKTGNASN
Brassica oleracea	Bol026270	NULL	CYP720	483	HMMPfam	PF00067	[267,472]	MAEHTGQSYWFLSVSALTTFLACIIIFLLVGITRRKRKEPHRLPPGSRGWPLIGDTIAWLNAVSGSHPSSFVEKQVKRYGRIFSCSLFGKWAVVSSDPAFNRFIMQNEGKLFQSSYPKSFRDLVGKDGIITVHGEQQRRLHSIASSMMRQDQLKTHFLEDIPAVMLQTLSNFKDGEVVLLQDVAIHLMVNQLLGVSSESEVDEMSQLFSDFVDGCLSVPINLPGFTYHKAMKARKEIIRKIDKTVEKLVHSKEADTAGNGVLGRLLEEESLPNESMADFIINLMFAGNETTAKTMLFAVYFLTHCPKAMTQILEEHEKLAGETLTWQDYKTMDFTQCVIDETLRLGGIAIWLMREAKEDVSYQDYVIPKGCFVVPFLSAVHLDESYYKESLSFNPWRWL…
Brassica oleracea	Bol027753	NULL	CYP721	436	HMMPfam	PF00067	[298,433]	MAVPFVFFLFLFLFLLIFRLFYTNLWIPWRLQSHFNKLRLTGPRYRLFTGNSAEVTRLTAEAKSKPIPSGNNPHEFVHRVAPHYHNWSRAYGKTFLYWFGTKPVVATSDPKLIREALKSKSFDRVGHNPLSKLLYAQGLPGLRGDQWAFHRRIAVQAFTMDKVKVRFSLQRWVPQMVASTMMFVEKWEEMRNGEEEVELDVHREIHSLSAHMLSRTAFGNNVEEGKRIFALQERMMRLFYLVRWSIYIPGYRFLPSKTNREIWMIEKQIRGSILGLIEKNKTRDAEIEGTLLQAFMSPYLGMIINETLRLYPPAMTLNRDTLRKAKLGSLEIPEGTQLYLSVVAMHHDRDAWGEDAEEFNPGRFEDTRKDSALLVPFGLGVRTCVGQNLAVVEAKTVLA…
Brassica oleracea	Bol029337	NULL	CYP722	489	HMMPfam	PF00067	[224,485]	MDHLSLCPLVVLLLCLVILALSKIFKTVIQDQEKSTADIPPGSHGFLVVGETLQFMLSVNSGKGFYEFVRSRRIRYGSCFRTSLFGETHVFLSTTESARAVLNNESGMFTKRYIKSIAALVGDRSLLCASQHHHKILRSRFINLFSKKSTALMVRHFDELVVDALSGWEHRGTVVLLTDLLQITFKAMCKMLISLENEEELGSLQRDVGFVCEAMLAFPLNLPWTRFHKGIMARGRVMEVLEKIIRERRNETNSHNNNYHEDFLQQLLAVDSDGSASSSDHSTKLTDAEIKDNILTMIIAGQDTTASALTWMVKYLGENQKVLNILIEEQTQLAKQASHKPFLELDDLTEMTYASKMVKESLRMASVVPWFPRLVLQDCEMEGYKINKGWNINIDARSI…
Brassica oleracea	Bol029346	NULL	CYP722	61	HMMPfam	PF00067	[1,55]	MASVVPWFPRLVLQDCEMEGYKINKGWNINIDARSIHLDPNVYSEPHKFNPSRFDVRTVYS
Brassica oleracea	Bol004225	NULL	CYP724	435	HMMPfam	PF00067	[221,415]	MGWPFIGETISFFKPHRSDSIGTFLQQRVSRYGKVFMSNLCGGKAIVSCDQELNMFILQNEGKLFTSDYPKAMHDILGEYSLLLATGKIHRKLKNVIISFINLTKSKPEFLLCAENLSISMLESWKNCREIEFHKEVKMFTMSVMVNQLLSIKPEDPARSYVLQDFLTYMKGFVSLPVPLPGTAYTNAIKARKRLSTRVMGMIKQREHEEREMKKGLREEDFLDVIMSNEDLNYEEKVSIVLDILLGGFETSATLLSLVVYFLAKSPNVLQKLKEEHESIRAKKGDEKLLNWEDYQKMEFTQRVMSEALRCGNIVKTVHRKATHDIKFKEYVIPKGWKVFPIFTAVHLDPSLHENPYEFNPMRWTDKGKMNKKTTAFGGGVRVCPGGELGKLQIAFFLH…
Brassica oleracea	Bol043359	NULL	CYP724	441	HMMPfam	PF00067	[179,438]	MGWPFIGETISFFKPHRSDSIGTFLQQHVSRYGKVFKSNICGGKAIVSCEQELNMFILQNEGKLFTSDYPKAMHDILGEYSLLLVTGEVHRKLKNVIISFINLTKSKPEFLLCAENLSISMLASWKNCREIEFHNEVKMFTLSVMVNQLLSIKPEDPARRYVLQDFLSYMKGFISLPVPLPGTAYTNAIKARKRLSARVMEMIKSRENKEEEMNKALREEDFLDVIMSSEDLNYEEKVSIVLDILLGGFETSATLLSLVVYFLAKSPSLLQKLKEEHEAIRAKKGDGELLNWKDYQKMEFTQCVMSEALRCGNIVKTVHRKATHDIKFKEYVIPKGWKVFPIFTAVHLDPSLHENPFEFNPMRWTDKAKMNRKTTAFGGGVRVCPGGELGKLQIAFFLH…
Brassica oleracea	Bol004608	NULL	CYP73	481	HMMPfam	PF00067	[34,474]	MDLLLSEKPLIAVFLAVVLATMISKLRGKKLKLPPGPIPVPVFGNWLQVGDDLNHRNLVDYAKKFGDLFHLRMGQRDLVVISSPDLAKEVLQTQGVEFGSRYRNIVYDIFTGKGQDMVFTVYGEHWRKMRRIMTVPFFTNKVVQQNREGWEFEAASVVEEVKKNPDAATKGIVVRKRLQLMMYNNMFRVMFGKRFESEDDPLLLRLKFLNGERSRLTQSFEYNYGDFIPILRPFLRGYLKICQDVKERRLALFKKYFVDERKEIASAKPTGSVKYAIDHILEAEEKGEINADNVLYIVENINVAAIETTLWSIEWGIAELVNHPEIQSKLRNEIDTVLGPGVQVTEPGLHKLPYLQAVLKETLRLRMGVPLLVPHMNLKDAKLAGYDIPAESKILVNAW…
Brassica oleracea	Bol004610	NULL	CYP73	505	HMMPfam	PF00067	[34,499]	MDLLLLEKSLIAVFAAVVLATVISKLRGKKLKLPPGPIPIPIFGNWLQVGDDLNHRNLVDYAKKFGDLFLLRMGQRNLVVVSSPNLTKEVLHTQGVEFGSRTRNVVFDIFTGKGQDMVFTVYGEHWRKMRRIMTVPFFTNKVVQRNREGWEFEAASVIDDVKKNPDSATKGIVLRKRLQLMMYNNMFRIMFDRRFESEGDPLFLRLKALNGERSRLAQSFEYNYGDFIPILRPFLRGYLKICQDVKDRRLALLKKYFVDERKQIASSKPTGSEGLKCAIDHIVEAQQKGEINEDNVLYIVENINVAAIETTLWSIEWGIAELVNHPEIQSKLRNEIDTVLGPGVQITEPELHKLPYLQAVIKETLRLRMAIPLLVPHMNLNDAKLAGYDIPAESKILVN…
Brassica oleracea	Bol006704	NULL	CYP73	1165	HMMPfam	PF00067	[34,499]	MDLLLLEKSLIAVFAAVVLATVISKLRGKKLKLPPGPMPIPIFGNWLQVGDDLNHRNLVDYAKKFGDLFLLRMGQRNLVVVSSPNLTKEVLHTQGVEFGSRTRNVVFDIFTGKGQDMVFTVYGEHWRKMRRIMTVPFFTNKVVQQNREGWEFEAASVVEDVKKNPDSATKGIVLRKRLQLMMYNNMFRIMFDRRFDSEDDPLFIRLKALNGERSRLAQSFEYNYGDFIPILRPFLRGYLKICQDVKDRRLALFKKYFVDERKQIASSKPTGSEGLKCAIDHILEAQQKGEINEDNVLYIVENINVAAIETTLWSIEWGIAELVNHPEIQSKLRNEIDTVLGPGVQVTEPELHKLPYLQAVIKETLRLRMAIPLLVPHMNLNDAKLAGYDIPAESKILVN…
Brassica oleracea	Bol033347	NULL	CYP73	505	HMMPfam	PF00067	[34,499]	MDLLLVEKSLIAVFVAVVLATVVSKLRGKKLKLPPSPIPIPIFGNWLQVGDDLNHRKLVDYAKKFGELFLFKMGQRNIVVVSSPDLTKEVLHTQGVEFGSRHRNMVYDIFTGKGQDMVFTVYGEHWRKMRRIMTVPFFTNKVVQQNHEGWEFEAASVVEDVKKNPDAATKGIVVRKRLQLMVYNNMFGIMFGKRFESEDDPLFLRLKFLNGERGRLTQSFEYNYGDFIPILRPFLRGYLKICQDVKDRRFALFKKYFVDDRKQVATPKPTGVGGLKCAIDHILEAQNKGEINEDNVLYIVENINVAAIETTLTSMEWGIAELVNHPDIQSKLRNEIDTVLGLGVQVTEPELHRLPYLQAVIKETIRRRMAVPLLVPHMNLKDAKLAGYDIPEESRILIN…
Brassica oleracea	Bol033349	NULL	CYP73	505	HMMPfam	PF00067	[34,499]	MDLLLLEKSLIAVFAAVVLATVISKLRGKKLNLPPGPIPIPIFGNWLQVGDDLNHRNLVDYAKKFGDLFLLRMGQRNLVVVSSPNLTKEVLHTQGVEFGSRTRNVVFDIFTGKGQDMVFTVYGEHWRKMRRIMTVPFFTNKVVQRNREGWEFEAASVVEDVKKNLDSATKGIVLRKRLQLMMYNNMFRIMFDRRFESEDDPLFLRLKALNGERSRLAQSFEYNYGDFIPILRPFLRGYLKICQDVKDRRLSLFKKYFVEERKQIASSKATGSEGLKCAIDHILDAQQKGEINEDNVLYIVENINVAAIETTLWSIEWGVAELVNHPEIQTKLRNEIDTVLGPGVQVTEPELHKLPYLQAVIKETLRLRMAIPLLVPHMNLNDAKLAGYDIPAESKILVN…
Brassica oleracea	Bol027773	NULL	CYP734	473	HMMPfam	PF00067	[218,464]	MEDESSNWLIPKVLLLSVILSLVIVKGMSLLWWRPRKIEEHFSKQGIRGPPYQFFIGNVKELVGMMLKASTHPMPFSHNILPRVLSFYHHWRKIYGATFLVWFGPTSRLTVADPDLIREIFSKSEFYEKNEAHPLVKQLEGDGLLSLKGEKWAHHRKIISPTFHMENLKLLIPVVLKSVTEMVEKWSGKLSETGEVEVDVYECFFPTKGNLKSWKLEKEIRKSLLRLIEWRRKSKESKELGLEPAASAKDLLALMIQAKNVTVQDIVEECKSFFFAGKQTTSNLLTWTTILLAMHPEWQAKARDEVLRVCGSRDVPTKDHVVKLKTLGMILNESLRLYPPIVATIRRAKSDVELGGYKIPCGTELLIPIIAVHHDQAIWGNDVNEFNPDRFANGVPRAA…
Brassica oleracea	Bol040164	NULL	CYP735	511	HMMPfam	PF00067	[77,504]	MTSILRVLYDTISCYWLTPRRIKKIMAGQGVTGPKPRPLTGNILEISAMVSQSVSKDCDSVHHDIVGRLLPHYVTWSKQYGKRFIVWNGTDPRLCLTETELIKELLMKHNGVSGRSWLQQQGTKSFIGRGLLMANGQDWHHQRHLAAPAFNGERLKARNKLNLMQKHMVECTTRLVERLRKEVGKGGGEVEIGEEMHQLTADIISRTEFGSSFEKGKELFNHLTVLQRRCAQATRHLCFPGSRFLPSKYNREIKSLKKEVERLLIEIIQSRRDCAEMGRSSTHGDDLLGLLLNEMDSHKNKNNDNNNLQLIMDECKTFFFAGHETTALLLTWTMMLLADNPTWQEKVRDEIREVCGCDGLPSVDQLSKLTSLNKVINESLRLYPPATLLPRMAFEDIKL…
Brassica oleracea	Bol045100	NULL	CYP735	394	HMMPfam	PF00067	[111,388]	MMVVLIKYVLVIVMTLILRVLYDSIWCYYVTPRRIKKLMERQGITGPNRRLLTGNIIDISKMVSYSVSDHCSSIHHNIVPRLLPHYVAWSKQYGTYPGPTFLDVRWKRFIVWNGTEPRLCLTETEMIKELLTKHNSVTGKSWLQQQGTKGFIGRGLLMANGGAWHHQRHLAAPAFTRDRLKGYAKHMVECTRMMAGKLRNEVKESGGDDKEVEIGEEMRRLTADIISRTEFGSSYDKGKELFSLLTVLQRLCAQSTRHLCFPGSRFLPSKYNREIKSLKTDVERLLMEIIESRKDNVEIGRSISYGDDLLGLLLNQMDRNKNNLNVQIIMDECKTFFFTGHETTSLLLTWTLMLLAHNPTWQEKVRHEVRQVCGQDGIPSVEQLSSLTSNTHVD
Brassica oleracea	Bol005051	NULL	CYP74	489	HMMPfam	PF00067	[325,421]	MASASLPPPPPSSTSLTSQQSSPPPSQLPIRKMPGSYGLPLVGPLSDRLDYFWFQGPDKFFKSRSEKYKSTVFRTNIPPSFPFLGNVNPNIVAVLDVKSFSYLFDMDLVDKRDVLIGDFRPSLDFYGGIRVGVFLDTTEPKHAKVKSFAMEILKRSSEVWLRELLSNLDTFWETVESDISKNDDGASYLIGLQRCIFNFLSTALTGANPSVSPDIAENGWKMLDKWLAIQVIPTTKIGILQPFEEIFLHSWAYPFFLVAGDYQKLYNFISENAGDVIRLGDEEYGLTRDETVHNLIFVLGFNAYGGFSVFLPSLIGRIAGDTSGLQERLRTEVRKVCGSGSVLNFRTVNEMELVKSVVYETLRLNPPVPLQYARARGDFKISSHDAVYEVKKGELLCGY…
Brassica oleracea	Bol035942	NULL	CYP74	529	HMMPfam	PF00067	[358,457]	MASPSPPFPISLHATLHQTTTARSTPLKFSSTRVLTRPIKASTSETPPDLAVETRTGSGSKDLPIRTIPGSYGLPIIGPLKDRNDYFHKQKPEEFFKSRIRKYNSTVFRVNMPPGGFIADNPQVVALLDGKSFPVLFDVDKVEKKDLFTGTYMPSTELTGGYRILSYLDPSEPNHAKLKSLLFHLLKTSRNRIFPEFKATYSELFDSIEKELAVNGKADFGGPGDAAAFNFLARAMYGKNPADTKLGSDAPSLITKWVFFNLHPLLTLGLPSIIEDPLLHTFRLPSALIKSDYQRLYEFFLESSGEILIEAEKLGISREEAAHNLLFATCFNTWGGMKILFSNLVKRVGRAGTKLQIRLAEEIRSVIKSNGGELTMGGIEQMELTKSVVFECLRFEPPV…
Brassica oleracea	Bol043829	NULL	CYP75	511	HMMPfam	PF00067	[30,496]	MTNLYLTILLPTFIFLIVLVLSRRRNNRLPPGPNPWPIIGNLPHMGPKPHQTLAAMVTTYGPILHLRLGFADVVVAASKSVAEQFLKVHDANFASRPPNSGAKHMAYNYQDLVFAPYGQRWRMLRKISSVHLFSAKALEDFKHVRQEEVGTLMRELARANTKPVNLGQLVNMCVLNALGREMIGRRLFGADADHKAEEFRSMVTEMMALAGVFNIGDFVPALDCLDLQGVAGKMKRLHKRFDAFLSSILEEHETMKNGQDQKHTDMLSTLISLKGTDFDGEGGTLTDTEIKALLLNMFTAGTDTSASTVDWAIAELIRHPEIMRKAQEELDSVVGRGRPINESDLSQLPYLQAVIKENFRLHPPTPLSLPHIASESCEINGYHIPKGSTLLTNIWAIAR…
Brassica oleracea	Bol001591	NULL	CYP76	287	HMMPfam	PF00067	[38,141][204,286]	MEIFSEKLLLPICFILSCFFIFTTARFRQSSPRSATLPPGPPRLPIIGNIHQVGKLPHRSFADLSRTYGPIMHLKFGRLNTVIITLPEAAREVLRTHDQTLSDHKAPNAVRSISHHKVSAAWIHPFSARWRLLRKLSVRILSVTHLFSPQRIEATKALRMKKVQELVSFMDESSKREDSVIGAMEAAGSPDLANFFRFLSFLICKVLVNVWAIGRDPGVWENPTRFEPERFLGKEIDVKGKNYKLTPFGAGRRICSGLPLAVKMVSLMLVSLLYSFEWKLPNAVDMD
Brassica oleracea	Bol004433	NULL	CYP76	516	HMMPfam	PF00067	[37,510]	MIKLLTMHELLGIFASIALLIYVACLFHTKRRRVNLPPGPNPWPVIGSMFQLSGSPPHHSLTNLSQCHGPIMTLRLGSMLTVVISSSEVAREIFKKHDAALAGRKIYEAMKGGKSSDGSLITAQYGPYWRMLRRLCTTQFFVTRRLDAMSDVRSRCVHQMLRFVEEGGQNGTKTIDVGRYFFVMAFNLIGNLMFSRDLLDPDSKRGSEFLYHTGKVMEFAGKPNVADFFPLLRFIDPQGIRRKTQFHVERAFEIAGEFIKERTEVRERERSDEKTKDYLDVLLEFRGGDGVDEEPARFSARDINVTVFEMFTAGTDTTTSTLEWALAELLHNPRTLTKLQNLLRTYFKSPNQKLQEEDLPNLPYLSAVIMETLRLHPPLPFLVPHKAMSTCHIFDKYTI…
Brassica oleracea	Bol021735	NULL	CYP76	687	HMMPfam	PF00067	[215,679]	MVTHLFSPQRIEASKALRMKKVQELVKFMDESSKREDAVHMSRASFTTTLNIISNILFSVDLGSYGSEKSNGFHDSVIRGMEAAGSPDLANFFPFLRFLDLQGNTKKMKFFIENLLKVFRGFIDTKTLEKLLRNNTKDASNSDFLDALLDETELDNNDIEHLLLIRYVFLSLKKHQMEITSENSMSLLFCFISSCFLVFITARFRRGSRLTVTLPPGPPRLPFIGNIHQVGKNPHRSFADLSKTYGPIMSLNLGSLKSVVITSPEAAREVLRTHDQILSARKSTDSIRSVGHHEVSVIWLPASSARWRMLRKLSINQMFSPQRMEATKALRMKKMQELVSFMHERSEKEEAVDISRASFTTVLNIISNILFSVDLGSYDVTSKSNRFRDTVIATMEAAG…
Brassica oleracea	Bol021736	NULL	CYP76	464	HMMPfam	PF00067	[3,450]	MLPPGPPRLPIIGNIHQVGKLPHRSFSDLSRTYGPIMRLKFGRLNTVIITSSEAAREVLRTHDHILSGRMSPNAVRSINHHKVSVAWIHPSSARWRLLRKLSVTHLFSPQRIEATKALRMKKVQELEKFMDESSKREEAVDISRASFIATLNIISNILFSVDISSYGSGKSNGFHDSIIGVMEAAGSPDLANFFPFLGALDLQGTSKKMTLCTGKLFKVFRGFIDTKTAEKSLRKNPKEASTSDFLDALLDEAEPDNNDIEHLLLDMFVAGTDTSSSTLEWAMAELLANPITMAKAQAEIERMIGQDGLVQEPNISEFPYLQAVLKETLRLHPPVPLLLPRKAETDVEIFGYLVPKNAQVLVNVWAIGRDPDVWENPAQFEPERFLGKETDVKGKDYEL…
Brassica oleracea	Bol021737	NULL	CYP76	481	HMMPfam	PF00067	[1,473]	MHLVGKNPHRSFAHLSKTYGPVMSIKLGCLNTVVIASPNAAREVLRTHDQILSGRYWNEAVRSIDHHSFSVAWLHPSSPLWRLLRKISVTHLFSPQRIEATQALRMKKVQELINFVSECSDKEEAVDISRASFVTALNIVSNILFSIDLGNYDSRKSSDFQDMVIGVMESAGNTELANFFPFMRFLDVQGTRKKVKDCSERLFRAFRRLYDDRIKGNSLQTENKDVSSKDFLDALIDLNQGDEAELNINQIEHFFSLEILFLLIKLHIQTHQSPNGDLFSAGTDTNSSTVEWAMAELLQNPKAMTKVQDEIDSVIGQNGVVQESDISQLPYLQAVVKETFRLHPPAPLLLPRKAETDVEILGFLVPKDTQVLVNVWAVGRDPSTWENPNRFEPERFLGK…
Brassica oleracea	Bol021738	NULL	CYP76	925	HMMPfam	PF00067	[40,204][506,919]	MDIMLGKTLLLLGCFILSCFFIISTTRSRRRKSLTAAATPPGPPRLPIIGNINLVGKDPHRSFADLSKTYGPVMSLKLGFLNTVVITSPEAAREVLRTHDQVLSNRGSNNSINSINHQELSLVWAPSSSLRWRLLRKLSATMLFSPQRMEATKALRMNKVKDLISFMSESSEREKAVDISHALFTTTLNIISNILFSVDLGSYDPFKKLNGFQDTVIGVMEAIGNPDAANYFPFLRFLDLQGNSKKMKDNIERLFRVFRGFIDAKIAEKALLNNPKDVTDGDFVDALLHLTEGDEAELNTNDIEHFLSVAPPPRRFVPPTPRCELTGDFDTALQRRDASFTPPFWAWALNNKGSSPFYDPKGLSSDLPPQSYPTSFSRFVSKSNIPMELEMTTVSTVSP…
Brassica oleracea	Bol021739	NULL	CYP76	509	HMMPfam	PF00067	[39,497]	MCVMSLLLCLVSSCFLLLYFFVTVKTRSSSRGSSRATLPPGPPKLPVVGNIFQVGYSPHRSLTALSKIYGPIMGLKLGSLTTIVISSPEAAKEALKTQDHHLSARTFNDPVRVFDHHEYSVAWGPPSARWRLLRKITTMHLLSTQRLNAMEPLRMKKVEELMSFINKCCEREEAVDIARAFFVTALNIISNALFSTDFATHDSKSSHEYHNTVISLMNVTGKPNVGDYFPFLRFLDLQGTRKEATLCTQRLFKVFQDFMNARMAKKSSHTKDISSFDMLDTLLDLTQENKAELSLNDIKHFLQDLFTAGTDTNSSTMEWVMSELIRNPEKMVKAQSEIRQVIGENGVVQESDIPRLPYLQAIVKETLRLHPAAPLIPRKSESDVHIFGFLIPKNASVLV…
Brassica oleracea	Bol030192	NULL	CYP76	511	HMMPfam	PF00067	[42,502]	MELSIIPAVVTVLFFLVTLFLFSTARTRRDPNYGGNGQGSLPPGPPGLPLVGNIFQLGFNPHRSLAVFSKTYGPIMSLKLGRLTAVVISSPEAAKEALKTHDHVMSARTFNDPIRAFDHHKHSVVWIPASARWRFLKKIVVQNLLSPQNLDGIQSIRMKKVEELVSLVNTFCERGEAIDMARASFVTSFNIISNALFSVDLATYSSNSSSFEFHETVVHLMEICGKPNAGDFFRLLRFLDLQGSRKESTLCIEKLFRVFHEFIDDRVTKRLSQTAASSNDMLDALLDIKQQNQEEITINDMKHLFLDLFVAGTDTNSSTIEWAMTELLRSPDKMVRAQSEIRQVIGGNGVLQESDIPRLPYLLAVVKETLRLHPPAPLIPRKSESDVQIFGFFVPKNSQ…
Brassica oleracea	Bol037290	NULL	CYP76	469	HMMPfam	PF00067	[3,462]	MLPPGPPRLPIIGNIHQVGKLPHRSFADLSRTYGPIMHLKFGRLNTVIVTSPEAAREVLKTHDQTLSSRTSPNSIRSINHQNISVAWIHPSTARWRLLRKLSATHMFSPQRIEATKALRMKKVQELMSFMDESSEREEAVDISRASFITTLNIISNIIFSVDLCSYGSEISNGFHDSVIGGMEAAGSPDLANFFPLLGFLDLQGNSKRMKFCTERLFKVFRGFIDIKTAEKSLRNDPKDASNRDFLDALLDLTVGDEAELDNNDIEHLLLDMFIAGTDTSSNTVEWAMAELLTNPKTMVKAQSEIQRIIGQNGFVQEPDISELPYIQAVVKETLRLHPAVPLLLPRKAETDVEVFGYLVPEDAQVLVNVWAIGRDPNVWENPTRFEPDRFLGEEIDVKG…
Brassica oleracea	Bol037527	NULL	CYP76	525	HMMPfam	PF00067	[43,484]	MKNTIAPAVLLMFSFLLTYLLLAAVTSRRRSSAPLRLVPSRPPGPPRCVGWPIIGLLHIIGKAPHLSLATLSRVYGPVMSLRLGSLTTVVISSPEAAREVLRTLDHVFSAQAFSETVRTIGHQEDVSTPRLPSMSPHWRLWRKILETKLFSRKCLDATKTIRSKKVKELITFIVESCERGEAVEIARACFVTSLNVISNVVFSTDLGSYDQMASMELRDSLFCVMKIMGKPNLANYFPSIEHLDLQGIREEMKVCSERLFSVFQGLIDARVAERSSRTEPRDAYSSDRDLLDSLIDLILEDGSEVDMNDIKHFLYDLFIAGTETNSTTVEWAMVELLRNPEAMANAKVEINFIVGPNRYVRDSDLLEFPYLQAVVTETLRLHPPNPFLIPRKAESDIEV…
Brassica oleracea	Bol037529	NULL	CYP76	376	HMMPfam	PF00067	[20,337]	MPWPSLFTDGLYYVPHRLWRKISATHMFSPQCLDATKSVRMKKVNELVTFMSEICERGESVDIARASFVTSLNIISNTFFSTNLGSYDPRTSMELQESVVRIMETIGKPNLANYFPLIGFLDLQGIRKEMKVCSDVLFHVFQGFINARNNEKTTRNEGDLLDSLMDLVKENGSELNVNDIKHFLYDLFLGGTDTNSTVVEWAMAELLRNPKTMAKAQAEMEAVVGPNGVVQESHMSDLPYLQAVVKETLRLHPPGPLLAPHKAETNVEVLGFLVPKNAQVLVNAWYIGRDSSIWENAERFEAQRFLSAREIDVKGRDFELIPFGAGRRICPGMSVAMKALQNGVLPEDLDMDESFGLTLHKTNPLYAVPVKKRANG
Brassica oleracea	Bol044541	NULL	CYP76	413	HMMPfam	PF00067	[1,324][325,407]	MTLKLGWLTTVVISSPEAAKEVLKTHDHVLCYRISTDPVRATGHHERSFAWLPPFGRWRFLRKITTQQLFSTRSLEATKHLRMRKVQELMSFVDRCSERSVAVNIARASFITSLNIISNALFSTNLASFDDSETTDDFQNVVLRMMEIAGKPNTADFFPFLGFLDLQGTKKEARLCMNKLFRVFQRFIDTKRSLKASRKKENDMLSSLLDISQEKESELDDDGIKHLLLDLILAGTDTSSSTVEWAMAELLRNPKMMVKAQEEIRQVIRRNDAVRELDIFELPYLQAVVKETLRLHPPSPFLIPRTSESDDVRIFEFIIPKNTQFKPERFLGREIDVKGNDFELIPFGAGRRICPGLPLGFRIVHLVLAALLYGFDWKYQNGILPENVDMSEAFGVTLH…
Brassica oleracea	Bol002308	NULL	CYP77	510	HMMPfam	PF00067	[36,508]	MDLTDVFIFLFALYFLNLWWRRYSSGRSSQCRLNIPPGPKGWPLVGNLLQVISQRRHFVFLMRDLRKKYGPIFTMQMGQRTMIIVTDEKLIHEALVQRGPTFASRPPDSPIRLMFSVGKCAINSAEYGPLWRTLRRNFVTELVTPTRVKQCSWIRTWAMENHMKRIQKESVEKGYVEVMSQCRLAICSILICLCFGAKISEEKIKNIENVLKDVMLITSPTLPDFLPVLTPLFRRQVREARELRKTQLECLVPLIRNRRAFVDAKESPNEEMVSPIGAAYVDSLFALKPVERGGELKDEEIVTLCSEIVSAGTDTSATTLEWALLHLVTDQNIQEKLYEEVVGAVGKNGVVEEDDVTKMPYLEAIVKETLRRHPPGHFLLSHAAVKDTELGGYDIPSGA…
Brassica oleracea	Bol002450	NULL	CYP77	497	HMMPfam	PF00067	[32,495]	MLDLFFFFTLLITVFVYTLTRICHKTKRVNLPPGPPGWPVVGNLLQFARSGKQFFEYVDEMKKIHGPILTLKMGIRTMIIISDADLAHQALIERGAQFATRPVETPTRKIFSSSDITVHSAMYGPVWRSLRRNMVQNILSSNRLKEFASVRKSAVDKLVERIRSEAEEHDGIVWVLRNARFAAFCILLDMCFGVEMDEESVEKMDRMMTEILIAVDPRIHDYLPVLTPFYSKERKLALELRRKLVEFVVGFIEKRRSAIQNPTASSFAYLDTLFNLKIDGRETTPSDEDLVTLCSEFLNAGTDTTGTAIEWGIAQLITNPKIQSRLYDEIKSTVGDRTVDEKDLDTMVFLKAFVKEILRRHPPTYFTLSHGVTEPTTLSGYDIPVGANVEFYLPGMSED…
Brassica oleracea	Bol005847	NULL	CYP77	516	HMMPfam	PF00067	[47,514]	MSLLSFPLTSFNISPSLFFTIISTLVSAFVILFLTRKSSNSKRVNLPPGPPGWPVVGNLFQFARSGKQFYEYADDLREKYGPIYTLRMGSRTMIIISDATLAHDVLIQRGPMFATRPKENPTRTIFSSNTFTVNASVYGPVWRSLRRNMVQNMLSSTRFKEFWSLRRSAMDKLADRIKSEAGENNGLVWVLRNARFAAFCILLEMCFGIEMDEESILKMDAMMKKVLITIDPRLDDYLPILAPFYSKERRRALEVRREQVELVVGFIERRRRALRNPGTDKTATSFSYLDTLFDLKIEGRKTTPSNEELVTLCSEFLNGGTDTTGTAIEWGIAQLIANPEIQSRLYDEIKSTVGDRAVEEKDVEKMVFLQAFVKEILRKHPPTYFTLTHTVTEPTTVAG…
Brassica oleracea	Bol015369	NULL	CYP77	504	HMMPfam	PF00067	[39,502]	MPLFSFSLGLTLLAIIISGLVFTFTRWSSKTTKKRLNLPPGPPGWPVVGNLFQFARSGKQFFEYAEELKKTYGPIFTVRMGTRTMIILSDASLVHEALIQRGSLFATRPAENPTRTIFSCDKFTVNAAKYGPVWRSLRRNMVQNMLSSTRLKEFGSVRRSAMDKLIERIKSEGREHDGLIWVLRNARFAAFCILLEMCFGIAMDEESIEKMAEMMKTVLMTVDPRIDDYLPILAPFFSKERKRALEVRREQVDLVVSLIEKRRRAIRNKTAPSFSYLDTLFDLKVEGRETAPSNEEIVTLCSEFLNGGTDTTGTAIEWGIAQLIANPEIQSRLYDEIRSTAGDRRIEEGDVDKMVFLQAFVKELLRKHPPTYFSLTHAVMETTSLGGYDVPAGVNVEVY…
Brassica oleracea	Bol031312	NULL	CYP77	510	HMMPfam	PF00067	[36,508]	MDLTDVIIFLFALYFLNLWWRRYSSSRSSQCRMNIPPGPKGWPLVGNLLQVIFQGRHFVFIMRDLRKKYGPIFTMQMGQRTMIIVTDEKLIHEALVQRGPTFASRPPDSPIRLIFSVGKCAINSAEYGSLWRILRRNFVTELVTPTRVKQCSWIRTWAMENHMKRIQTESVEKGFVEVMSQCRLTICSILICLCFGAKITEEKIKNIENVLKDVMLITSPKLPDFLPVFTPLFRRQVREARELRKTQLECLVPMIKNRRAFVDAKESPNEEMVSPIGAAYVDSLFTLKPVERGGELRDEEIVTLCSEIVSAGTDTSATTLEWALHHLVTDQNIQEKLYEEVVGVVGKNGVVEEDDVAKMPYLEAIVKETLRRHPPGHFLLSHAAVKDTELGGYDIPAGA…
Brassica oleracea	Bol004912	NULL	CYP78	528	HMMPfam	PF00067	[68,495]	MATELESSLIFALLSKCSGLSQTSLAFSILAIVIVWLAFSLFFWTYPGGPAWGKYLSRRLTNKTGTVIPGPRGFPFVGSMSLMSSALAHHRIAEAAERYGAKRLMAFSLGETRVIVTCNPDVAKEILNSPVFADRPVKESAYSLMFNRAIGFAPHGVYWRTLRRIASNHLFSPKQIKRAETQRRVIASQMVGLLEKQSSTNGLCFVRELLKAASLSNMMCSVFGQEYELDQDHVELRELVEEGYDLLGELNWTDHLPWLSEFDPQRIRSRCSALVPKVNRFVSRIISQHRTQTGDSPRDFVDVLLSLHGSDQLSDPDMIAVLWEMIFRGTDTVAVLVEWILARMVRHSDIQSTVQNELDSVVGKSRAVDESDLVSLPYLTAMVKEVLRMHPPGPLLSWA…
Brassica oleracea	Bol010373	NULL	CYP78	516	HMMPfam	PF00067	[68,510]	MSPEAYVLFFNSLNLVTFEAFAWLSLFVATVAIFLSPGGLAWAWTKSSKTRVSIPGPSGSLSIFSGSNPHRVLASLAKRFKASPLMAFSVGFSRFVISSEPETAKEILNSSAFADRPVKESAYELLFHRAMGFAPYGEYWRNLRRISSTHLFSPRRIASFEGVRVGIGMMIVKKIKNVAGGGEVEVKKVIHFGSLNNVMTTVFGESYDFDEVNGDGSFLERLVSEGYELLGIFNWSDHFGVLRWFDFQGVRKRCRALVSEVNTFVGGIIEKHKMKMNNNNLNGEESDFVDVLLGLQKDEKLSDSDMIAVLWEMIFRGTDTVAILVEWVIARMVLHQDIQAELYKEIASVTSNNTRSLSDSDIPKLPYLQAVVKETLRLHPPGPLLSWARLAIHDVHVGT…
Brassica oleracea	Bol018450	NULL	CYP78	534	HMMPfam	PF00067	[73,500]	MGTEVENLWVFALASKFNLFMQDHFVYFLVAIAITGFTLSIVFWSVPGGPAWGRYFFTRRFTPYFNRKNKNVIPGPRGFPLVGSMSLRSSHVAHQRIADVAAMNNAKRLMAFSLGDTKVIVTCHPEVAKEILNSSVFADRPVDETAYGLMFNRAMGFAPNGTYWRMLRRLGSNHLFNPKQIKRSEEQRRVIATRMVNAFTSNAGNVFGVRDLLKTASLCNMMGLVFGKEYELETNNNVESECLKGLVEEGYDLLGTLNWTDHLPWLAGLDFQQIRFRCSQLVPKVNQLLSRIIHEHRTATCNFLDVLHSLQGSEKLSESDMVAVLWEMIFRGTDTVAVLMEWVLARIVMHPKFQSTVHDELDQVVGRSRAVDESDLPSLTYLTAMIKEVLRLHPPAPLL…
Brassica oleracea	Bol021794	NULL	CYP78	527	HMMPfam	PF00067	[68,494]	MATELESSLVFALLSKCTVLSQTNLAFSLLAIVFVWLAISLFFWTYPGGPAWGKFLSRRLTNKTGTVIPGPRGFPFVGSMSLMSSTLAHRRIADSAERFGAKRLLAFSLGETRVIVTCNPDVAKEILNSPVFADRPVKESAYSLMFNRAIGFAPHGVYWRTLRRIASNHLFSPKQIKRAETQRRVIASQMVGFLEKQSTNGVCFVRELLKTASLNNMMCSVFGQEYELDQDHSELRELVEEGYDLLGTLNWTDHLPWILEFDPQRIRSRCSALVPKVNRFVSRIISEHRNQTGDTPRDFVDVLLSLHGSDHLSDPDIIAVLWEMIFRGTDTVAVLIEWILARIVLHPDIQSTIQSELDLVVGKSRAVDESDLASLPYLTAVVKEVLRMHPPGPLLSWAR…
Brassica oleracea	Bol026199	NULL	CYP78	530	HMMPfam	PF00067	[59,507]	MAIDTSLSFASPFLSIDLCLSILLFSSLFVFWLTPGGFAWALYKARSHTRPESKTLPAIPGPSGLPIIGLLLAFVNNALTHRILANIANSCKAKALMAFSVGSTRFVITSEPGTAKEILNSSAFADRPVKESAYELLFHRAMGFAPFGDYWRELRRISSTHLFSPKRISSFGESRRIIGENMVGEIKNAMASYGEVHIKRILHFGSLNNVMSSVFGKTYDFNDGSIVNSKLEHLVSEGYELLGIFNWSDHFPGMRWLDLQGVRRRCRSLVGKVNVFVGNIIEEHKSKRSLRDNKEEEGTNDDDFVDVLLGMQGNIKLSDSDMIAVLWEMIFRGTDTVAILLEWILARMILHPDIQAKAQAEIDAIEGEMGRQVSDSDLSKLPYIRAIVKETLRMHPPGP…
Brassica oleracea	Bol031443	NULL	CYP78	518	HMMPfam	PF00067	[55,512]	MSPEPYVLFFDSLNLVTFETFAWLSLFIATVAFILSPGGLAWACTKSSKSRVSIPGPSGSLAVFSRSHPHRVLAALAQRFKASHLMAFSVGFSRFVISSEPDTAKEILNSSAFADRPVKESAYELLFHRAMGFAPYGEYWRNLRRIASTHLFSPRRIAGFVGVRVGIGMKIVKKIKSVAMSSAGGEVDVKKVIHFGSLNNVMTTVFGESYDFDEVNGDGCFLERLVSEGYELLGIFNWSDHFGVLRWFDFQGVRKRCRALVSEVNTFVGSIIEKHKMKASNNLDGEENDFVDVLLGLQKDEKLSDSDMIAVLWEMIFRGTDTVAILVEWVLARMVLHQDIQAKLFKEIASVTSNNTRSLSDSDISKLPYLQAIVKETLRLHPPGPLLSWARLAIHDVNV…
Brassica oleracea	Bol037477	NULL	CYP78	536	HMMPfam	PF00067	[67,509]	MATKLDTSSLLFTLLSKCSLLTQTNLALSLLVASIASLALSLFYWSHPGGPAWGKYFLHRRHRTTVIPGPRGLPFVGSMSLMSNALAHRCIAAAAEKFGAKRLMAFSLGDTRVIVTCNPDVAKQILNSPVFADRPVKESAYSLMFNRAIGFAPYGVYWRTLRRIASYHLFSPKQIKRSETQRRVIANQMVTCLAKQSSSNEGLCYARDLIKTASLNNIMCSVFGKEYELEQEHDEVNELRGLVEEGYDLLGTLNWTDHLPWLSEFDPQRIRSRCSSLVPKVNRFVNRIISDHRDQTRDSPSDFVDVLLSLDGPDKLSDPDMVAVLWEMIFRGTDTVAVLIEWILARMVLHQDTQTTVHNELDQVVGRSRAVEESDVASLTYLTAVIKEVLRLHPPGPLL…
Brassica oleracea	Bol039393	NULL	CYP78	211	HMMPfam	PF00067	[1,186]	MSIVFVRTYDFNDGTNELEHFVSEGYELLGIFNWSDHFPGARWLDLQGVRRRCRSLVGEVNVFVGNIIDDHISKRSLHDSQEEEITDEDDFVDVLLGMQGNSKLSNSDMIAVLWEMIFRGTDTVAILLEWILARMILHPDIQAKAQAEIDVIVGESGRQVSDSDLPKLPYLRAIVKETLRMHPPGPRMGSSHHSRDSDWDPLYSRWDHCYG
Brassica oleracea	Bol039394	NULL	CYP78	97	HMMPfam	PF00067	[1,80]	MWAITHDEKVWPEAHEYKPDRFLGAPESGNFPIMGSDLRLAPFGAGRRVCPGKSMGIATVELWLAQLLGSFKWVPCGEVDLSETLKLSLEMKNPLVC
Brassica oleracea	Bol040710	NULL	CYP78	497	HMMPfam	PF00067	[290,461]	MFSLGMRTEIENLWVFALASKCNIFIQEHFISLLIAVAITWFTFTIVFWSTPGGPAWGRYFFTRRFTSGCNQKNKNLIPGPRGFPLVGSMSLRSSRVAHQRIAAVAAMRNAKRLMAFSLGDTKVMVTCHPDVAKEILNSSVFADRPVDETAYGLMFNRAMGFAPSGAYWRTLRRLGSNHLFNPKQIKRSEEQRRVIATQMVNVFARNAETAFGVRDLLKTASLSNMMGLVFGKQYELESNNNVESECLKGLVEEGYDLLGTLNWTDHLPWLGGLDFQQVRFRCSQLVPKEMIFRGTDTVAVLIEWVLARIVMHPKVQSTVHDELDRVVGRSKAVDESDLPSLTYLTAMIKEVLRLHPPGPLLSWARLSITDTTVDGYHVPAGTTAMVNMWAIARDPHVW…
Brassica oleracea	Bol043713	NULL	CYP78	535	HMMPfam	PF00067	[70,527]	MELMNMASKETSYWMIALPAVFGTQNMYDVSIFGYLILAVVSLSLLTWAFAGGGGVAWKNGRNRIGRVAIPGPRGIPVFGSLFTLSRGLAHRSLAAMAWSRANTQIMAFSLGTTPVIVASEPNTAREILMSPHFADRPVKQSAKSLMFSRAIGFAPNGAYWRTLRRIASTHLFAPKRILAHEAGRQLDCAEMVKAVSEEQNGAGSVVLRKHLQLAALNNIMGSVFGRRYDPLAQKEALDELTSMVREGFELLGAFNWSDHLSWLSYFYDPVRLKQRCSELVPRIKTLVKKIIEEHRGSTNSKNKGDIGDFVDVLLSLEGDEKLQEDDMIAVLWEMIFRGTDTTALLTEWTMAELVLHPNVQAKLRDEIKTVVSDRAEVSDADLTKLPYLNAVLKETLRL…
Brassica oleracea	Bol044573	NULL	CYP78	532	HMMPfam	PF00067	[67,527]	MATKLDTSSLLFALLSKCSLLTQTHLALSLLVASMACLAVSLFYWSHPGGPAWGKYFLHRRHRTAVIPGPRGLPFFGSMSLMSNALAHRCIAAAAEKFGAKRLLAFSLGDTRVIVTCNPDVAKEILNSPVFADRPVKESAYSLMFSRAIGFAPYGVYWRTLRKIASSHLFSPKQIKRSETQRRVIANQIVKCLEKQSSGNEGLCFARDLIKTASLNNMMCSVFGKEYELEHEHDEVNELRGLVEEGYDLLGTLNWTDHLPWLSEFDPQRIRSRCSNLVPKVNRFVNRIISDHRDQTRDSPSDFVDVLLSLDGQDKLSDPDMVAVLWEMIFRGTDTVAVLIEWILARMVLHPDIQSMVHNELDQNVGRSRAVEESDVASLTYLTAVVKEVLRLHPPGPLL…
Brassica oleracea	Bol002695	NULL	CYP79	335	HMMPfam	PF00067	[112,323]	MMRMMFGQRHFEEPAEDGGLGRKEREHMDAIYQAIDCFFSFNISNYISCLRGWNIDGEEAKLRGAIDIINRCNDPIIHERMHLWRDKGGKETEDDWLDTLITLKNNQGMYLFTLDEIRAQCKNINVAAIDNTMNNVEWTIAEMLNHPEILEKAITELDIIVGKDRLVQESDIPQLNYIKACSRESFRLHPVNAFMPPHGAIENTTLAGYFIPKGSQIFVSRLGLGRNPKIWDQPEAFKPERHLYERDSVGVTLMEPDMRFVIFSTGRRACPGTKIGASMTIMLLARLLQGFEWTLPPGTSQIELVSAESNLFMAKPLVASVKPRLAPHLYPKMQI
Brassica oleracea	Bol018585	NULL	CYP79	541	HMMPfam	PF00067	[57,506]	MNTLTSNSSDLTSTTRQTWSFSNMYLLTTLQAFVAITLVMLLKKMITNPNKKKLYLPPGPTGWPIIGMIPAMLKSRPVFRWLHSIMKQLNTEIACVRLGNTNVITVTCPKIAREILKQQDALFASRPMTYAQNVLSNGYKTCVITPFGEQFKKMRKVVMTELVCPARHRWLHQKRAEENDHLTAWVYNMVKNSGSVDFRFVTRHYCGNAIKKLMFGTRTFSENTAADGGPTAEDIDHMEAMFEALGFTFAFCISDYLPMLTGLDLNGHEKIMRDSSAIMDKYHDPIIDGRIKMWKEGKRTQIEDFLDIFISIKDEEGNPLLTADEIKPTIKELVMAAPDNPSNAVEWAMAEMVNKPEILRKAMEEIDRVVGKERLVQESDIPKLNYVKAILREAFRLHP…
Brassica oleracea	Bol024473	NULL	CYP79	206	HMMPfam	PF00067	[9,195]	MLVTVDNPSNAAEWAMGEMINQPNIMQKAVEEIDRVVGKDRFVLESDISNLNYVKACVKEAFRLHPVAPFNLTHMSTADAVVDGYFIPKGSHVLISRLGIGRNPNVWDKPLKFDPERHMGNNKNVELNDPDLNIISFSAGRRGCMGSNIGSAMTYMLLARLIQGFTWSSVHGEDKFDISESKSDLFMAKPLHAIATPRLAPQIYST
Brassica oleracea	Bol027379	NULL	CYP79	195	HMMPfam	PF00067	[32,161]	MHLWRDKGGNETEEDWLDIPIKQKDDQGIHLFTFEEIRAQCKDVNVATIDNTMNTVEWTIAEMLNHQEILEKATKELNIIVGKDRLIQESDIPQLNYIKACCKESFRLHPPNAFLPPHGAREDTTLAGYFVPKGSQILMSCPGLGRNPKTWEEPDAFKPERHLVDHARDPVDVTLDGARHAFRGIRHRSAWLHRS
Brassica oleracea	Bol027973	NULL	CYP79	512	HMMPfam	PF00067	[23,495]	MLFLIKWFLGLLLGGDGGGKQLPPCPPGIPMIGNLVGMLMNRPTTKWIVRVMNDMKTDIACFRFGRVHVIAITSDEIAREVVKEKDSVFADRPDSYSAEYISCGYKGVVFDEYGERQMKMKKVMTSELMSTKALDLLRDVRNLESDNLLAYVLNLYKKGGLVNVRDIVCTHTHSVKMRLLFGRKHFKETTKDGSLGPMEKEHFDAIFKALDCFFSFYVADYYSLFRGWNLQGEEVVLREAVDVIAKYNKMIIDEKIDLWRKNCDANKNVPKDWLDILFTLKDDKGKPLLTPEEITHLSIDLDVVGIDNAVNVIEWTLAEMLNQREILEQAVEEIDRVVGKDRLVQESDVPKLNYVKACIRETLRLHPTNPFLVPHMARQDTTLAGYFVPKGSHILVSRP…
Brassica oleracea	Bol028852	NULL	CYP79	540	HMMPfam	PF00067	[56,505]	MNTFTSNSSDLTSTTTQTSPFSNMYLLRTLQAFVAITLVMLLKKVFTTDKKKLSLPPGPTGWPIIGMVPTMLKSRPVFRWLHSIMKQLNTEIACVRLGNTHVITVTCPKIAREILKQQDALFASRPMTYAQNVLSNGYKTCVITPFGEQFKKMRKVVMTELVCPARHRWLHQKRAEENDHLTAWVYNLVKNSGSVDFRFVTRHYCGNAIKKLMFGTRTFSENTAPDGGPTAEDTEHMEAMFEALGFTFSFCISDYLPMLTGLDLNGHEKIMRDSSAIMDKYHDPIVDARIKMWREGKRTQIEDFLDIFISIKDEQGNPLLTADEIKPTIKELVMAAPDNPSNAVEWAMAEMVNKPEILRKAMEEIDRVVGKERLVQESDIPKLNYVKAILREAFRLHPV…
Brassica oleracea	Bol031083	NULL	CYP79	542	HMMPfam	PF00067	[39,513]	MSMTIINPSSFTLVIFSFTLVLALAMLSLIAKKPKGQLPPGPRGWPIIGNLFHMIMNRPVHVWIHRCMEDMQTEIACFRFARVRVITVTSSEIAREVLREKDEALADRSESYSSNLISHGYKEIVFSSYGENWKLMKKMMTTKLMSPTTLNKTLGDRTLEADNIVTYVFNLPRPGSINVRDVALTYCHAVMMRMMFGQRHFDVAAEDGGLGPKEKEHMDAIYQALDCFFCFNVTDYLPFLRGWNIDNEEEEVREAVDILNRCNDPIIHERMHLWRNKGGKETEEDWLDILITLKDDQGMPLFTFDEIRAQCKDINVASIDNTMNNVEWTIAEMLNNPGILEKATNELDVVVGKDRLVQESDILQLNYIKACSRESFRLHPANAFMPPHGARQDTTLAGY…
Brassica oleracea	Bol031784	NULL	CYP79	543	HMMPfam	PF00067	[59,504]	MDTIASNSSDLTTKPSPQTSPFSNMYFLTTLQAFVVISLLMIFKKIKSSSHNKKLHPLPPGPSGFPIVGMLPAMLKNRPVFRWLHSLMKELNTEIACVRLGNTHVIPVTCPKIAREIFKQQDALFASRPLTYAQKILSNGYKTCVITPFGEQFKKMRKVIMTEIVCPARHRWLHDNRAEETDHLTAWLYNMVKNSEPVDLRFVTRHYCGNAIKRLMFGTRTFSEKTKTNGGPTMEDIEHMEAMFEGLGFTFAFCVSDYLPMLTGLDLNGHEKIMREASAIMDKYHDPIIDERIKMWREGKRTQIEDFLDIFISIKDADGHPLLTADEIKPTIKELVMAAPDNPSNAVEWAMAEMINKPEILQKAMEEIERVVGKERLVQESDIPKLNYLKAIIREAFRL…
Brassica oleracea	Bol032767	NULL	CYP79	518	HMMPfam	PF00067	[34,501]	MYLLTILQAFVTITLVMLLKKLITSRNKKKISLPPGPTGWPIIGMIPAMLKSRPVFRWLHSIMKQLNTEIACVKLGNTHVVTVTCPKIAREILKQQDALFASRPMTYAQNVLSNGYKTCVITPFGEQFKKMRKVVMTELVCPARHRWLHLKRAEENDHLTAWLYNMVKNSGSVDFRFVTRHYCGNAIKKLMFGTRTFSENAAPDGGPTAEDIEHMEAMFEALGFTFAFCISDYLPMLTGLDLNGHEKIMRDSSAIMDKYHDPIIDARIKMWREGKRTQIEDFLDIFISIKDEQGNPLLTADEIKPTIKELVMAAPDNPSNAVEWAMAEMVNKPEILRKAMEELDRVVGKERLVQESDIPKLNYVKAILREAFRLHPVAAFNLPHVALSDATVAGYHIPK…
Brassica oleracea	Bol038222	NULL	CYP79	516	HMMPfam	PF00067	[25,502]	MASITLLGRILSRPSKTKNRSRQLPPGPPGWPILGNLPELMMTRPRHKYVGIAMEGQKPDIACFNFAGTHAIIINSDEIAREALKERDADFADRPNLFNMRTIGGNHKSMGNTPYGEQFMKMKRVIRTEIMSVKTLNMLEAARTIEADNLLAYLLSMYKRSETADAREFSRVYGYAVTMRLLFGRRHVTKENVFSDEGRLGQAEKDHLDAIFETLNCLPSFSPADYLEKWFRGWNIDGQEERVVMSCNKVRSYNNPIIDERVELWREKGGKASVEDWIDTFITLKDENGKYYITPDEVKAQCVEFCIAAIDNPANNMEWTLAEMLKNPEILKKALKELDEVVGRDRLVQESDIPNLNYLKACCRETFRIHPSAHYVPTHVARQDTTLGGYFIPKGSHIH…
Brassica oleracea	Bol044048	NULL	CYP79	443	HMMPfam	PF00067	[301,413]	MKRKESKKTVLVTSYTRNLPLPPGPKPWPIIGNLPEILWRNKPVFRWIHSLMVELNTDIACIRLANTHVIPVTSPRIAREILKKQDSIFATRPLTMGTEYSSRGYLTIAVEPQGEQWKKMRRVVASHVTCQKSFRWTLEQRTEEADNLVRYINNVCKDSNSIDVRHVVRQYSGNVARKMLFGVRHFGKGSEDGSGPGFEEIEHVDSLFTVVTHLYAFALSDYVPWLRFLDLEGHEKVVSGAMRNVSKYNDPFVDKRLDLWRNGKMNEPHDFLDMLILAKDTNGKPALSDEEIKAQVTRAVEEVDKIVGKDRFVLESDLPNLNYLKACVKEAFRLHPVAPFNLPHMSTADAVVDGYFIPKGSHVLISRLGIGRNPNVWDKPLKFDPERHLGDNKNVELND…
Brassica oleracea	Bol032713	NULL	CYP81	68	Gene3D	G3DSA:1.10.630.10	[1,56]	MCPGAGLANKIVTLALGSLIQCFDWGRVNGKKIDMTEGPEMAMRKVVPLRAMCQLRPVMNKLLTESKV
Brassica oleracea	Bol000108	NULL	CYP81	429	HMMPfam	PF00067	[28,422]	MFNFLSFALVVGFIAAAAYLFRSKLNLPPSPIGFPVIGHLHLLKDPMHRCLRDLSLNLGPVFSLKLGSCRAVVVTSASAAEEFLTHENDVVFANRPTSTLFKIAGYNNTIVTVAPYGDHWRNLRRICNAEIFSTVRLRESLGIRRDEVRSLLRTIHAAAAAATSKGGSNLLELRPLLYGFTLNVVMRMVAGKRYYGEENVDAKEVQELIRETFELAGLTYVGDFLPIWKLFDFDRYIKRAKKLGSKLDKFLQGLVDENRANRGKNEFKNTMITHLLTLQESQPDYYTDEIIKGLVLVMLSAAAETTTVTLEWAMANLLNHPDVLVKVKTELNNVVSKEGRLMEESDTSTCTYLNSVISETLRLYPAVPMLVPHASSHNCKVAGFDIPRGTWLLINAWAI…
Brassica oleracea	Bol000402	NULL	CYP81	502	HMMPfam	PF00067	[28,488]	MFNFLSFALVVGFIAAAAYLFRSKLNLPPSPIGFPVIGHLHLLKDPMHRCLRDLSLNLGPVFSLKLGSCRAVVVTSASAAEEFLTHENDVVFANRPTSTLFKIAGYNNTIVTVAPYGDHWRNLRRICNAEIFSTVRLRESLGIRRDEVRSLLRTIHAAAAAATSKGGSNLLELRPLLYGFTLNVVMRMVAGKRYYGEENVDAKEVQELIRETFELAGLTYVGDFLPIWKLFDFDRYIKRAKKLGSKLDKFLQGLVDENRANRGKNEFKNTMITHLLTLQESQPDYYTDEIIKGLVLVMLSAAAETTTVTLEWAMANLLNHPDVLVKVKTELNNVVSKEGRLMEESDTSTCTYLNSVISETLRLYPAVPMLVPHASSHNCKVAGFDIPRGTWLLINAWAI…
Brassica oleracea	Bol012237	NULL	CYP81	310	HMMPfam	PF00067	[21,299]	MVTGRRYYGDQVHNKEEANLFKKLVTQINDNSGASHPGDYLPILKVFGHGYEKKVKALGEAMDTFLQRLLDDCRRDGESNTMLSHLLSLQVDQPKYYSDVIIKGLMLSMMLAGTDTAAVTLEWAMASLLKNPEVLKKAKAEIDDKIGHERLVDEPDILNLPYLQNIVSETFRLCPAAPLLVPRSPSEDLKIGGYDIPRGTIVLVNSWAIHRDPRLWDEPERFMPERFEDKEAANSNKLMMFGNGRRTCPGAALGQRMVSLALGSLIQCFDWEKVKGEEIDMTENPGMAMRKLVPLRAVCHQRPIMTNLLA
Brassica oleracea	Bol014239	NULL	CYP81	493	HMMPfam	PF00067	[31,481]	MDYILFLLPFVLLIPAYKFLISSKTQRFNLPPGPTPFPIVGNLHLVKPPVHRLFRRFTEKYGDIFSLRYGSRQVVVISSLPLVKECFTGDNDVILTNRPHFLTAKYVAYDYTTIGTAPYGDHWRNLRRICSLEILSSNRLTGFLSVRSDEIRRLLTKLSRDYNGRIVELEPLLADLTFNNIVRMVTGRRYYGDQVHNKEEANLFKKLVTQINDNSGASHPGDYLPILKVFGHSYEKKVKALGEAMDTFLQRLLDDCRRDGESNTMLSHLLSLQHEQPKYYSDVIIKGLMLSMMLAGTDTAAVTLEWAMANLLKNPEMLKKAKAEIDDKIGQERLVDEPDIVNLPYLQNIVLETFRLCPAAPLLVPRSPSEDIKIGGYNVPRGTIVLVNSWAIHRDPKLW…
Brassica oleracea	Bol015032	NULL	CYP81	497	HMMPfam	PF00067	[32,482]	MEYLLLILSFLIFFIFSLKHLVGRWKCKFNLPPTPAWSLPVIGHLHLLKPPLHQILHSLSQSLGGAPIFRLRLGNRVAFVVSSLSLAEECFTKNDIVLADRPKFTFGRLVEYNCTTMATTSYGDHWRNLRRIGAIEIFSSHRLDSFLSIRKDEIRHLILCLSKNSLHGFAKVELRSLFGNFNINNILRMIAGKRFYGDEAEQGDEAKRVRQLLDEAVSSAGVGHASDYVPFLRWFTSYEKGVKKLAVRVDEFLQGLLDDKRAQKEKGNTMIDHLLSLQEIEPDYYTDVTVKGLVVVMIFAGNVTLTRTLEWAMLNLLNHPEVLKKAKTEIDTKIGLDRLIDEPDAKNLPYLQCIISEIFRLYPAAPLLAPHRATEDCIIGGYDCPRGTTLIANVWAIHR…
Brassica oleracea	Bol017374	NULL	CYP81	188	HMMPfam	PF00067	[4,169]	MTNLLKHPQVLEKARLEIDEKIGEDRLIDEPDLAELPYLQNVVSETFRLFPVAPLLVPRTPTKDMKIGGYDVPRDTIVLVNAWAIHRDPKLWDDPERFVPERCNNVGGSENYANKLMPFGNGRRICPGAGLGQRIVTLALGSLIQCFDWENVKGEEIDMTESTGLGMHKMDPLRAMCRPRPIMAKLLI
Brassica oleracea	Bol017375	NULL	CYP81	122	HMMPfam	PF00067	[14,122]	MVAGKRYYGDDVDNKEEAERFKKLVHDISMYSSANNSRDYLPVLKLFGNKFEKEVMATGKSMDEFLQRLLDDCRRDKDGNTMVTHLLSLQQQEPDYYSDITIKGLMMAMMLAGTETSAITLE
Brassica oleracea	Bol018619	NULL	CYP81	498	HMMPfam	PF00067	[31,483]	METKALIFTVLFVVLTLRFLIRKLKRHPNLPPSPPWSLPVIGHLRLLKPPIHRTFLSISQSLGDAPIFSLRLGNRLVFVNSSHSIAEECFTKNDVVLANRPNFILAKHVAYDYTTVIAASYGDHWRNLRRIGSLEIFSNHRLNSFLSIRKDEIRRLILRLSRNFSQEYAKVEMKSMLSDLTFNNIIRMVAGKRYYGDGVEEDPEAKRVRQLIADVVALAGAGNAVDYLPFLRWVSDYEKRAMKLASRLDEFLQGLVDEKRDAKEKGNTMVDHLLSLQETQPDYFTDRIIKGNMVALILAGTDTSAVTLEWALSNLLNHPDVLKKARDEIDCKVGLDRLIDESDVSNLPYLQNIVSETLRLYPSVPMLLPHVASEDCKVGAYDMPSGTILLTNAWAIHRD…
Brassica oleracea	Bol018620	NULL	CYP81	492	HMMPfam	PF00067	[32,481]	MDLFQILILSSLFLLISTRFLLTRSNRKLKLPPSPAISLPVLGHLHLFKTPLHRWFLTLSKSIGNAPIFHLRLGNRLVYVVTSRSIAEECFTENDVVLANRPKFIVSKHVGYDATHLLSAPYGDHWRNLRRIAAVELLSTQRLNSFLYIRKDEIRRLISRLSRDSFHGFVEVEMKSLLGNLASNNIIRMLAGKRYYGEENDEAKFVRQLVAEVVISSGAGNPADYLSVVRWFTNYEKRIKDLGNRFDTFLQRIVDEKRADKEKGQTMIDRLLSLQETQPDYYTDDIIKGLILSLTIGGTDTTAVTLEWAMSNLLNYPEVLRKARNEIDDKIGFDRLVDEPDIVNLPYLQNIVSETLRLYPAVPLLLPHLSSNDCKVAGYDVSRGTMVLTNVWAMQRNPT…
Brassica oleracea	Bol018621	NULL	CYP81	498	HMMPfam	PF00067	[33,482]	MDFNPILLLSFLLILISIKFLFKNSTRKLNLPPSPAYSLPFIGHLYLLKHPVQRTLLSLSQSLGDTPIFHLRLGNRLVYVVSSHSVAEECFTRNDVVLASRPELIMGKHVAYDSTIMIAAPYGDHWRNLRRVAAVEIFSSHRVNTFMSIRKDEIRRLISHLSRNSLHGFAEVEMKSLLANLAFNNIIRMVAGKRYFGSGTEDNDEAKVVRELISEAVAGAGAGNLADYLPIIRWVTNVEKRAKLLGKRFDGFLQKLVDEKRAEKERGQTLIDHLLSLQETQPEYYTDIIIKGIIISLVIAGTDTSSITLEWALSNLLNHPKILEKARAEIDDKIGSDRLIDESDIENLPYLQYIVSETLRLYPPVPLLLPHYSSDDCKVAGYDMPRGTMLLTNVWAMHR…
Brassica oleracea	Bol026044	NULL	CYP81	493	HMMPfam	PF00067	[31,482]	MDYVLVLLPIVLFLLAYKFLFSTKTKRYNLPPGPTPFPIVGNLHLVKPPVHRLFRNFAAKYGEIFSLRYGSRQVVVISSLHLVRECFTGQSDVILTNRPHFLTAKYVAYDYTTIGTAAYGDHWRNLRRICSLEILSSHRLTGLLSVRRDEIQRLLTRLSRDYNGHVVELEPLLADLTFNNIVRMVTGRRYYGDQVHNEEEANLFKKLVTEINDNSGASHPGDYLPILKVFGHGYEKKVKALGEAMDTFLQRLLDDCRRDGESNTMLSHLLSLQQDQPMYYSDVIIKGLMLSMMLAGTDTAAVTLEWAMANLLNNPEVLKKAKAEIDVKIGQERLVDEPDIVNLPYLQNIVSETFRLCPAAPLLVPRSPSEDLKIGGYDVPRGSIVIVNSWAIHRDPKLW…
Brassica oleracea	Bol027250	NULL	CYP81	499	HMMPfam	PF00067	[28,480]	MFNLLSFALIVGFIAAAAYLFRSKLNVPPSPIGFPVIGHLHLLKDPVHRCLHDLSRNLGPVFSLRLGSCRAVVVTSASAAEEFLSHENDVVFANRPISTLGKYVAYNNSIVSVSPYGDHWRNLRRICTVEIFSAARLRESSEIRRDEVRSLVRTIHKATSGGGDNSVRVELRPLLSGFTLNVLMRMVAGKRYYGEDNTEAKEVRELISETFELAGFTYAGDFLPILKLFDFNGYVKRVKKLGSKLDKFLQELVDEHRRNRGKTEFKNTVITHLLTLQESQPEYYTDEIIKGLVMVMIVAGTDTTAVTLEWAMANLLKYPDVLLKAKEELNNVASSKGRLMEESDTSTCTYINNVISETLRLYPAGPMLVPHASSVDCKVSGYDIPRGTWLFINAWAIQR…
Brassica oleracea	Bol027251	NULL	CYP81	207	HMMPfam	PF00067	[1,188]	MVMMDAGTDTTALTLEWAMANLLNHPDALAKVKTELNNVVSKRGRLMEESDTSTCTYLNNVISETLRLYPAGPMLVPHASSVDCKVAGYKIPRGTWLFVNAWAIQRDPKVWDEPEAFKPERFDSEEWKTTQHGHFLPFGIGRRACPGMGLTQIVLSSALGSLIQCFDWERDEDVAVDMSEGTGLSMPKAVPLVAKCKSSLILDNVVI
Brassica oleracea	Bol027253	NULL	CYP81	462	HMMPfam	PF00067	[27,380][384,449]	MFNLLSFALVLVLFVAAYLLRAKQNLPPSPVGFPVIGHLHLLKDPVHRCLSDLSKSLGPVFSLRLGSCRAVVVTSASAAEEFLSHENDIVFANKPITTLYAYVLYNNTAVSVAPYGDHWRNLRRICTVEIFSAARLKESFEIRRDEVRSMLQTIHAAATLRGNNSVRMELRPLLSGFTLNVIMRMVAGKRYYGEENAEAKESKELISETFELGGFTYVGDFLPIVKLFDFDGYVKRTKKLGLKLDKYMQKLVDEHRRNRGKKEFNNTMITHLLTLQETQPELYTDEKIKGLVLVMLFAGSDTTSVTLEWAMANLLNHPDVLVKVKTEPNNIVSREGRLMEESDTSTCTYLNNVISEILRLYPAAPLLVPHASSRDCKVAGEGWKIQHGKFLPFGMGRRA…
Brassica oleracea	Bol028913	NULL	CYP81	499	HMMPfam	PF00067	[28,489]	MFYFILLPFLLLLAHKFLFSKTERFNLPPGPPSRPFVGHLHLMKPPIHRLLQRYSDKYGPIFSLRFGSRRVVVITSPSLAQEAFTGQNDVILSSRPLQLTAKYVAYNHTTVGTAPYGDHWRNLRRICANEILSNNRITNFLHIRKDEIRRMLTRLSRATIHSDDATRFTHVELEPLLSDLTFNNIVRMVTGKTYYGDDVYNKEEAELFKKLVYDIAVYSGANHTADYLPVLKLFGNKFEKEVKALGKSMDDILQRLLDECRRDKDGNTMVNHLLSLQQQEPEYYTDVIIKGLMMAMMLAGTETSAVTLEWAMTNLVKHPEVLEKARAEIDEKIGKDRLIDEPDVAVLPYLQNVVSETFRLFPVAPFLIPRRPTEDMKIGGYDVPRDTTVLVNAWAIQRD…
Brassica oleracea	Bol028914	NULL	CYP81	498	HMMPfam	PF00067	[28,486]	MLYLILIPLLVLVAYKFIYSETHRFNLPPGPPSRPIVGHLHLMKPPIHRLLRSFANKYGPIFSLRFGSRRVVVITSSSLVQEAFTGQNDINLSSRPFQLTAKYVAYNYTTVGTAPYGDHWRNLRRICALEILSSNRLTNFLHIRKDEIRIMLMRLSRDTTHSDAGSRFTHVELEPLFSDLTFNNIVRMVTGKRYYGDDVNNKEEAELFKKLVYDIAGYSGANHRADYLPVLKLFGNKFEEEVKALGKSMDEILQRLLDECRRDKDGNTMVTHLLSLQEQEPEYYSDVTIKGLMMAMMLAGTETSAITLEWAMTNLLRHPDVLKKARSEIDEKIGEDRLIDEPDIAVLPYLQDVVSETFRLFPVAPLLVPRTPTEDMTIGGYDIPRDTIVIVNAWAIHRD…
Brassica oleracea	Bol028918	NULL	CYP81	500	HMMPfam	PF00067	[28,457]	MFYYVILALALLLIAYKFTSKTKRLNLPPSPPHSLPIIGHHRLIKPPVHRLFHRLAKAHGPIFYLRLGTRRAVVISSSALAKECFTGHNDVVVSNRPRFLTSKYIAYNYTTIATTPYSDHWRNLRKICSLEIVSSKRLANFLHIRKEEIHRMLTRLSRDALINNEVELESLFYDLTFNNIVRMVTGKIYYGEDASDKAEADTFKKLIAYITSTSGARHPGEYLPFLKIFGRSFEKKVKAVGEAMDAILQRLLDECRGNKDGNTMVNHLLSLQQQDPEYYSEVIIKGLMLGIMFAASETSAVTIEWAMASLLNHPELLEKLKLEIEEKIGQDRLIEETDIPNLPYLQNVVSETFRLYPAAPLLVPRLTVEDIKLGGYDVPRETMVMVNAWTIHRDPELWT…
Brassica oleracea	Bol028919	NULL	CYP81	499	HMMPfam	PF00067	[33,483]	MMFYYVIVLPLALFLLAYKFIFTSKKQRFNLPPSPPYSLPILGHHRLLKPPVHRLFQRLSKTHGPIFSLRFGSRRTVVISSSSLATECFTGQNDVLLSNRPCFLTAKYVAYNYTTVGTSPYGDHWRNLRRICSLEILSSNRLTNFLHIRKDEIRRMLTRLSREVVNKEIELEPLLSDLTFNNIVRMVTGKRYYGDEVHNEEEANLFKKLVADVNDCSGARHPGDYLPFLKIFGGSFEKKVKAVGEAMDEILQRLLDECRRDRDGNTMVNHLLSLQQQEPEYYTDVTIKGLMLGMMIAGTDTSAVTLEWAMACLLNHPKSMEKAKHEIDEKIGQDRLIDEPDIANLPYLQNIVSETFRLYPAAPLLVPRSPMEDIKVGGYDVPRGTMVMVNAWAIHRDPS…
Brassica oleracea	Bol028921	NULL	CYP81	502	HMMPfam	PF00067	[34,486]	MEEAQTLTFTLIFVALTLIFFIARNRTKRKPKLPPSPPFALPVIGHLRLLKPPLHRVFHSISQSLGGAPIFSLRLGSRLVFVVSSHSIAEECFTKNDVVLANRPNTIASKYVSYDHTTMVTAPYGEHWRNLRRIGAVEIFSAHRLNKFLSIRQDEVRRLIVRLSRNSSHEFAKVEINSMFSDLTFNNIIRMVAGKRYYGDGAEENSEAKLIRQLIADLMNIFGAGNAADYVPILRWVTGFEKRVKELAGRFDEFLQGLVDERRSAKEKGNMMIDHLLSLQETQPEYYTDCTIKGTILSLILAGTDTSAVTLEWALSSLLNHPEKLRKAREEIDSKIGLDRLVEESDISNLPCLQNIVSETLRLYPAGPLMVPHVASEDCKVGGYDMPQGTTLLVNLWAM…
Brassica oleracea	Bol028922	NULL	CYP81	610	HMMPfam	PF00067	[32,481]	MDFALIFILSSLFLFISTKILLTRSKRKLNLPPSPAISLPLIGHLHLLKPPLHRSFRSLSKTIGNAPIFQLRLGNRLVYVISSRSMAEECFTGNDVVLANRPKFIVSKYVGYNATHLIAASYGDHWRNLRRIAAVELFSTQRLNAFLYIRKDEIQRLISRLSRDSLHGFVEVEMKSLLANLASNNIIRMAAGKRYYGEENDEAKFVRQLVAEVVTSAGAGNPADYLSIIRWFTNYEKRIKNLGNRFDAFLQRIVDEKRADKEKGETMIDRLLSLQETQPDYYTDDLIKGLILTLTIGGTDTSAVTLEWAMSNLLNHPEVLKKARAEIDDKIGFDRLVDEPDIVNLPYLQNIVSETLRLYPAVPLLLPHVSSDDCKVAGYDVPRGTMVLTNVWAMHRDPT…
Brassica oleracea	Bol028923	NULL	CYP81	510	HMMPfam	PF00067	[31,498]	MDYTFLFLTILITILITKLFLWLYRSNKNLPPSPRVCFPIIGHLHLLKQPLLHRTLLHLSHSLGPVFSLRLGSRLAVVVSSPAAAEECFLTKNDIVLANRPRFTMGKYVAYDYTSMVTAPYGDHWRNLRRITALEVFSTHRLNGSAEIRHDEVKRLLQKLHGLSVQRPAKVELRPLLTGLTLNVIMRMMTGKRFCEEDEGGKEKISLEFQELVAEILELSSADNPVDFLPALQWYDYKDYIKRAKKVGEKMDSLLQGFLDEHRASKGRLEFTNTMIAHLLDSQEKEPHYYNDVTIKGLILMMVIGGTDTSALTVEWAMSNLLNHPQVFETTRRNIDTHMEPSSSSNRRLLKEDDLVNMNYLNCVVSETLRLCPVAPLMVPHFSSSDCVIGGFNVPRDTI…
Brassica oleracea	Bol032256	NULL	CYP81	502	HMMPfam	PF00067	[31,458]	METFYLIVSLSLFFLSLKLLLGKRRRKLNLPPSPTRPFPVIGHFHLLKLPLHRRFLSISKSLDGGSIFSLRLGTRLVLVVSSHSVAEECFTKNDIVLANRPEFIVGKHIGYNSTTMAGAAYGDSWRNLRRVGSIEIFSSLRLNSFLSIRQDEIQRLIFSLSKHSHQREFAKVELRPLFMSLTINNILRMVAGKRFYGDRTENDDEARHVRQLIAEVVVSGGAGNAADYFPILRWITNYEKQVKELAGRVDGFLQSLVDEKREEKEKGNSMIDHLLSLQETQPGYYTDVITKGIILVMILAGTDTSAGTLEWAMSNLLNHPEVLKKAKTEIDEQIGLDRLIEEQDIVKLPYLQNIMSETLRLYPVAPMLLPHLASEDCMVAGYDVPRGAILLVNVWAIHR…
Brassica oleracea	Bol032709	NULL	CYP81	224	HMMPfam	PF00067	[72,114][118,224]	MFLFTKSKPKPNLPPSLRNSLPVIGHLHPMKRPFHRKLLSFSRSLGNAPIIHLRLGQRQTYGYDAEILRVQDLIIAGTDTVAITLEWALSNLLNHQGILKKAIIEIDDKIGLDRRLPKVGGYDMPRGTMLVMNVWAIHRDPELWEEPQRFKPETFDKEGEAQKVMPFGLGRRSCPGAGLAHRLMGLTLASLVQCFEWERVSIEQIDVREGKGVTMPKKEPLRAM
Brassica oleracea	Bol032710	NULL	CYP81	493	HMMPfam	PF00067	[33,486]	MEFTVIETLLYFLLIFITIRFLFKRSGRKLNLPPSPAFSFPGHLHLLKPPIHRRFLSLSLSQSVGHAHIFYLRLGNRHVYVINSHALAEECFTKNDIVLSDRPELLMGKHVGYNSTNMLSAASGDHWKNLRRIATIEILSSQRHNAFLCIRKDEIRRLMSRLSRGSLHGFAEVEMRSLLTDLVSNNILRMVVGKRYYGDETENNEKATYVKKLVLEVMANAGAGNKAGYLTIVRWITNYENQMMDLGKRFDAFLQELVDEKRDEKEEKGQTMIHYLLSLQKTQPSYYTDEIIKGIRLVLIVAGTNTASVTLEWAMSNLLNHPEILNKARIEIDELTGSDGLVDEQDIVNLPYLQNIVSETFRLYPALPLLVARMSSNDCKVTGYDMPRGTMLLTNVWAM…
Brassica oleracea	Bol032711	NULL	CYP81	496	HMMPfam	PF00067	[32,482]	MFYYVIILPVALFFVAYKFIFSPKNQRFNLPPSPPYALPILGHHLLIKPPVHRLFHRLSKTYGPIFSLRVGYRRTVVISSSSLASECFTGQNDVLVSNRPCFLTAKYVAYNYTTVGTAPYGDHWRNLRRVCSLEILSSNRLTNFLYIRKDEIRRMLTRLSREVNKEIELEPLLSDLTFNNIVRMVTGKRYYGDEVHNEEEANLFKKLVADVNDCSGARHPGDYLQFLKVLGGSFEKKVKAVGEAMDEILQRLLDECRRDKDGNTMVNHLLSLQEQEPDYYTDVTIKGLMLGMMIAGTDTSAVTLEWAMACLLNHPESLEKAKQEIDEKIGQERLIDEPDLANLPYLQNILSETFRLYPAAPLLVPRSTTEDIKVGGYDVPRGTMVMVNAWAIHRDPSLW…
Brassica oleracea	Bol032712	NULL	CYP81	501	HMMPfam	PF00067	[30,458]	MFYYVILPLALLVIAYKFIFSYRTQRFNLPPSPPHSLPIIGHHRLIKPPVHRLFHGLAKTHGPIFYLRLGTRRAVVISSSALARECFTGHNDVVVSNRPRFLTSKYIAYNYTTIATTPYGDHWRNLRKICSLEIVSSKRLANFLHIRKEEIHRMLTRLSRDALISKEVEVESLFYDLTFNNIVRMVTGKIYYGEDASDKAEADTFKKLIAYITSTSGARHPGEYLPFLKIFGRSFEKKVKAVGEAMDAILQRLLDECRGNKDGNTMVNHLLSLQQQDPEYYSEVIIKGLMLGIMFAASETSAVTIEWAMASLLNHPELLEKLKLEIDEKIGQDRLIEETDIPNLPYLQNVVSETLRLYPAAPLLVPRLTVEDIKIGGYDVPRETMVMVNAWSIHRDPEL…
Brassica oleracea	Bol032714	NULL	CYP81	319	HMMPfam	PF00067	[50,281]	MFYYVILPLALLVIAYKFIFSYRTQRFNLPPSPPHSLPIIGHHRLITPPPSPPPSPPITGHHRLIKPPVHRLFHGLAKTHGPIFYLRLGTRRAVVIASSALARECFTGHNDVVVSNRPRFLTSKYIAYNYTTIATTPYGDHWRNLRKICSLEIVSSKRLANFLHIRKEEIHRMLTRLSRDALISKEVEVESLFYDLTFNNIVRMVTGKIYYGEDASDKAEADTFKKLIAYITSTSGARHPGEYLPFLKIFGRSFEKKVKAVGEAMDAILQRLLDECRGNKDGNTMVNHLLSLQQQDPEYYSEVIIKGLMLFSSASVCFY
Brassica oleracea	Bol033205	NULL	CYP81	497	HMMPfam	PF00067	[27,452]	MILSLVFLFISLTFLFGTRRRKLNLPPSPARPYPIIGHLHLLKLPLQRSFLSLSKSLGGASIFSLRLGTRLVYVVSSHSVAEDCFTKNDVVFANRPEFLFAKHIGYNSSTMVSAAYGDSWRNLRRIGAIEIFSSIRVDSFLSIRKDEIRRLILCLSKKSLQEPAKVELGSLFMGLTINNIIRMLAGKRYYGDGTEDDDESKHVRDLIAEVIAAGGAGNAADYFPILCWLTDYEKRVKKLGGRVDEFLQSLVDEKRAEKVKGNTMIDRLLSLQETQPEYYTDVIIKGIIEVMILAGTDTSAATLEWAMSNLLNHPEVLKKAKTEIDEQIGLERLIEEQDIVKLPYLQSIVSETLRLYPVVPMLLPHMASKDCMVADYDVPRKTILLVNIWAIHRDPKMWE…
Brassica oleracea	Bol033206	NULL	CYP81	500	HMMPfam	PF00067	[31,457]	METFYFIPSLFFLVLSLKLLFGARRRKLNLPPSPTRPFPVIGHLPLLKLPLHRTFLSLSKSLDGASIFSLRLGTRLVFVVSSHSVAEECFTKNDIVLANRPEFIVGKYIGYNSSTMVSAAYGDSWRNLRRIGTIEIFSSFRLNSFLSIRKDEIRRLIFSLSKNSQQEYAKVEMRTLFMNLTINNILRMVAGKRFYGDETEDDDEARHVRQLIAEVAVSSGAGNVADYFPFLRWITSYEKQVKELAGRIDELLQSLVDEKRGEKVKGNTMIDHLLSLQETQPGYYTDVIIKGIILVMIIAGTDTSGGTLEWAMANLLNHPEVLKKARTEIEEQIGSDRLIEEQDIVKLPYLQNILSETLRLYPVVPMLLPHMASEDCIVAGYDVPRGTMVMVNAWAFHRD…
Brassica oleracea	Bol041268	NULL	CYP81	501	HMMPfam	PF00067	[34,487]	MEDNNRGVVLYSIFPLILLIIFLKFLKPNKQNLPPSPPGWLPVIGHLRLLKPPIHRTLRFLTESLHGGGGDVMSLRLGSRLVYVVSSHRIAAEECFGKNDVVLANRPQVIIGKHVGYNNTNIIAAPYGDHWRNLRRLCTIEIFSTHRLNCFLYVRTDEVRRLISRLFRRAGSEKTVVEMKPMLTDLTFNNIMRMMTGKRYYGEETTDEEEAKRVRQLVADVGANTSSGNAVDYVPILRLFSSYEKRVKELGKKTDKFLQGLIDEKREQQDAGNTMIDHLLVLQKSDTEYYTDQIIKGILLVMVIAGTNTSAVTLEWALSNLLNHPDVIRKARTEIDKQVGLDRLIEESDLSELPYLKNIVLETLRLHPATPLLVPHMASEDCKVGSYDMPRNTTLLVNA…
Brassica oleracea	Bol041917	NULL	CYP81	494	HMMPfam	PF00067	[28,473]	MFHLLSFALVLLLLIVAVYLLRAKQNLPPSPKGFPVIGHLHLLKEPVHRCLRDLSQSLGPVFSLRLGSCRAVVVTSSSAAEEFLSHENDVVFANRPVTTMYAYVLYSNTAVSVAPYGDHWRNLRRICTAEIFSPARLRDSLEIRRDEVRSLLRTIQAASSSGGGGNNFVRVELRLLLSGFTLNVIMRMVAGKRYYGEDKVRELISETFELGGFTYVGDFLPVVKLFDFDGYVKRAKKLGSKLDKFLQELLHEHRGKTEFKNTMITHLLTLQESQPEYYTDETIKGLVLVMLFAGSETTSVTLEWAMSNLLNHPDVLAKVKTELNNIVSREGRLMEESDTSTCTYLNNVISETLRLYPAAPLLIPHASSRDCKVAGYDIPRGTWLFINAWAIQRDPKVWD…
Brassica oleracea	Bol042981	NULL	CYP81	453	HMMPfam	PF00067	[18,409]	MPLQRSFLSLSKSLGGASIFSLRLGYRLVFVVSSHSVAEECFTKNDIVFANRPEFIFAKHIGYNCTTMVNSPYGDNWRNLRRIGAIEIFSSLRLDSFLSIRQDEIRRLIFCLSKNSPHESAKVEMGSLFMSLTLNNIIRMLSGKRFYGDGTEDDDEARYVRHLIADAVYSADAGNAADYFPILCWITDYEKRVKKLAGRVDKFLQSLVDEKRAEKEKGNTVIDRLLALQETQPDYYTDDIIKGIIVVMILAGTDTSAATLDWAMSNLLNHPDVLKKAKTEIDEQIGSDRLIEEQDIVKLPYLQSIVSETLRLYPVVPMLVPHMASEDCMVAGYDVPRGTTLLVNVWAIHRDPKMWEEPEKFKPERFEKEGEDKKLMPFGMGRRACPGLGLALRLVTLAL…
Brassica oleracea	Bol043636	NULL	CYP81	498	HMMPfam	PF00067	[31,482]	MENLWFIIFSLTAPIFFFFARSLWSQNSKLPPTPTSLPIIGHLHLIKKFPLPQALHHLSSVHGPVLFLKFGCRPVLVLSSPESIEECFTNHDQTLANRPRTITSDHFSYGYKNFGLAPYGDLWRTLRRLSTLEVFSSTSLQKNSFIRNEEVLNLCSRLFRSSVDSRKVDLKYHFTLLTAQVMLRLVSGSRGAEESGPESEKRFFDDFKSRFFSSMSMNVCDFFPVLRWIGFKGIEKRVMEMQRMRDEYLQRLIDDVRMKKFDSTGSVVEKFLRLQETEPEFYSDDVIKGIVVLMFNGGTDTSPAVMEWAMSVLLNHPDKLEKLREEIKSNAKQKGIIQDSDLSSLPYLRCVIYETLRLYPVAPLLLPHCSSKRFNLGNYKLPENTMLFVNAWAVHRDGE…
Brassica oleracea	Bol043643	NULL	CYP81	500	HMMPfam	PF00067	[33,484]	MENLWFSIFSLTPTIFFFFFIARFLWSQNSKLPPSPTSLPIIGHLHLIKKFPLPQALHLLSSIHGPVLFLKFGCRPVLVLSSPESIEECFANHDQTLANRPRTITSDHFSYGYKNFGLAPYGDLWRTLRRLSTLEVFSSTSLQKNSFIRNEEVLNLCSRLFRSSVDSRKVDLKYHFTLLTAQVMLRLVSGSRGVEESGPESEKRFFDDFKSRFFSSMSMNVCDFFPVLRWIGFKGIEKRVMEMQRMRDEYLQRLIDDVRMKKFDSTGSVVEKFLRLQETEPEFYSDDVIKGIVVLMFNGGTDTSPAVMEWAMSVLLNHPDKLEKLREEIKSNAKQKGIIQDSDLSSLPYLRCVIYETLRLYPVAPLLLPHCSSKRFNLGNYKLPENTMLFVNAWAVHRD…
Brassica oleracea	Bol043644	NULL	CYP81	497	HMMPfam	PF00067	[32,484]	METLWFIIFSLTATYFFFFITRLLWSQNSKLPPGPRSLPIIGHLHHIKKIPLPQALHLLSSIHGPVLFLEFGCRPVLVLSSPESIEECFTKHDQTLANRPRTITSDHFSYGYTNFGFAPYGDIWRTLRRISTLEAFSSSSLQKNCYIRNEEVSYLCSSIFRSSVDSRSVDLKYHFNRFTAHVMLRLVSGSRGVEERSPEAEQRFLDDFKSRFYSSMSINVCDYFPVLRWIGYKGIEKRVMEMQRMRDEYLQRLVDDVRMKKHDSTGSVVEKFLRLQETEPEFYSDDVIKGFVALMFNAGTDTSPMAMEWAMSALLNHPDKLEKLREELRSNVKGIIQESDLTSLPYLRCVINETLRLYPSGPLLLPHCASKRFNLGSYEIPENTTLFVNVWAVHRDGEL…
Brassica oleracea	Bol044719	NULL	CYP81	333	HMMPfam	PF00067	[35,292]	MNQGFARVEMRSLFMDLTINNILRMMAGKRFYGDGTEQDDNSRRVRHLIDEVVAKAGAGNANDYIPILRWFTNFEKQVKKLAGRVDEFLQSLVDEKRANKEKGNTMMDHLLSLQEMQPDYYTDVTLKGIIIVMILAGTETLTGTLEWAMLNLSNHPEVLRKARTEIDTKIGFDRLIDEPDTKSLPYLQGIVLETLRLHPAAPTLVPHMTSDDCMLAGYDVPRGTMLLVNVWALHRDPSVWEDPEMFKPERFENEKEKQKVFSFGIGRRACPGVGLTHRLVSLALGSMVQCFESERTGEEYIETREAPMMCPATLLLAMCKARPIVHKTFDAFA
Brassica oleracea	Bol008573	NULL	CYP82	273	HMMPfam	PF00067	[55,258]	MKRTAKELDEVVESWVEEHKKRRDECEKHYLDLLIEIFKNREIPGTTHDAHTTTKAICLNMVFAGSEPAIVVLVWAVSLLVNNPHELRKAQEELDQKIGRDRVVEESDLNDLTYLHAIVKETLRLYPPLPLTAYRYVMEGFDIANGNFHVPAGTRVLVNEWKVQRDPNFWLEQELFKPERVLTSQEIENNVSGMGMLFPFGLGRRSCPAIPLGMRMVHYVLARFLHSFDLATPFGQDVDMTESNGFVNLKASPLQVLINPRLPKSLYHVDRKV
Brassica oleracea	Bol008574	NULL	CYP82	180	HMMPfam	PF00067	[3,164]	MAEVLGPVFAMKLGSYKVLIISSQEVAKECYTVHDKVIDRIDLTASKILGYDVSFLTFSPCGPYWKGMRKIATSELFSTATIDKFKGSREREVDMAFKDLYMRYEGGAKKGVVLVDMKRALQDLVANMSLMMIAGKRYFGAAPNCEAGEARRYGKLIQDYFDYFGLYLLSDVIPSLGWLE
Brassica oleracea	Bol013025	NULL	CYP82	363	HMMPfam	PF00067	[241,345]	MAAGAWPIIGHLRAFDNGQPTHVTLADLSDVYGPVFMTKVGSVNTLIINNQEIAEEIYTVHDKVLNQPAVTASKLLCYNDLSLSFSTDISYWGEMRKLAVSEILCPSVIDMHKHIRAREVDVAFIELFRRWEQKGESRKGVLVDIGQELHDLTKNISLMTIVGKKYYGTSLNCEIQEAMRCRKLLQDCTDYMGIFLFSDFIPPLDWLEWRIKRDMKKTGSEIDEVLEAWVDEHKKKRKDSGTQLLVNAWKIHRDPSLWSNPESFEPERFLTVNREVYISGRNYKLLPFGLGRKACPAIPLGLRMVQYILARLLQSFDVVRPSSQEVDMTENNGLLNLKATPLEVFITPRLRKSLYKMDRVGLD
Brassica oleracea	Bol017469	NULL	CYP82	462	HMMPfam	PF00067	[1,450]	MANRYGPAMSLRLGSSEAFVVSSFEVAKECFTVNDKALASRPMTAAAKHMGYNYAVFGFAPYSSFWREMRKIATIELLSNRRLQMLKHVRVSEISMGVKDLYSLWVKKGGSEPVMVDLKRWLEDMTLNMIVRMVAGKRYFGGGSTTPEDTEEARQCQKAITKFFHLIGIFTMSDAFPTLGWFDLQGHEKEMKKTGSELDVILERWIENHRQQRKVSGNKENDSDFIDVMLSLAEQGKLSHLQYDANTSIKSTCLALILGGSDTTASTLTWAIALLLNNKDMLKKAQDEIDLQVGTDRNVEDSDIENLVYLQAIIKETLRLYPAGPLLGPREAMEDCTIAGYHVSCGTRLIVNVWKIQRDPKVWVEPNEFRPERFLTGEAKEFDVRGQNFELIPFGSGRR…
Brassica oleracea	Bol033611	NULL	CYP82	497	HMMPfam	PF00067	[2,474]	MVPGAWPVVGHLPMYRSVKPQAHVAFGAMADVYGPAFMTKIGSRNALVISSEEVAREVYTVHDKFLRRQDMIAGEILGYDGLLLLVSPQGAYWGEIRKIVISQLMSASVVDTFKGRRAGEADVAFRDLYMRWEQHNGRPHQKGVLVDMKPVFVNVATNMTVMMVAGKRYYGNSPNCEAGEARRIGKLILEAVQNFGRYFISDFIPYLGWLEWKEKKIMKRMAQELDYVVESWIEEHKNKRRESEKDYLDMLIEIIEQHKILGSSDAHKTTKAICLNLAISGSDAVVAILVWAVSLLVNNQHVLRKAQEELDRTIGNQRVVEESDLKDLVYLQAIVKETFRLYPPAPFVAYRETTEDFVIANGNFHIPAGTHVMVNEWKVQRDPTIWPNPEEFEPERFLT…
Brassica oleracea	Bol033613	NULL	CYP82	461	HMMPfam	PF00067	[1,446]	MADKYGPVFMAKLGSHNVLIISSQEVAKECYTVHDKFLDRPGLTASTLLGYNDTFMTFIPYGAYWRDMRKITTSEVLSASVMETFKFRRAREADVAFRDLYKRWDQKGRPKNGVLVDMKREFQYLTANISLMMVAGKRYFGESPNCDTGEATRCGKLIREFIDYFGLLLFSDAIPALGFMDWVIKRGMKRTAKGLDKVVESWVEEHKNKDFGGGSEKDFMILIMEIFKTDKVLSLDDAHATIKALSLNLVLSGSETSIVVLVWAVSLLVNNPNVLRKAQEELDRTIGKERVVEESDIKDLVYIQAIIKETFRLYPSVPLVAYRTVMEDFDIVNGNYHIPAGTQLLVNAWKIGRDPNLWSDPEKFEPERFLTSNKDVDFGGQNYKLIAFGLGRRTCPAIH…
Brassica oleracea	Bol038708	NULL	CYP82	111	HMMPfam	PF00067	[4,109]	MAPMAPGAWPLVGHLSFFKSSKPTHVTFGDMVEVLGPVFMMKLGSYNVLIISSKEVAKECFTVHDKVIDRIDLTASKILGYDGSFLTFSPCGPYWKEMRKIATWELFNHND
Brassica oleracea	Bol038709	NULL	CYP82	275	HMMPfam	PF00067	[1,259]	MKRTAKELDQVVEAWVEEHKKRRDDIPSCEKHYLDLLIEIFENREIPGTIHDAHTTTKAICLNMVFAGSEPAIVVLVWVVSLLVNNPHELRKAQEELDQKIGRDKVVEESDLNNLTYLHAIVKETLRLYPPLPLTAYRYVMEDFDITHGNFHVPAGTQVLVNEWKVQRDPNSWFEPELFKPERFLTSEKVDNVKGMGMLFPFGLGRRSCPAIPLGMRMVHYVLARFLHTFDLAAPFSQDVDMTESNGFVNLKATPLLVLINPRLPKSLYHEDCKV
Brassica oleracea	Bol042482	NULL	CYP82	445	HMMPfam	PF00067	[1,432]	MSDKLGPIFSLKLGFYRLVVTSDPEILKDCFTTNDLVLATRPNIAFGRYVGYNNAALALAPYGDYWRELRKITTVHLFSNQSVEMLGHIRYSEVNEFLKHLYEGSDGTSTVKIDMLFEFLTFNIILRKMVGKRIGFGKVKSEEWRYKEALKRSEYLAAVFMIGDVIPWLGWLDFAKIAQMKSTFKELDSVITKWLAEHLEKRSRKEKNQEKTIMDLLLDILPEDVVICGHVRDVIVKATILVVTLTGSDSTSITLTWAISLLLNNPSTLKAAQEEIDNSVGKGRWVEESDIRNLKYLQAIVKETHRLYPPAPLTEAREDCLLGEYHVKRGSRLLVNIWKLHRDPKIWHDPETFKPERFMEEKSLCEKSDFEFIPFSSGRRSCPGMNLGLRVVHLVLARL…
Brassica oleracea	Bol005188	NULL	CYP83	189	HMMPfam	PF00067	[3,183]	MTYLMKYPHVMKKAQAEVREYMRERGLTFVTEDDVKNLPYFRALVKETLRIEPVIPLLVPRRCSQNTKIAGYDIPAGTTVNVNAWAVSRDEKEWGPNADEFRPERFFEKDVDFKGTDYEFIPFGSGRRMCPGMRLGSAMLEVPYANLLYKFDFKLPNGMKPDEINMDVMTGLAMHKAEHLMLVPEKVNV
Brassica oleracea	Bol015432	NULL	CYP83	497	HMMPfam	PF00067	[39,489]	MDQIIFNSNPFLLTLFALLPVLFFAIVKNKIKSKKLNLPPSPSKLPIIGNLHQISNLPHNSLHDLSLKHGPLMFVNLGTTRYLIVSSADALEEITKNHDITISNRPTSTSLNPLKGNGQDLAYHPYGDHWKGVRKITALHLLSKNVVNRFQTLRDEEISSMLETIHFSSLKSEEIDMSHMFNTVVSNVVHRSYTGRYKKEEKKGLENATRVFLNWDVKFKKVLGSFCVQDLFPILAWMDRFTGFKTLLKSTYLELDGIMETLINEREKESFVDVLLHQRDNDKHDYDVKAIMQGIFVAAIESVALELEWLLADLIKHPQVMRKAQEEVQRIVGTKSKITNNEIDQMQYLKCVIKETMRLHPAGTVPRETSSKWIKVGGYDIPPKTKLLVNLFAVQRDPK…
Brassica oleracea	Bol033477	NULL	CYP83	490	HMMPfam	PF00067	[21,485]	MVAVAAFFLLRSSTKKSLRLPPGPKGLPIIGNLHQMEKFNPQHFLFRLSKLYGPIFTMKIGGRRLAVISSAKLAKELLKTQDLNFTARPLLKGQQTMSYQGRELGFGQYTAYYREMRKMCMVNLFSPNRVASFRPVREEECQRMMEKIYKAADQSGTVDLSELLLSFTNCVVCRQAFGKRYNEYGTEMKRFINILYETQALLGTLFFSDLFPYFGFLDNLTGLSARLKRAFKELDTYLQELLDETLDPSRPKPETESFIDLLMQIYKDQPFSIKFTHENVKAMILDIVVPGTDTAAAVVVWAMTYLIKYPEAMKKAQDEVRNVVGDKGYVSEEDIPNLPYLKAVIKESLRLEPVIPILLHRETIADAKIGGYDIPAKTIIQVNAWAVSRDTAAWGDNPN…
Brassica oleracea	Bol040365	NULL	CYP83	501	HMMPfam	PF00067	[31,495]	MEDIIIGVVALAAVLLFFLSQKSKTKRYKLPPGPRGLPVIGNLHQLSQLNPQRFFYGWAKKYGPIFSYKIGSQTMVVISSAELTKELLKTQDVNFTNRPQHRGHEFITYGRSDMAMNHYTPYYREMRKMGMNHLFSPTRVATFKHVREEEARTMMVKVEKAAERAEPVDISELMLTFTNSVVCRQAFGKKYNEDGEEMKRFIKILYGTQSVLGKIFFSDFFPLFGFLDDWTGLTAYMMECFERQDTYIQEIIDETLDPNKAKPETESMIDLLMEIYKDQPFASKFTIENVKGVILNIVVAGTDTAAAAVVWGMTYLMKYPLVMKKAQAEVRECAREKGSTFITEDDVKNLPYFRALVKETLRIEPVIPLLIPRACIQDTKIAGYDIPAGTTVNVNAWAV…
Brassica oleracea	Bol043996	NULL	CYP83	416	HMMPfam	PF00067	[230,412]	MFVNFGATRYLVVSSAAALEEISKNHDIDFSNRPAIASLQGLKGNGQDMVYHPYGDHWKQLRKVGALHLLNKNAVNKFQTMRDEEISSMLKTLDVHNVKGEDVDITDIFNIVVSNIFLRSYTGSTHKEDKTTKKFLDWDVKFKKLMGAFCVADMFSSFAWVDRFTGFTTLLKNIYSELDGIMDKLINEREKESYVDVLVRLRDVEKNDYDVKAIMKGTFVAAIESVALELEWLFSELIKNPEVLKKAQEEVQRIVGTKAEITSNEIEQMHYLRCIIKETLRLHPPGIVPRQTSSKWIKVGGYDIPPNTKVLVNLFAVQRDPKDWEKPDEFIPERFMEKHVDFMGSKGYVPFGFGRRNCPGMAYGIALLEEIIANLLYRFDWKMYDGSKPEELSMEEISQ…
Brassica oleracea	Bol043997	NULL	CYP83	497	HMMPfam	PF00067	[39,488]	MEQIVFNSHPFLLTLFALFPILFFAILKNKIRSKKLNLPPSPPKLPLIGNLHQIGNLPHKSLQDLSLKHGQFMFVNLGTTPYLVVSTADALEEITKNHDITISNRPTNTSVYPLKGNGQDLLYHPYGDHWKQLRKISAMHLMSKNVVNHRFQTLRDEEISSMLESIHLSSLKGEEINISDMMNTVVSSVLHRSYTGSYKREEKEGLSSSMRFLNWDVKFKKLLGSLCVEDLFPILALMDRFTGFKTLVKSTYLELDSIMETLINEREKESFVDVLIHQRDNDKLDYDVKAIMQGIFVAGVDSVALELEWLMADLIKHPEVMRKAQEEVQRIVGSKSKISNDEIEKMHYLKCVIKETMRLHPAGVVPRETSSKWIKVGGYDIPPKTKVFVNLYSIQRDPK…
Brassica oleracea	Bol009988	NULL	CYP84	156	HMMPfam	PF00067	[3,122]	MCVLKETLRLYPPFPLLLHETVEDAEVSGYSIPKGSRVMINTYALGRDPDSWSDPEINPSRFLDPRAPDLKGNSFEFIPFGSGRRSCPGMQLGMYAFELATAHLLHCFTWRLPDGVKIGDVDTIEGPGLTVAKANSLVAVPIKRLLCPILLESHNV
Brassica oleracea	Bol009989	NULL	CYP84	517	HMMPfam	PF00067	[33,483]	MYTLMTLILLVPLLLFLFRHLLSRRLRQRKPYPPGPKGLPIIGNILMMNQFNHRGLAKLSRTYGGLLHLRLGISHLFVVSSPQIARQVLQVQDHVFSNRPTTIAIRYLTYGQSDLAFCNYGPFWRRMRKLYVMMLFSRKRAESWASVDEEVHKAVRSVAANVGKPLNVCKVAFSLTRDITFRAAFGSSSSSSNEGRLDEFLEIIQEFSKLFGEFNVADYVPSWLSWIDPQGINKRVEKARKSLDCFIESIINDHLDKKKTEKNVNVDEVTDMVDQLLAFYKEEVKVKDSETKINLDNIKGIIMDVMFGGTETVALAIEWVLTELLRSPENMKRVRDELATVVGLERWSVEDTHLEKLTFLKCVLKETLRLHPPFPLLLHETVEEAEVSGYFIPKGSRVM…
Brassica oleracea	Bol012470	NULL	CYP84	514	HMMPfam	PF00067	[42,502]	MESLLSQTLNQVIDPTPSVLLITISLLVVVYLISQWFKPLYPPGPKGLPVIGNMLMMDQLTHHGLAKLAHKYGGLFYLRMGFRHVFAITSPDVARQVLQVQDISFSNRPVNVAINYLTYDLADMAFAPYGPFWREMRKVCVMKVFSRKRTESWASVREEVNNMVRSFSSNVGKPVNVGELIFTLTRNITYRAAFGAACETEQDEFIRILQEFSKLFGAFNIADFIPFLGWFDFQGINKRLVKARNDLDGFIDEVIDEHMKKRETVNVDEDTDMVDDLLAFYSEDSSTNRNKNTVKLTRDNIKALVMDVMFGGTETMASGIEWALTELLRNPAELKRLQQELTEVVGLDRRVDDTHLEQLTFLKCTLKETMRLHPPIPLILHEAIEDTKLQGFFVPKGSR…
Brassica oleracea	Bol018530	NULL	CYP84	469	HMMPfam	PF00067	[12,456]	MKLKNQLNHRGLAELAKQYGGLLHLQMGRIHIVAASTAEMAREILQVQDVVFANRPANVAISYLTYNRADMAFANYGPLWRQMRKVCVMKLFSRKRAESWASVRDEINTMVQTLTKQTGSPVNVGELVFALTRNITYRAAFGSFARDGQDEFVKILQEFSKLFGAFDITEFLPWMKWFSNRDFSKRLENARKSLDGFIDRIIDAHIEKKNSRKQDDDGLEDDMVDELMAFYSGESGENGGKSNDSLSSFKLTRDNIKALVMDVMFGGTETVASAIEWAMTELMKNPHELVKLQQELADVIGLNRQFHESDLENLPNFRCAMKETLRLHPPIPLLLHEAAADSVVSGYSIPRDSRVMINVYAIGRDGSVWTEPDAFRPGRFMDSKAPDFKGSDFEFLPFG…
Brassica oleracea	Bol018672	NULL	CYP84	519	HMMPfam	PF00067	[40,508]	MESSVSQTLSQVLDPTTAILIVVSLFIFIGLITRRRRSYPPGPRGWPIIGNMLMMDQLTHRGLANLAKKYGGLCHLRMGFLHMYAVSSPDVARQVLQVQDSIFSNRPATIAISYLTYDRADMAFAHYGPFWRQMRKVCVMKVFSRKRAESWASVRDEVDKMIRLVSSNVGKSINVGEQIFALTRNITYRAAFGSACEKGQDEFIRILQEFSKLFGAFNVADFIPYFGWIDPQGINKRLVKARNDLDGFIDDIIDEHMKKKENQNTVDDGYVGDTDMVDDLLAFYSEEAKLVSETTDLQNSIKLTRDNIKAIIMDVMFGGTETVASAIEWALTELLRSPEDLKRVQQELAEVVGLDRRLEESDIEKLTFLKCTLKETLRLHPPIPLLLHETAEDTEIDGY…
Brassica oleracea	Bol029008	NULL	CYP84	486	HMMPfam	PF00067	[41,477]	MESSISQTLSQVLDPTTGILIVVSLFIFIGLITRGRRPPYPPGPRGWPIIGNMSMMDQLTHRGLANLAKKYGGLCHLRMGFLHMYAVSSPDVARQVLQVQDSVFSNRPATIAISYLTYDRADMAFAHYGPFWRQMRKVCVMKVFSRKRAESWASVRDEVDRMIRSVSSNVGKSINVGEQIFALTRNITYRAAFGSACEKGQDEFIRILQEFSKLFGAFNVADFIPYFGWIDPQGINKRLVKARNDLDGFIDDIIDEHIKKKENQNSIDAGDVVDTDMVDDLLAFYSEEAKLVSETADLQNSIKLTRDNIKAIIMATPTDGLDRRVEESDIEKLTFLKCTLKETLRLHPPIPLLLHETAEDTEIDGYFVPKKSRVMINAFAIGRDKNSWVDPETFRPSRF…
Brassica oleracea	Bol005363	NULL	CYP85	465	HMMPfam	PF00067	[212,462]	MGIVMVMIGFLFVLVLLCSALLRWNEMRYSKTNLPPGTMGWPIFGETTEFLKQGPDFMRNQRLRYGSFFKSHLLGCPTLVSMDTEINRYILKNESKGLVPGYPQSMLDILGTCNMAAVHGSSHRLMRGSLLSLISSTMMRDQILPKVDYFMRSYLGQWSELGNVDIQDKTKHMAFLSSLSQIAGNLRKPLVEEFKNEFFKLVVGTLSVPVDLPGTNYRCGIQARKNIDRLLSELMQERKDSGETFTDMLGYLMKKEDNRYPLTDEEIRDQVVTILYSGYETVSTTSMMALKYLYDHPKALEELRKEHLTIRERKRQDDPLDLENVKSMKFTRAVILETSRLATIVNGVLRKTTRDMEINGYLIPKGWRIYVYTREINYDTNLYKDPLIFNPWRWMEKSL…
Brassica oleracea	Bol032288	NULL	CYP85	439	HMMPfam	PF00067	[186,436]	MRYSKKGLPPGTMGWPVFGETTEFLKQGPDFMKNQRLRYGSFFKSHILGCPTIVSMDAELNRYILMSESKGLVAGYPQSMLDILGTCNIAAVHGPSHKLMRGSLLSLISPAMLKDHLLPKIDEFMRSYLCGWDELETVDIQEKTKHMAFLSSLLQVAETLKKTEVEEYRTEFFKLVVGTLSVPIDLPGTNYRYGVQARNNIDRLLTSVMQERRGSGKTFTDMLGYLMKKEDNKYLLTDKEIRDQVVTILYSGYETVSTTSMMALKYLHDHPKALEELRREHLAIRDRKRPDEPLNLDDIKSMKFTRAVIFETSRLATIVNGVLRKTTHDLELNGYLIPKGWRIYVYTREINYDTSLYEDPMIFNPWRWMEKSLESKSYFLLFGGGARLCPGKELGISEV…
Brassica oleracea	Bol033141	NULL	CYP85	439	HMMPfam	PF00067	[186,436]	MRYSKKGLPPGTMGWPVFGETTEFLKQGPDFMKNQRLRYGSFFKSHILGCPTIVSMDAELNRYILMNESKGLVAGYPQSMIDILGTCNIAAVHGPNHRLMRGSLLSLISPAMMNDHLLPKIDDFMRSYLCGWDELETVDIQEKTKHMAFLSSLLQIAETLTKPEVEEYRTEFFKLVVGALSVPIDLPGTNYRSGIQARNNIDRLLTKLMQERRESGEAFTDMLGYLIKKEDNRYLLSDKEIRDQVVTILYSGYETVSTTSMMALKYLHDHPKALEELRREHLAIRDRKRPDEPLNLDDIKSMKFTRAVIFETSRLATVVNGVLRKTTHDLELNGYSIPKGWRIYVYTREINYDTSLYEDPMIFNPWRWMEKNLETKSFFLLFGGGARHCPGKELGISEV…
Brassica oleracea	Bol043043	NULL	CYP85	459	HMMPfam	PF00067	[212,456]	MGIMMMMFGLLMIIVCICSALLRWNQMRYSKKGLPPGTMGWPIFGETTEFLKQGPSFMKNQRLRYGSFFKSHILGCPTIVSMDAELNRYILMNESKGLVSGYPQSMLDILGTSNIAAVHGPSHRLMRGSLISLTSPAMMKEHLLPKIDAFMRSYLSGWDAFETVDIQEKTKHMTFLSSLLQIAETLEKPEVEEYRTEFFKLVEGTLSVPIDLPGTQYRCGIQARNNIDRLLTKLMRERRESGETYTDMLGYLMKKEDNRYLLTDKEIRDQVLTILYSGYETVSVTSMMALKYLHDHPKALEELRREHLVIRDRKRPDEPLNLDDIKSMKFTRAVIFETSRLATVVNGVLRKTTHDLELNGWRIYVYTREINYDTSLYEDPMIFNPWRWMEKKMESMSYF…
Brassica oleracea	Bol004019	NULL	CYP86	527	HMMPfam	PF00067	[107,518]	MSETSSMSLTERIYNHLCLFDVSLALLGLFVFCCVREKLAKKPGPTTWPVFGVTTEFFFNRNDVYGWVTRCLKTCRGTFLYRGIWLGGSYGAVTCVPANVEYMLKTNFKNFPKGVFFNERFNDLLEDGIFNADHESWKEQRRIIITEMHSTRFVEHSFQTTQDLVREKLLNVMESFEKSQEAFDLQDVLLRLTFDNICIAGLGDNPGTLGSDLPLVPFAQAFEEATESTLFRFMIPPFVWKTMRFLDVGYEKGLRKAVEVVHEFVDKMVVERICKLKEEKTLGNRSDVLSRIIEIESHHKKSDEKDPSIVKFFRQFCTSFILAGRDTSSVALTWFFWVIQRHPEVENKIISEVREILRQRGDHHQTSLFTVKELNDMVYLQAALSETMRLYPPIPMEMK…
Brassica oleracea	Bol006173	NULL	CYP86	520	HMMPfam	PF00067	[128,515]	MEMKLLTCTVEWVYTHLKFSDVALALIGLFLLSYLREKLLSKGGPVMWPVLGMAPTLALNIDDLLGWCTRSLVRAGGTFHYRGVWFGGFYGILTANPANIEHILKTNFKNYPKGEYYRERFRELLEDGIFNVDDELWKEERRVTKTEMHSSRFLEHTFTTMRDLVELKLVKLMEKMATSKRVFDLQDMLVRFTFDNICISAFGVDPGSLGVDLPEIPFAKAFEEATEYTLARFLMPPFVWKPMRFLGIGSERKLKKAVIVVHAFANKIVRERRNKMRKVRSLNDPSDFLSRLMQGEYEKEEGNYFSDKYFREFITSLIIAGRDTTSVALVWFFWLVHNHPQVEKRILSEIKEIRGKLASQVTHEPFNAQELNEMVYLQAALTESLRLYPSVPMEMKQAL…
Brassica oleracea	Bol011517	NULL	CYP86	559	HMMPfam	PF00067	[101,511]	MDVSNTMLLVAIAAAYWLWFKRISRWLKGPRVWPILGSLPGLIEQRDRMHDWITENLRACGGTYQTCICAVPFLAKKQGLVTVTADPKNIEHMLKTRFDNYPKGPTWQAVFHDFLGQGIFNSDGDTWLFQRKTAALEFTTRTLRQAMGRWVNRGIKLRFCPILETAQNTCEPVDLQDLVLRLTFDNICGLAFGKDTRTCAPGLPENGFASAFDRATEASLQRFILPEFLWRIKKWLGLGLEVSLNRSLGEIEGYLDAVINTRKQELLSQQESGVQGHDDLLSRFMKKKDQKGQSYSEGFLRHVALNFILAGRDTSSVALSWFFWLVMTHPTVEEKIVREICSVLMETRGSDVSSWTEEPLGFDEVDRLVYLKAALSETLRLYPSVPEDSKHVVNDDILP…
Brassica oleracea	Bol015514	NULL	CYP86	382	HMMPfam	PF00067	[272,382]	MEALNPILTGYAVAALSLYALWFYFLSRRLTGPKVLPIVGSLPFLIANRNRVHDWIADNLRATGGTYQTSTMVIPFVAKTQGFYTVTCHPKNVEHILKTRFDNYPKGPMWRAAFHDLLGQGIFNSDGDTWLMQRKTAALEFTTRTLRQAMARWVNGTIKNRLWFILDRAVKDSKPVDLQDLFLRLTFDNICGLTFGKDPETLSPDLPENPFSVAFDTATEATLKRLLYTGFLWRIQKATGIGSEDKLKKSLEIVETYMNDAIDARKNSPSDDLLSRFLKKRDVNGNVLPTDVLQRIALNFVLAGRDTSSVALSWFFWLVMNNPEVEKKIIVELSTVLKETRGNDQGKWTEEALEFDEADRLVYLKAALAETLRLYPSVPQVS
Brassica oleracea	Bol015515	NULL	CYP86	101	HMMPfam	PF00067	[11,95]	MKTIWGQDCLEFRPERWLTAEGDRFETPKESFKFVAFNAGPRTCLGKDLAYLQMKSVASAVLLRYRLSPVPGHRVVQKMSLTLFMKNGLHVYLQPRGEVVA
Brassica oleracea	Bol017086	NULL	CYP86	556	HMMPfam	PF00067	[144,524]	MNTNSSYNFTFNNVLFSSSSSTSDPLVTRRLFLLKNVQVLELLIALFAFVAIHSLRQKKHYGLPVWPFLGMLPSLAFALKGNVYEWLSDVLCRQNGTFRFRGPWLSSLNSTITCDPRNIEHLLKNRFSVFPKGSYFRDNLRDLLGDGIFNADDETWQRQRKTASIEFHSAKFRQLTTSSLYELVHKRLLPVLETSVKTSSPIDLQDVLLRLTFDNVCMIAFGVDPGCLGPDQPVIPFAKAFEDATEAAVCRFVMPTCVWKLMRYLNIGTEKMLKESIKGVDDFADEVIRTRKKELSLEGETTKRSDLLTVFMGLRDEKGDCFSDKFLRDICVNFILAGRDTSSVALSWFSWLLEKNPEVEEKIMLEMCKILRQRDEDGNAVKIDYAPVFRPEEIKKMDY…
Brassica oleracea	Bol018470	NULL	CYP86	537	HMMPfam	PF00067	[115,507]	MEISNVMLLVAIVAAYWLWYKRISRWLKGPRVWPVFGSLPGLIEQRDRMHEWITENLRACGGTYQTCICAVPFLAKKQGLVTVTCDPRNLEHMLKTRFDNYPKGPTWQSVFHDLLGQGIFNSDGDIWLFQRKTAALEFTTRTLRQAMGRWVNRGIKLRFCPILESAQAKAEPIDLQDLILRLTFDNICGLAFGKDTKTCAPGLPENSFATAFDRATEASLQRFILPEFLWKLKKWLGLGLEVSLSRSLEEMDGYLAKVINTRKQELMSQQESGHDDLLSRFMMKKKEAYSDTFLQHVVLNFILAGRDTSSVALSWFFWLITMHPTVEEQIVREICSVLIETRGTENNAASWTEEPLGFDEIDRLVYLKAALSETLRLYPSVPEDSKHVENDDVLPDGTF…
Brassica oleracea	Bol020637	NULL	CYP86	555	HMMPfam	PF00067	[114,533]	MSTNSSYYLTFSDPFSSHDPLVSRKLFHLRSVQVLELLLALFAFIAIHSLRQKKHYGLPVWPFLGMLPSLAFGLRGNIYEWLTDILSRQNGTFHFRGPWFSSLNSTITCDSRNVEHLLKNRFSAFPKGSYFRDNLRDLLGDGIFNADDETWQRQRKTASIEFHSAKFRQLTTHSLYELVHKRLLPVLEASVKTSSPIDLQDVLLRLTFDNVCMIAFGVDPGCLGPDQPVIPFAKAFEDATEAAVCRFVMPTCVWKLMKCLNLGTEKMLKESIKGVDDFADEVIRTRKKELSLEGESTKRSDLLTVFMGLRDEKGGSFSDKFLRDICVNFILAGRDTSSVALSWFFWLLEMNPEVEEKIMVEMCKILRQRDDNGKGAKVDYEPVFGPEEIKKMNYLQAAL…
Brassica oleracea	Bol025958	NULL	CYP86	514	HMMPfam	PF00067	[272,507]	MEALNPILTGYAVAALSIYAIWFYFISRRLTGPKVLPIVGSLPYLIANRNRVHDWIADNLRATGGTYQTSTMVIPFVAKTQGFYTVTCHPKNVEHILKTRFDNYPKGPMWRAAFHDLLGQGIFNSDGDTWLMQRKTAALEFTTRTLRQAMARWVNGAIKNRLWLILDRAVKDNKPVDLQDLFLRLTFDNICGLTFGKDPETLSPDLPVNPFSVAFDTATEATLKRLLYTGFLWRIQKAMGIGSEDKLKKSLEIVETYMNDAIDARKNSPSDDLLSRFMKKRDVNGNVLATDVLQRIALNFVLAGRDTSSVALSWFFWLVMNNSEVEKKIVEELSTVLKETRGSDQGKWTETPLEFDEADRLVYLKAALAETLRLYPSVPQDFKYVIADDVLPDGTFVPK…
Brassica oleracea	Bol029152	NULL	CYP86	487	HMMPfam	PF00067	[62,472]	MLWPVFGITLEFFFHKNDVYGWVTRSLKKSRNTFLYRGFWLDGSHGAVTCSPANVEYMLKTNFKNFPKGTFFKDRFKDLLEDGIFNADDESWREQRRVIITEMHSTRFMEHSFQTTQRLVRKKLLKVMESFARSQEAFDLQDVLLRLTFDIICIAGLGADPETLAQDLPQVPFAKAFDEATESTLFRLMIPPFIWKPMKFLDIGYEKGLRKAIDVVHGFVNKMIMDRICMVNDEETLDNRSDVLTRIIQIENNKKGNKIGPSTIRFFRQFCTSFILAGRDTSSVAISWFFWVIQRHPQVENKIIQEIRQIVKQRGDPSDSSLFTVKELNNMVYLQAAISETLRLYPPIPMEMKQAIEDDMFPDGTFIKKGSRVYFSIYAMGRMETIWGKDCEEFRPERW…
Brassica oleracea	Bol030226	NULL	CYP86	541	HMMPfam	PF00067	[251,508]	MEISTALMILSAITAYFLWLTFISRCLKGPRVWPLVGSLPGLIENCERMHDWISDNLLACSGTYQTCICAIPFLAKKQGLVTVTCDPRNLEHILKTRFDNYPKGPTWQAVFHDLLGQGIFNSDGDTWLFQRKTAALEFTTRTLRQAMARWVNRAIKLRFLPILETARLDSEPIDLQDLLLRLTFDNICGLTFGKDPRTCAPGLPVNTFSVAFDRATEASLQRFILPEILWKFKRLAGLGLEVSLTRSLVQVDNYLSEIIKTRKQDLTSKPNNDGAQHDDLLSRFIKKKETYSDEVLQRVALNFVLAGRDTSSVALSWFFWLITQNPTVEDKILREICAVLIETRGDDVALWIDEPLACEELDRLVYLKAALSETLRLYPSVPEDSKRAVKDDVLPDGTF…
Brassica oleracea	Bol032609	NULL	CYP86	536	HMMPfam	PF00067	[128,503]	MSNENSVMSLLDRISAHLCLQDVSIALLGLFLFSCLRAKLTNKGGPIQWPVFGITPEFFLQAHDVYGWVTRCLTNSQGTFPYQGIWFSGSYGAMTSVPANIEYMLKTNFKNYPKGEFYKERFRDLLEEGIFNADDESWKEQRRIIITEMHSTRFVDHSFHTTRELIQMKLFKVMESFSKSQKAFDLQEILLRLTFDNICIAGLGNDPGTLDVDLPQVPFAKAFEEATESTMFRFMIPPFLWKPMKFFDLGYEKGLRKAVETVHGFIDKMVVDRIKMLKDGGTLERNKSDVLSRLILIESHKRGNDNDRFTVKFFRQFCTSFILAGRDTSSVGLSWFFWLITKHPEVENKILQEITEILSQREKMRSVDESCCRHFTVKELNDMVYLQAALSESLRLYPP…
Brassica oleracea	Bol040623	NULL	CYP86	555	HMMPfam	PF00067	[171,511]	MDVSNTMLLVAIAAAYWLWFKRISRWLKGPRVWPILGSLPGLIEQRDRMHDWITENLRACGGTYQTCICAVPFLAKKQGLVTVTCDPKNIEHMLKTRFDNYPKGPAWQAVFHDFLGQGIFNADGDTWLFQRKTAALEFTTRTLRQAMGRWVNRGIKLRFCPILEAAQIKCEPVDLQDLVLRLTFDNICGLAFGKDTRTCAPGLPENGFASAFDRATEASLQRFILPEFLWKLKKWLGLGLEVSLNRSLGEIDGYLDAVINTRKHELLSQQESGVQGHDDLLSRFMKKKDQKGQSYSEGFLRHVALNFILAGRDTSSVALSWFFWLVTTHPTVEDKIVREICSVLIETRGTDVSSWTEEPLGFDEVDRLVYLKAALSETLRLYPSVPEDSKHVVNDDILP…
Brassica oleracea	Bol040682	NULL	CYP86	555	HMMPfam	PF00067	[115,510]	MEMSNVMLLVAVVAAYWLWFKRISRWLKGPRVWPVLGSLPGLIEQRDRMHEWITENLRACGGTYQTCICAVPFLARKQGLVTVTCDPRNLEHMLKTRFDNYPKGPTWQSVFHDLLGQGIFNSDGDTWLFQRKTAALEFTTRTLRQAMGRWVNQGIKLRFCPILESAQAKSEPIDLQDLVLRLTFDNICGLAFGKDTRTCAPGLPENGFATAFDRATEASLQRFIMPEFLWKLKKWLGLGLEVSLSRSLGEIDGYLAKVISTRKQELMTQQESGAQGHDDLLSRFMMKKKEAYSDTFLQHVALNFILAGRDTSSVALSWFFWLITMHPAVEDKIVREICSVLIETRGTENNAASWTGEPLNFDEIDRLVYLKAALSETLRLYPSVPEDSKHVENDDVLPD…
Brassica oleracea	Bol004051	NULL	CYP87	417	HMMPfam	PF00067	[345,403]	MWALFIWVSLLVISITHWVYSWRNPKCKGKLPPGSMGLPLLGETIQFFKPNTTSDIPPFIKERVKKYGSIFKTNLVGRPVIVSADPDLSYFVFQQEGRRFQSWYPDTFTNIFGKNNVGSLHGFMYKYLKSMVLTLFGYDGLKKMLPQVELTANKRLELWSNQESVELKDATASMIFDLTAKKLISHDPDKSSENLRANFVAFIQGLISFPFDIPGTAYHKCLKGRETAMRMLRNMLQERLKKPRKNPSDFFDYVIEEIQKEGTILTEEIALDLMFVLLFASFETTSLALTLAIKFLSDDPEVLKRLTEEHETILRNREDADSGLTWEEYKSMTYTFQTLSMMHTDFTIPAGWAVMVCPPAVHLNPKKYEDPLVFNPSRWEESTANNASKHFMAFGGGMR…
Brassica oleracea	Bol031385	NULL	CYP87	472	HMMPfam	PF00067	[213,467]	MWALFIWVSLLLITITHWVYSWRNPKCRGKLPPGSMGFPLLGETIQFFKPNPTSDIPPFIKQRVKKHGPIFKTNLVGRPVIVSTDPDLSFFVFQQEGRCFQSWYPDTFTNIFGKKNVGSLHGFMYKYLKSMVLTLFGYDGLKKMLPQVELTANKRLELWSNQESVELKDATASMIFDLTAKKLISHDPDKSSENLRANFVAFIRGLISFPFNIPGTAYHKCLKGRENAMKMLRNMLQERRKKPRKNPSDFFDYVIEEIQKEGTILTEEIALDLMFVLLFASFETTSLALTLAIKFLSDDPEVLKRLTEEHETILRNREDAESGLTWEEYKSMTYTFQFINETARLANIVPAIFRKALIDINYKDYTIPAGWAVMVCPPAVHLNPDKYEDPLVFNPSRWE…
Brassica oleracea	Bol013458	NULL	CYP88	490	HMMPfam	PF00067	[233,461]	MTETVWIMMWLPLVVMGLFVLKWLLKRVNVWIYESKLGEKRHYLPPGDLGWPFIGNMLPFLRAFKTSDPDSFIRTYITRYGHNGVYKVHMFGNPSVIVTTPETCRKVLTDDECFQPGWPKSTMELIGKKSFIGISFEEHKRLRRLTAAPVNGHEALSVYIKYIEETVVTALENWSKMGEIEFLTHVRKLTFRIIMYIFMSTESEHVMDALEREYTNLNYGVRAMAINIPGFAYHKALKARKKLVAAFQSSVTNRRNQRKQNVTTSNKKDMLDNLIDAKDENGRTLEDEEIIDVLLMYLNAGHESSGHTIMWATIFLQEHPEILQKAKEEQERIVKKRVPGQSLTLKETREMEYLSQVIDETLRVITFSLTAFREAKSDVQMNGYIIPKGWKVLTWFRDV…
Brassica oleracea	Bol040956	NULL	CYP88	460	HMMPfam	PF00067	[46,454]	MAETTSWIPVWFPLMVLGCFSLKWLAKKVNVWLYESSLGENKHYLPPGDLGWPFIGNMPSFLRAFKTSDPDSFARSLVKRYGPKGVYKTHMFGNPSIIVTTPDTCRRVLTDDDAFRPGWPTSTMELIGRKSFIGIPYEEHKRLRRLTAAPVNGHEALSLYIPYIEENVITALDKWSKMGEFEFLTHLRKLTFRIIMYIFLSTESENVMDALEREYTSLNYGVRAMAVNIPGFAYHRALRARKKLVAAFQSIVTERRNQRKQNSSSNKKDMLDNLIDVEDENGKTLVDEEIIDVLLMYLNAGHESSGHTIMWATIFLQEHPEFLQRAKVVDETLRVITFSLTAFREAKTDVEMNGYLIPKGWKVLTWFRDVHMDPEVFPDPRKFDPSRWDKGFIPKAGAF…
Brassica oleracea	Bol002252	NULL	CYP89	503	HMMPfam	PF00067	[29,500]	MEIITIIFLTIISLIFIKLIFFSPPHKLPPGPPRFPVIGNIIWLKKNSFSDFQGVLRDLSSRHGPIITLHVGSKPSIWVTDRSLAHEALVQNGAVFSDRPLALPTTRVITSNQHDIHSSVYGSLWRTLRRNLTSEILQPARVKAHGPSRKWALEILVDLFETEQREKGFVSEALDHLRHAMFCLLALMCFGEKLKREEIREIEEAQYQMLISYTKFSVLNIFPSVTKFLLRRKWKEYLELRKSQESVLLKFVNARGRETSGDVLCYVDTLLNLEIPTEEDEGKKRKLSDSEIVSLCSEFLNAATDPTATAMQWILAIMVKYPEIQRKVYEEMKSVLEEGEEIREEDLGKLSYLKAVILESLRRHPPGHYLSYHKVTNDTVLGGFLVPRQGTINFMVGEM…
Brassica oleracea	Bol028741	NULL	CYP89	499	HMMPfam	PF00067	[30,498]	MEIWLLILVSLSVSVLLFRRRKSSSLPQLPPDPNFLPFLGTLRWLRQGFTGLNIYLRSVHHRLGPIISLRVSSRPAIFVANGSLAHQALVLNGAVFADRPPAAPTSKITSSNQHVITSGIYGATWRTLRRNLTSEILHPSRVRSYSHARRWVLEILSDRFRKHGSEEPIVVVDHFHYAMFALLALMCFGDKLNEEQIKEVGYVQRRMLLNFSRFNILNLFPKLTILIYKSKWEEFLQIRREQEDVLLPLIRARRKIIEEERKEENKDYVQSYVDTLLHLELPDEKRKLNENEIVSLCSEFLNGGTDTTATTLQWIMANLVKNPEIQERLYQEIKGVTGEEAKEIEEEEAHRMPYLKAVVLEGLRRHPPGHMVLPHSVTEDTVLGGYKIPKKGTVNFMVA…
Brassica oleracea	Bol040615	NULL	CYP89	508	HMMPfam	PF00067	[34,505]	MEIWLLLIVVSLSVSILFHLLLHRLRNSSSLPLPPDPNFFPFIGTIWWLRQGLGGLNTYLRSVHHRLGPIITLRITSRPAIFVADRSLAHQALVLNGAVFADRPPAAPISKIVSSNQHNISSGSYGATWRLLRRNLTSEILHPSRVRSYSHARRWVLDILFDRFRRHDGSEEEAIVVVDHLHYAMFALLVLMCFGDKLDEKQIKEVEFVQRRQLLSFSRFNILNLWPKLTRLIFRSRWEEFHQMRREQGDVLLPLIRARRKIVESRMKNNKDYVQSYVDTLLDLELPEEKRKLNEEEIVSLCSEFLNGGTDTTATALQWIMANLVKKPEIQERLYEEIKSVVAGDEAKEIEEEEAHKMPYLKAVVLEGLRRHPPGHFVLPHSVTEDTVLGGYKVPKRGT…
Brassica oleracea	Bol005946	NULL	CYP90	501	HMMPfam	PF00067	[357,465]	MDTCSLLFLFSFLLFAIIIVIIFNKINGLRSSLASKKKIIDHVNTNSHGPVFPQGSLGWPVIGETIEFISSAYSDHPESFMDKRRLMYGKVFKSHIFGTATIVSTDAEVNKIVLQSDPTAFVPFYPKTVRELMGKSSILLINGSLHRRFHGLVGSFLKSPLLKAQVVKDMHKYLSESMDQWSEDQPVLLQDISKTVAFKVLAKALISVEKGEELDELKKEFEQFIKGLMSLPVNFPGTQLHRSLQAKKKMVKQVEKIIDGKVRRAKNKEEDDVIAKDVVDVLLKVSSENLTHNLIANNMVDMMIPGHDSVPVLITLAVKFLSDSPSALHFLTEENMELKRLKELTGEPLYWNDYLSLPFTQKVITETLRMGNVIIGVMRKAMKDVEVKGYVIPKGWCFL…
Brassica oleracea	Bol010530	NULL	CYP90	441	HMMPfam	PF00067	[156,421]	MQQHISKYGKIYRSNLFGEPTIVSADAGLNRFILQNEGRLFECSYPRSIGGILGKWSMLVLVGDMHRDMRSISLNFLSHARLRTILLKDVERHTLFVLDSWQQHSVFSAQDEAKKFTFNLMAKHIMSMDPGEEETEQLKKEYVTFMKGVVSAPLNLPGTAYRKALQSRGTILKFIEKKMEERKSEIQEEDEEDEAKISRSDHYERKHRADDDLLGWVLKHSNLSTEQILDLILSLLFAGHETSSVAIALAIYFLQACPKAVQELREEHLEIARVKKELGESELNWDDYKKMDFTHSVINETLRLGNVVRFLHRKALRNVRYKGYDIPRGWKVLPVISAVHLDNSRYDEPNLFNPWRWQQQNSGTSSLSGCGSFSTWGNNFMPFGGGPRLCAGSELAKLE…
Brassica oleracea	Bol015423	NULL	CYP90	447	HMMPfam	PF00067	[177,437]	MGLPPGSLGFPLIGETLQLIKAYKTEDPEPFIDERVARYGSVFTTHLFGEPTVFSADAETNRFVLQNEGKLFECSYPDSISNLMGKHSLIRMEGSLHKRMHSFTMSFANASAMKDHLMVDIDRLVRFNLGSWSSRVLLMEESKKMTFDVAVKQLTSFDPGEWSENLRKEYHLVIEGFFSLSHPLLSTTYRKAIKARRKVAEALTAVIMERREEREEGAERKTDMLAALIAADDGFSNEEIVDFFVAILVDAYETTPTIMCLAVKFLTETPLALAQLKEEHEKFRAMKSDSESLEWSDYKSMTFTQCVVNETLRVANVIGGVFRRAMTDVEINGYKIPKGWKVFLSFRGVHLDPNNFNDARTFNPWRWQSNSVTTSPSKVFTPFGGGPRICPGYELARVA…
Brassica oleracea	Bol018666	NULL	CYP90	475	HMMPfam	PF00067	[332,463]	MDYWVVGFLVLTAGIILRSRLWIRLTKWKTRDEDEEKEKGTKKGMIPKGSLGWPVIGETLAFIACGYSSRPVTFMDKRKSLYGKVFKTNIIGTPIIISTDAEVNKVVLQNHGNTFVPAYPKSITELLGENSILSINGPHQKRLHTIIGAFFRSPHLKERITRDIEASVGLTLDSWVQLPVVHVQDEIKKMTFEVLVKLLMSISRGEDLDILKLEFEEFIKGLICIPINFPGTRLYKSLKAKERLIKIVKKVVKERQVATTERKNSPANDAVDVLLRDVSDGASSDKQSQPLDFVSGKIVEMMIPGEETMPTAMTLAVKFLSDNPVALAKLVVINETLRMANIINGVWRKALKDVEIKGYLIPKGWCVLASFISVHMDEDIYENPYQFDPWRWDRINGSA…
Brassica oleracea	Bol024487	NULL	CYP90	350	HMMPfam	PF00067	[86,340]	MHSLTMSFANSSIIKDHLMLDIDRLVRFNLDSWSSRVLLMEEAKKITFELTVKQLMSFDPGEWSERLRKEYILVIEGFFSLPIPLFSTTYRKAIKARRKVAEELTVVVMKRREEEVEGAERKKDMLAALLAADERFSDEEIVDFLVAILVAGYETTSTIMTLAVKFVTETPLALAQLKEEHEKIRAMKSDSECLEWSDYKSMPFTQCVVNETLRIANIIGGVFRRAMTDVEIKGHKIPKGWKVFSSFRAVHLDPNHFKDARTFNPWRWQSNSVTRSPSNVFAPFGGGPRICPGYELARVALSVFLHRLVTGFSWVPAEQDQLVFFPTTRTQKRYPIIVKRRDCGLSSTLR
Brassica oleracea	Bol029002	NULL	CYP90	505	HMMPfam	PF00067	[350,493]	MDYWIAGFLVLTAGVLLLSWLWFRLTNSKTRDEDKQEESEKKKGMIPKGSLGWPVIGETLTFIACGYSSRPVSFMDKRKSLYGKVFKTNIIGTPIIISTDAEVNKVVLQNHGNTFVPAYPKSITELLGENSILSINGAHQKRLHTLISAFLRSPHLKERITRDIEASVALTLASWSQLPLVHVQDEIKKMTFEILVKLLMSISPGEDLNILKLEFQEFIKGLICIPIKFPGTRLYKSLKAKERLIKIVQKVVEERQVATTEMPNSPANDAVDVLLRDVNDGGCSDKQSHPLDFISGKIVEMMIPGEETMPTAMTLAVKFLSDNPVALAKLVEENMEMKRRKLESGKEYGWSDYMSLSFTQNVINETLRMANIINGVWRKALKDVEIKGYLIPKGWCVLA…
Brassica oleracea	Bol030838	NULL	CYP90	508	HMMPfam	PF00067	[36,488]	MFEHTLLSLLLLPSLLSLLLFLILLKRRSRHRFNLPPGKSGWPFIGETIGYLKPYTATTLGDFMQQHISKYGKIYRSNLFGEPTIVSADAGLNRFILQNEGRLFECSYPRSIGGILGKWSMLVLVGDMHRDMRSISLNFLSHARLKTILLKDVERHTLFVLDSWQQQSVFSAQDEAKKFTFNLMAKHIMSMDPGEEETEQLKKEYVTFMKGVVSAPLNLPGTAYRKALQSRATILKFIERKMEERKSEIKEEDEAEDEAEISRSDHHYERKHRTDDDLLGWVLKHSNLSTEQILDLILSLLFAGHETSSVAIALAIYFLQACPKAVQELREEHLEIAMAKKELGESELNWDDYKKMDFTQCVINETLRLGNVVRFLHRKALKDVRYKGYDIPSGWKVLP…
Brassica oleracea	Bol040403	NULL	CYP90	491	HMMPfam	PF00067	[356,490]	MDISSSLLLLSFFLFVIIIFIFNKINGLRTSSVSKKKPTEHVSTHSYGPRFPQGSLGWPILGETIEFVSSAYSDHPESFMDKRRVMYGRVFKSHIFGTATIVSTDAEVNKAVLQSDSTAFVPFYPKTVRDLMGKSSILLINGSLHRRFHGLVGSFLKSPPLKAQIVRDMHKFLSESMDLWSEDQPVLLQDVSKNVAFKVLAKALISVEKGEELEELKEEFEQFIRGLMSLPINLPGTQLHRSLQAKKKMVKQVEKIIGDKVRREKNKEEDGAVAKDVVDVLLKDSSENLTHNLIANNMIDMMIPGHDSVPVLITLAVKFLSDSPTALHFLTEENMELKSLKELTGEQLYWNDYLSLPFTQKVITETLRMGNVIIGVMRKAMKDVEIKGYVIPKGWCFLA…
Brassica oleracea	Bol044018	NULL	CYP90	306	HMMPfam	PF00067	[35,297]	MQITFELTVKQLMSFDPGEWSESLRKEYLLVIEGFFSIPLPLFSTTYRKAIKARTKVAEALTVVVMKRREEEEEGEERKKDMLAALLAVEERFSDEEIVDFLVALLVAGYETTSTIMTLAVKFLTETPSALAQLKEEHENIRAMKSDSYSLEWSDYKSMPFTQCVVSETLRVANIIGGVFRRATTDVEIKGYKIPKGWKVFASFRAVHLDPNHFKDARTFNPWRWQGNSVTTCPSNVFTPFGGGPRLCPGYELARVALSVFLHRLVTGFSWVPAEKDKLVFFPTTRTQKRYPIFVTRRDDGGLSAT
Brassica oleracea	Bol024524	NULL	CYP93	313	HMMPfam	PF00067	[105,294]	MKKAEAEESVDLGEQLKELTSSIITRMMFRERRSDSGIREEVIKMVVELNELAGFFNVSETFWFLRRLDLQGIKKRLKNARDKYDVIIERIMKEHESRNHMDAGGNIYGGGTDTSAITVEWALSELINYPEIMKKARKEIEQVVGNKRLVQESDLCNLSYIQAVVKETLRLHPGGPIFVRESNEECAVAGYRIPAKTRVIVNVWAIGRDPNQWEDPLEFRPERFEGSEWKVMSEKMVSFGAGRRSCPGEKMVFRFVPLVLAAVIQCFELKVKGRVEMSEGSGSSLPRATPLVCVPVAREGIKSLFSLEPKVNF
Brassica oleracea	Bol035986	NULL	CYP93	344	HMMPfam	PF00067	[3,325]	MKKSEVEESVDLGEQLKELTSSIITRMMFRERRSDSGIREEVITMVVELNELAGFFNVSETFWFLRRLDLQGIKKRLKNARERYDVIIERIMKEHESRNHKEAGGARSMLDILLDIYEDKNSEMKLTRENIKGFIMNIYGGGTDTSAITVEWALSELINHPEIMKKAQQEIEQAVGNRRLVKESDLCNLSYIQAVVKETLRLHPGGPIFVRESNEECAVAGYRIPAKTRVMVNVWAIGRDPNQWEDPLEFRPERFEGSEWKITSEKMVSFGAGRRSCPGEKMVFRFVPLVLAAVIQCFELKVKGRVEMNEGSGSSLPRATPLVCVPVARMDIKSFISLEPKVNF
Brassica oleracea	Bol004208	NULL	CYP94	472	HMMPfam	PF00067	[261,467]	MEFLIIIFFLVSLPIFIFFIFPRKPSSHIGFKSYPIVGSLPGLVKNRHRFLDWTVEILSGCPTQTAVFRRPGNRQFVMTANPANVEFMLKTKFDSFPKGERFISLLEDLLGRWIFNSDGEMWWKQRKTASYEFSTRSLRDFVMTNATVEINTRSIMKTFNVDAACLGDGGADGVEFMRAFDTAATIISERFQSVTPYSWKIKKKLDIGSQKLLRESIVTVHKFADGIVRHTIDQARSSNNMNEDLLSRFINIEEMNSPELLRDIVISFILAGRDTTSSALSWFFWLLSKHPEVENKIIQELNSVRERTGKRIGEVYGYEELKLMNYLHAAITESLRLYPPVPVEIMSCVEDNVLPDGTFVGKSWGTSYNAYAKGRMESIWGKGCDRFDPARWIDETNGG…
Brassica oleracea	Bol004209	NULL	CYP94	422	HMMPfam	PF00067	[28,418]	MTANPANVEFMLKTKFDSFPKGERFISFLEDFLGRGIFNSDGEMWWKQRKTASYEFSTRSLRDFVMTNVTVEINTRLVPVLAAAATAGKPIDLQDILEGFAFDNICKLAFNVDAACLGDDGAHGVQFMRAFETAATIISKRFQSVVSYSWKIKKKLDIGSEKVLRESIVTVHKFADDIVRHRTDDQARSSNTNEDLLSRFINIEEMSSPELLRDIVISFILAGRDTTSSALSWFFWLLSKHPEVEDKIRQELNSIRARTGKRVGEVYGFEELKLMNYLHAAITESLRLYPPVPVDTMSSVEDNVLPDGTFVGKAWGISYNAYAMGRMESIWGKGCDRFDPERWIDETNGGFRGENPYKFPVFHAGPRMCLGKEMAYIQMKSIVAAVLDRFVVEVRVKER…
Brassica oleracea	Bol005259	NULL	CYP94	332	HMMPfam	PF00067	[1,325]	MDLQDVFKRFAFDVVCKVSLGWDPDCLDLTRPVNPLAEAFDTAAEISARRATESLYAVWKAKRVLNVGNERRLREAIRTVHELVFEIVRAKRKSLEIGTGQEAKQDLLSRFLAAGQDSEAVRDMVISFIMVGRDPTSAAMTWLFWLLSENDDVENKLLQEVEPLISLGLGFEELKEMSYKKACLCEALRLYPPVSWDSKHAANDVLPDGTRVKKGDKVTYFPYGMGRMENLWGEDCEEFKPNRWFDSEPGITEPVLKPVSPFKFPVFQAGTRVCIGKEMAFMQMKFVVGSVLSRFEIIPVSKHKPVFVPLLTAHMVGGLKVKLKRREFKRYS
Brassica oleracea	Bol013448	NULL	CYP94	493	HMMPfam	PF00067	[71,486]	MLLIISFIIAFFIFLFFHTLFHQKLRYCNCEICHAYLTSSWRNDFVNLGDWYAHLLRRSPTSTIKVHVLNSVITANPSNVEHILKTRFHNYPKGKQFSVILGDLLGRGIFNSDGDTWRFQRKLASLELGSVSVRVFAHEIVKMEIETRLIPVLNSFSTEPGSVLDLQDVFRRFSFDTISKLSFGFDPNCLRFPFPTSEFAVAFDTASMLSAKRALAPFPLLWKVKRMFKIGSEKELKESINVINRLAGDLIKQRRLTGLTNKNNDLISRFMAVVAEDDDKYLRDIVVSFLLAGRDTVAAGLTGFFWLLTRHPKMENRIREELDRVMGPGFDSFTASCGEMREMHYLHAALYESMRLYPPVQFDSKFALKDDVLADGTRVTGGTRVTYHPYAMGRMIRIW…
Brassica oleracea	Bol013902	NULL	CYP94	492	HMMPfam	PF00067	[76,467]	MEALTLALLPFLFLVVLILSTGKSLCLRNSITPKTYPVIGCLLSFYTNRNRLLDWYTELLTESPSGTVIINRLAARRTVVTANPSNVEYILKTNFDNYPKGKPFTEILGDFLGGGIFNVDGNLWVKQRRLATHDFTPRSLREYVDVLRNEVEDELLSFLDAAAQDYQPFDLQELLRRFTFNIVCIVFLGIDRCSLNPSSPVSEFDRAFQTAAAVSAGRGSAPLSFVWKLKRLVGFGSEKDLRHAVQKVHSCVNEIIREKKINTKSDFLSRLIVAGESDEAVRDMVISVVMAGRDTTSAVTTRLFSLISCHKTTECELVNEIRSVKDITGGFDYESLKKLSLLKACLCEVMRLYPPVPWDSKHALTDDRLPDGTAVRAGDRVTYFPYGMGRMEELWGKDW…
Brassica oleracea	Bol019138	NULL	CYP94	507	HMMPfam	PF00067	[77,499]	MEILIASFFLFLILGIILIFSFSTKALKKQQTKSSYKPTSYLLIGSILSFNKNRHRLLQWYTDLLRLSPSQTITVDFLFNRRTIVTGNPENVEHILKTNFSNFTKGKPFTDLLGDLLGGGIFNSDGELWSSQRKLASHEFTMRSLREFTFEILREEVENRLVPVLSSAADYDGGRTVDLQEILKRFAFDVVCKVSLGWDPDCLDLTRPVPALVEAFDVAAAISARRATESVHAVWKLKRLLNVGSERRLREAIKTVHMSVSEIIRAKKKSLDISGDVSGKQDLLSRFLAAGHDEEAVRDSVISFIMAGRDTTSAAMTWLFWLLSENGDVEDKILEEVRNKGSLGLGFEDLKDMSYTKACLCEAMRLYPPVAWDSKHAANDDVLPDGTRVRKGDKVTYFP…
Brassica oleracea	Bol019379	NULL	CYP94	412	HMMPfam	PF00067	[285,405]	MEILTAFLSILLTLGFILIFSCSTKALKQQTKPPSYPLIGSILSFNKNRHRLLQWYTDLLRLSPSQTITIDLLLNRRTIITANPENVEHILKTNFCNFPKGKPFTDLLGDLLGGGIFNSDGELWSSQRKLASHEFTMRSLREFTFEILREEVETRLIPVLSSAADYCGGRTVDFQEILKRFAFDVVCKVSLGWDPDCLDLTRPVPDLVEAFDVAAAISARRATEPVNAVWKLKRFFNVGSERRLREAIRTVHVSVSKIIRAKKKCLDIGGFLYPPVAWDSKHAANDDVLPNGTHVKKGDKVTYFPYGMGRMEKVWGQDWDQFKPTRWFDEEPNYGTKPVLKSVRSFKFPVFQAGPRVCIGKEMAFMQMKYVVGLVLSRFEIIPLCKNPPVFVPLLTAHM…
Brassica oleracea	Bol020730	NULL	CYP94	505	HMMPfam	PF00067	[75,472]	MEILTAVLVLFLILGFIFSFSTKALKPQTESSTRLKSYPLIGSILSFKKNRHRLLQWYTDLLRLSPSQTITVELLLNRRTIVTANPENVEHILKTKFCNFPKGKPFTDLLGDLLGGGIFNSDGELWSSQRKLASHEFTMRSLREFTFEILREEVETRLVPVLSSAAAECDGGRTVDFQEILKRFAFDVVCKVSLGWDPDCLDLTRPVPALVEAFDVAAAISARRATEPVYAVWKLKRLLNVGSERKLREAIKTVHVSVSEIIRAKKKSLKINRDVSDKQDLLSRFLAAGHDEEAVRDSVISFIMAGRDTTSAAMTWLFWLLSENPNVEKKILEEVRDKGSLGLGVEDLREMSYMKACLCEAMRLYPPVAWDSKHAANDDVLPDGTQVKKGDKVTYFPYG…
Brassica oleracea	Bol037427	NULL	CYP94	506	HMMPfam	PF00067	[77,470]	MAFLLNIFLLAVLVMIILLILSSYSTKKIQETTANGPRAYPLIGSTLSFNKNRRRLLQWYTELLRLSPSQTISIPLLGNRRTIVTANPENVEYILKTNFFNFPKGKPFTDLLGDLLGKGIFNVDGHAWSSQRKLASHVFSARSLRSFSFEVLKEEVENRLVPVLLAAADAGMAVDLQDVLKRFAFDVVCKVSLGWDPDCLDLTRPVNPLAEAFDTAAEISARRATEPVYAVWKVKRALNVGSERRLREAIRTVHVLVSEIVRAKKKSLEIGTGEEAKQDLLSRFLAAGHDGESVRDMVISFIMAGRDTTSAAMTWLFWLLSENGDVERKLLEEVDPLISLGLGFEELKEMSYTKACLCEAMRLYPPVSWDSKHAANDDVLPDGTRVKKGDKVTYFPYGM…
Brassica oleracea	Bol045464	NULL	CYP94	494	HMMPfam	PF00067	[30,475]	MELFIIFILVFVPIFIFFIIPRQSSSDTGFKSYPIVGSIPGLVKNRHRFLDWTVETLSRCPTQTAVFRRPGKQQFVMTAKPANVEYMLKTKFDNFPKGERFIEILEDFLGRGIFNSDGEMWWKQRKTASHEFSTKSLRDFVMTNVTLEINTRLVPVLAAAATTGKLLNLDDLLERFTFDNICKLAFNVDSACLGDDKAAGVEFMKAFDTASKIISQRFQSAFSYSWKIKKKLNIGSERLLRESIVTVHKFADDIVRHKIDQSNNNNKSEDLLSRFISTEELNSPEKLRDNVIGFILAGRDTTSSALSWFFWLLSKHPHVENKIRQELNSIRARTGEAYGFEDLKLMNYLHAAITESLRLYPPIPLDTMSCLEDSVLPDGTFVGKAWGISYNAYAMGRME…
Brassica oleracea	Bol008658	NULL	CYP96	142	Gene3D	G3DSA:1.10.630.10	[52,109]	MEFSFVGDVFRCQWTSVKEPKTSDNASNLFTNLLSGGSLGSMPTAEGAVSDLFGKPLFLSLYDWFMEHGGVYKLAFGPKAFVVISDPIVASHVLRENAFSYDKTGDPGWELIPRSASGDKSSDGSVSIRSETSIRYVPSTSR
Brassica oleracea	Bol028819	NULL	CYP96	158	Gene3D	G3DSA:1.10.630.10	[67,137]	MQLNCAGPSFALSSSIACFSRNTITVSLETGRFSGCFQVSSWSFTDYDFTVELLESTDLTFLFKGPWFSGMDMLLTVDPANIHYMLSSNFYNYTKGAEFKEVFDAFGDSILTTESEAWKNLRKASQVMINHHGFQKLSVSTTMSKLKEGLVPLLNRFA
Brassica oleracea	Bol042907	NULL	CYP96	242	Gene3D	G3DSA:1.10.630.10	[10,240]	MLPGLLMVLHRIYDFTVELLENSNLTFQFKGPLLSGMDMLVTVDPANIHYMLSSNFLNYNKGPEFKEIFDVFKDVIFNVDAELWYNFRKAAEGILRHQGFARLSVSATRSKLKNGLVPVFLNFQDVFRRFTFDTSMVLITGSDPTSLSIDMPENEVDKALTEAIEGILYRHVKPRFLWKLQRWMGLGIEKKMLEADDIFYCVCAKYISAKREEVRLQGINHQSPGGEGYDLLTSYIKLDDTT
Brassica oleracea	Bol042908	NULL	CYP96	203	Gene3D	G3DSA:1.10.630.10	[10,193]	MTLICIPIVCFLILLHFFIKKPNSSFITNWPLIGMLPGLLMVLHRVYDFTVELLESSNLTFQFKGPWLSGMDMLATVDPANIHYMLSSNFLNYNKGPEFKEIFDVFKDVIFNVDAELWYNSRKAAEGILRHQGFARLSVSATRSKLKNGLVPVFDHFAKEGMVLNFQDVFRRFTFDTSMVLITGSDPTSLSIDMPENEVDKAL
Brassica oleracea	Bol001077	NULL	CYP96	522	HMMPfam	PF00067	[320,516]	MASISLFEASLSLFCFLIIFCYFLNKKHFGYLVNKRSPRNWPVLGMLPALVLWSRRIDVLIRVLEKSNLTFLFKGPWFARMDALITVDPANIHHILSSNFSNYIKGPEFKEIVDVFGDPLFTADGDLWKNIRMSSQVILSRQGFQNLSMSVTTSKIKDVLLPIFSRFSEEGTVVDLQDVFRRFMFDISLLLVSGSDPQSLSIEMPEVELAEAFEDAGEAIVSRLIIPRFLWKLQNRLGLGKEKKLIQAGATFDRVCAKYIAAKREEIRSQGIHHHDHDGESEDFLTYYIKLDTSKYELLDPSDDKFLRDTILAIIMAIRDTSSSALTWFFWLLSKNPHVEAKIRQEIITNLPKTATSQERPWSAIDRREFLNKLVYLHGALYETMRLYPPLPFQRKTSI…
Brassica oleracea	Bol014196	NULL	CYP96	502	HMMPfam	PF00067	[302,499]	MAINIGLIEICITFILFLVLLGFLHHKKTPKYLPTNWPVLGMLPGLLVHINRIYDAIAELLEASNMTFCFKGPWLSGTDILITVDPANIRYILSSNFDNYPKGTEFKQIFEVLGDSIFNVDSELWEDMRNSSHAIFSHQDFQRFWVNTSVSKLNQGLVPILENAVEKNIIVDLQDLFHRFLFDTSSILITGYDPGCLSIELPKVNFSDAVDGVADGLFYRHAKPVLFWKLQYWIGVGVEKSMRRGIAVFDEMLEKIISAKREEIKIHGICDSEGEAMDVLTYYMTIDTTKYKHLKPSNDKFIRDTILGVLIAAKDTTSSALSWFFWLLSKNPEAMIKIRQEINNKMPKFDPADLDKLVYLDGAVCETLRLYPSVPFNHKSPAKPDVLPTGHRVDDNWKI…
Brassica oleracea	Bol016012	NULL	CYP96	524	HMMPfam	PF00067	[322,518]	MASMGLFEAFISLFFFLIFYHFIIKKHSGYVKKTLFQSYPWNWPVLGMLPGVLLRLSRIDDIIWVLEKNNLTFSFKGPWLARMDMLFTVDPANIQHMLSSNFSNYNKGPEFKELIDVFGGSILIADGELWKNLRMSSQAILSRQGFQNMSMSVTTSKLKDVLLPLFSCFSEDGTIGNLQDMFQRFMFDTTLVTTIGSDPQSLSTEMPELELAKALENAGEAIVFRHFIPRFMWKFQTWMGLGQAKKLIDAGATFDRVCAKYILSKREEIQEIDHHHDHSNEESEDVLTYFMKLDTSKYELLKPSDDKFLRDTIVASILAMRDTTSTALTWFFWLISENPYVEAKIRQEINKNLPKAQSSQERSWSAIDRKDYLNKLVYLHGALFETMRLYPPIPFECTS…
Brassica oleracea	Bol016014	NULL	CYP96	479	HMMPfam	PF00067	[277,473]	MLPAIILWYKRIDVLIWVLEKSNLTFLFKGPWFTRMDLLFTVDPANIQHILSSNFTNYIKGPEMKEIFDVYGDAIFTADGELWRNIRMSSMVMFNHQGFQNFSMSITTSKLKDVLLPLFSHYSEEGAVVDLQDVFGRFMLDTTLVAITGSDPQSLSTEMPEVEFAKALENAGDSVVYRHVIPRFLWKLQNRMGLGQEKKRIEAGATFDRICAKYIFAKREEIRSPGIHHDHDHSDGECEDFLTYFMKLDTSKYEHLKTSDDKFLRDSIVSLIVAMRDTTSTALTWFFGLLLEKPYVETKIRHEINTNLPKTATSQERPWSAIDHKEFLNTLVYLHAALYEAMRLYPPIPFERKTSVNSDVLPSGHKIDANSTIIYPIYALGRMRSVWGEDALEFKPERW…
Brassica oleracea	Bol016015	NULL	CYP96	164	HMMPfam	PF00067	[3,53]	MSHPTSSFSFNSGPRTCHGKHTAMIHLKIIVVEILQNYDIEVVKGHKIEPLPGFILHMKHVVLKSHLERKSSRVSLPLNHSFSRPDLRSLLLVAGGGCLSPVATPKIAPFNHPQPYQSPICLTLVASSSLVLRRDSGRISTNQTGLWVRTQFPRSDGEVMASRI
Brassica oleracea	Bol016302	NULL	CYP96	496	HMMPfam	PF00067	[298,492]	MAMIGLLEVFVAFLFFLVFKHFFLHKKSPGQPILKSWPVLGMLPGMLPHIPRIFDWTFEVLEATNLTFFFKGPWFSGTDMLFTADPRNIHHILSLNFGNYPKGPEFKKIFDVLGDGILSADLELWEDLRKSNHAIFHHPDFLKLSASSNTIKLKEGLVPFLDNAAHENIVIDLQDVFKRFMFDTSSISLTGYDPMSLSTEMPEVEYGEATETGEEAIYYRHFKPVFLWRLQNWLGIGLERKMKSSLVTVNRMFAKIISTRREEISRGEGEQLMDALTYYINVDTTKYKLLKPSNDTFIRDVAFSLLLAGRDTTSSVLTWFFWLLSKHPHVLTKIRQEINTKFNPTYLEKLVYLHAALYETMRLYPPVPFNHKSPLKSDVLPSGHKVKAESKIVICIYAL…
Brassica oleracea	Bol016303	NULL	CYP96	496	HMMPfam	PF00067	[311,492]	MAMMGLIEVFVAFLFFLVFKHFFLHKKSPGQPILKNWPVLGMLPGMLPHIPRIFEWTFEVLEASNLTFFFKGPWLSGTDMLFTADPRNIHHILSLNFGNYPKGPEFKKIFDVLGDGILSVDLELWEDLRKSNHAIFHHPDFLELSVSSNTSKLKEGLVPFLDNAAHEKIVIDLQDVFKRFMFDTSSILMTGYDPMSLSIEMPEVEFGEAAETGEEAIYYRHFKPVILWRLQNWLGIGLERKMRSSLVTVNRMFAKIISTRREELSRGESKQSADALTYYMNVDTTKYRLLKPSNDTFIRDVAFSLVLSGRDTTSSALTWFFWLLSMHPQVLSKIRKEINTKYDPTDLEKLVYLHAALSETMRLYPPLPFNHKSPAKPDVLPSGHKVEANSKIVICIYAL…
Brassica oleracea	Bol016304	NULL	CYP96	221	HMMPfam	PF00067	[37,191]	MAMIGLFGVFIAFIFFLVFQCFFLCKKSHNVALLKNWPFLGMLPGILFNIPRIFDWLSEVHEANDMTFAFKGPWYSGTDMLFTVDPRNINHMLSSNFPNYPKGPEFKKIFDILGDGIAAADMELWEDLRKSGHALFHHQNFLKLTVSSTTSKLKNDLVPLLDQAAEENVVIDLQDVFQRFMFDTASILMTGYDQMSLSTEIPGYEKGHLKLSSHLVLLASF
Brassica oleracea	Bol016306	NULL	CYP96	292	HMMPfam	PF00067	[33,288]	MSLSTEIPGYEFGEAADFSEEAIFYRHLIGVGIERKIRSASEIFNILFGKIISSRRKEEISRGKKEPRIDAVTYYMNVDTTKYKLLKPGNDTFIRDVVLSLLLAGRDTTSSALTWFFWLLSKHPQVMTKIRQEINTNFDPTDLEKLVYLHAALLESMRLYPPVPFNHKSPSKSDVLPSGHRVEVESKIVICIYALGRMRSVWGEDASEFKPERWISENGGLKREPSSKYLVFNAGPRTCLGKHLALLQMKMVAMEIIQKYDFKVVEGQKIEPVPSIILRKKHGLKVTVTKNI
Brassica oleracea	Bol016308	NULL	CYP96	187	HMMPfam	PF00067	[37,184]	MSMIGLFGVFIAFIFFLIFQCFFLCKKSHNVLLLKNWPFLGMLPGMLFNIPRIFDWISEVHEANDLTFTFKGPWFSGTDMLFTVDPRNINHMLSSNFAKSKGPEFKKIFDILGDGIVTADMELWEDLRKSGHALFHHQNFLKLSVSCTTSKLKDVLVPFLDKAAEENIVIDLQDVFQRFMFDTVRIY
Brassica oleracea	Bol016310	NULL	CYP96	497	HMMPfam	PF00067	[239,493]	MAMIGLFGVFIAFIFFLNPLYFFLCKKSQDVPSLKNWPFLGMLPGMLFKLPRIFDWISEVHEANDLTFAFKGPWFSGTDMLFTVDPRNINHMLSSNFPNYPRGRKFKKIFDILGDRIVPADRELWEDLRKSGHALFHHQNFLKLTVSSTTSKLKNDLVPLLDQPAEENIIIDLQDVFKRFMFDTASILMTGDDPMSLSTEMPGNEFGEAADFAEEATFYRYFKPMILWRLQNLIGIGTERKIRTASEIFNSMFAKIISSRRKEEISRGKKEPTINAVTYYINADTTKYKLLKPNNDKFIRDVVLSLMLAGRDTTSSALTWFFWLLSKHPQVMTKIGQEINAKFDPTDLEKLVYLHAALYETMRLYPPVPFNHKSPSKSDVLPSGHKVEADSKIFISVYA…
Brassica oleracea	Bol018554	NULL	CYP96	344	HMMPfam	PF00067	[175,247]	MEFKKIFEVIGDAIFNIDSGMWEDMRNSSHAIFSRQDFQSLWVSTSVSKINQGLVPILDNAVEKNILVDLQDVFQRFLFDTSTILMTGYDLKCLSIEMPKVDFGDAVDGVSDAIFYRHVKPAFLWKLQYRFGVGVEKRLRRGLAVFDELLEKIISAKKEDIKSYDTKGEVTDVLTYYGDDAEEFRPERWISASGRLKHEPSYKFLAFNAGPRTCLGKKLTFLQMKTVAVNIIQNYEIQVVEGHKTEPVPSVLLRMQHGEKGRRIRELTSLVEKRFRFPQDSVELYVEKVANRDLCAIAQAASLRYKLLGGLAVCSPSVLFFWSQLQAFLGSCPSVKIAFLVVMI
Brassica oleracea	Bol018555	NULL	CYP96	511	HMMPfam	PF00067	[298,505]	MALVSLLDISIAFFCFLVFHIFLISKKPHPSFLTNWPFLGMLPGLILEIPRVYDFITEVLEHGNLNYLFKGPFLGGLDMLFTVDPANIHHIMSSNFSNYPKGTEFKKLFDVLGDGIFNVDSELWKDLRKSAQSMMMNPEFQSFSIATSLSKLEKGLVPLLDHVAKEKLVVDLEDILQRFTFDTTFVLATGYDPGCLSVGMPEIEFARALDDAEEAIFYRHVKPEMVWKMQRLFGLGDELKLKRAHNILDRACFKCISSKRDEISRGTNNIGSKDLLTSYLNVDTTKYKLLNPNDDRFLRDTVLSFMLAGRDTTGSALTWFFWLLCKNEEAITKILQEINKNIFPRTKTDDDYGSFNPQELKKLVYLHGAICEALRLYPPVPFQHKSPTKTDVLPSGHKV…
Brassica oleracea	Bol018557	NULL	CYP96	515	HMMPfam	PF00067	[300,509]	MAFLSLFEISIAFLCFFLFRHFLINKKPHRLCPTNWPFLGMIPGLLVEIHRVYDFITEILEVTNLTYFCKGPCYAGLDMLVTVDPSNIHHIMSSNFSNYPKGPEFKKLFDVLGDGIFNADSELWKDLRKSAQSMMLHPEFQRFSLATSMSKLENGLVPLLDHVAKEKLVVNLEDVFQRFTFDTTCVLATGYDPGCLSVEMPEIEFARALDDAEEAIFFRHVKPEILWKMESFIGLGDEKKMTKARATFDRVCSKYIASKRDEVITNMDSPPPASQDLLTSYMNLETTKYKLLDPSDDRFLRDTILTFMLAGRDTTGSGLTWLFWLLLKFPEAMAKIRQEIKTVLSPKTKTDDDSDSDSFNPQELKKLVYLHGAICEALRLYPPVPFQHKSPTKTDVLPS…
Brassica oleracea	Bol018558	NULL	CYP96	628	HMMPfam	PF00067	[2,146][425,625]	MYLQGALFEATRLYPPVSFGRKSPVKSDVLPSGHKVDANSKIIICLYALGRMRAVWGEDALQFKPERWITENGSLRHEPSSKFIAFNSGPRTCLGKHLAITQMKMVVVEILQNYEVKVIKGQKIEPVLGFILAMKHGLKKPFSYLPFQKTPKSYPWNWPVLGMLPGVLVRLHRIYDCSVEVLENSNLTFQFKGPWFSGMDILVTVVPANIHYILSSNFSNYIKGPEFQEIFEAYGDGIINSDSELWRNLRKSSQVIFSHQNFSKSTTRSKLKDGLLPLLSHFADEEMVVDLQDVFQRFMFDTTFIFITGSDPRSLSIEMPEVEFAKALDDVGEAIVYRHITPRFLWKLQKWIGIGTEKKMMKANAVLDRVCAKYISAKREEIRSQENADEESEDLLTSH…
Brassica oleracea	Bol018559	NULL	CYP96	243	HMMPfam	PF00067	[83,190]	MASISLLEASIAILCFLILFYLLFKKPHDRFPRNWPVVGMLPRLLVSLHQLYDYGVEILEISDLTFLFKGPRFFGMDMLFTVDPANILHIMSSNFSNYIKGSDFQDVFDVFGDGIITTDSELWKNLRKSYQAMVHHQEFQRFSMSTMISKLKDGLVPLLNHFAEEGTTVDLQDLFGRLTFDTILILITGSDPRSLSIEMHEDELAKALDDVGEGVLYRHVKPRDHVEAAELDGAGTREEDEPS
Brassica oleracea	Bol018560	NULL	CYP96	525	HMMPfam	PF00067	[319,519]	MPSINLFEDSFPGLASHGPTRSASKTLFTIFCLLVLHYLLFKKRYVRLLRNLPILRMLPGLLMTLHRVHDFTVKILEFSGMTFLFKGPPFAGMDMLLTADPDNIHHIMSSNFSNYIKGPGLQEIFDVYGDGIFTTDSEMWKNLRKSSQAMLHHQEFQRFSVSTMTSKLKCGLVPLLNHFAEEGTAVDLQDVFGRLTFDTTLILITGSDPRSLSIEMHEDELAKALDDTGKGILSRHVKPRFLWKMQNWMGLGQEKKMSQANATFDRVCSKYISAKREEITKSQGLLDMTNGEGEDLLTSFMKLDTTKYKLLNPSDDKFLRDTILTFIIAGRDTIAFTLSWFFWLLSENPHVVAKIRQEIIDTDLPRTGNGQENLDKLVYLQGALFEAMRLYPPVSFGRK…
Brassica oleracea	Bol027080	NULL	CYP96	488	HMMPfam	PF00067	[280,481]	MKKPHRSFPTNWPFLGMLPGLLVEIPRVYDYITEFLEASNLTFLFKGPCFVGVNMLFTVDPANIHHIMSSNFTNYPKGSEFKKIFDVLGDGIFNTDFDLWMDLRKSAQCMMSRPEFQRFTLRTNMRKLEKGLVPILDHFAEKKLVLDLQDVFQRFTFDTTFVLATGIDPGCLSIEMPEIEFARALDEAMEVIFFRHIKPEIVCKIQRLLGFGDELKMKIAHSTLDRVCSKCIASKRDEITRGVTSIDSSSKNLLMSYMDVDTTKYKSLNPGDDKFLRDMILSFMIAGRDTTGSALTWFFWLLTKNSEVTTKIRQEINTKISPRTNNDSDHFSSQELNKLVYLHGAICEALRLYPPVPFQHKSPTKPDVLPSGHKVEPSTKIVFCLYSLGRMKSVWGEDA…
Brassica oleracea	Bol028042	NULL	CYP96	267	HMMPfam	PF00067	[32,266]	MAMIIGLLDIIIAFIFFLVLYCLFLHMRTQTPFPTNWPVLGMLPGLLLQIHRIHDWLTQVLEAANMTFRLKGPWGSGTDILVTVDPVNVHYILSSHFVNYPKGEEFQKIFEFLGDGIFNVDSGLWEEMRNSSHAIFSHQDFRSFSVSTSVSKLRQGLVPILENASEKNILVDLQDLFQRFLFDTSSILMTGYDPRYLSTEMPKVEWGAAVEGVSDGIFYRHFKPAFLWRLQHWIGIGIEKKMRSGIEVFDQWLGKIISAKREEIKKS
Brassica oleracea	Bol028043	NULL	CYP96	226	HMMPfam	PF00067	[30,223]	MDVLTYYMTINTEKYKLLKPGDDKFMRDIILGFLLAGRDTVSSALTWFFWLLSKNPEAMAKIRDEINKKMPKFDPTELHKLVYLEGAVCEALRLYPPVLFNHKSPAKPDVLPSGHRVDENWKIVISIYALGRMKSVWGDDAEEFRPERWITDSGTLRHEPSYKFLAFSSGPRTCLGKKLTFLQIKTVAVEIIRKYDFKVIEGHKPKPVSSVLLRMQDGLKVSVTKI
Brassica oleracea	Bol028820	NULL	CYP96	507	HMMPfam	PF00067	[304,501]	MASLSLLEASVALLCFLICHHLLSKKPHDRFLKNWPVLGMLPGFLIVLHRIYDFSVEVLEQTNLTFPFKGPWFTGMDILVTVDPANIHYILSSNFSNYTKGADFKEVFDVFGEMIFNSDGDLWRNQRRAAQYMLNHQGFQKLSMSATRTKLDDGLVPLFDRFSKEEMVVDLQNLFQRFTFDTTFVLVTGFDPKTLSVEMPEDEYAEALDVLGEGIFFRHVIPKFLWKLQKWIGFGQEKRTMEADATFDRVSAKYILAKRHEVLSQGIHDQQQSNGECHEDLLTSHMKLDTTKYELLNPSDDKFLRDTILAFNLAGRDTTASALSWFFWLLSENPRVVTKIRQEIITNISLHGQDNLDKLVYLQAALYESMRLYPPVPFQRKSPIKPDLLPSGHKVEANS…
Brassica oleracea	Bol039318	NULL	CYP96	338	HMMPfam	PF00067	[135,330]	MVVDLQDVFQRFMFDTTFISLTGFDMKSLSLEMPEVGFANALDDVGDAIMYRHITPRFLWKLQKWIGVGREKKMTEANATFDRVCATYVSAKRDEIKKGKSGEDLLTLFMKLDTTKFELLNPSDDKFLKDFTAGFMAAGRDSTASGLTWFFWNMSENPKVLTKILQEIKTNLPTTTGSNQDTSYLNKLVYLHCALSESLRLFPPIPFERKSPIKPDVLPSGHKVKSATNIMFFIYAKGRMKTVWGEDAMEFKPERWISETGGFKHQPSYKFLSFNAGPRTCLGKNLAINLMKAVIVEILQNYEIKVINGKKIEPKPGLVLYMKHGLKVTITKKCSSLE
Brassica oleracea	Bol040135	NULL	CYP96	156	HMMPfam	PF00067	[22,102]	MKLDATKYDLLNPSDGKVFRDTMLSFILAGRDATASAVTWFFWLLSENPEVVTKIRQEINTNLIKIHGQERPSNYCYIECLHKLVYLRGALYESMRLYPPVPFERMTPGGWKQYGEKTHWNSSLGGGFQRREGLEKSLRTSSLRFSGDQDLAWVSF
Brassica oleracea	Bol040136	NULL	CYP96	237	HMMPfam	PF00067	[9,191]	MNAHDNLLRNWPVLGMLPGLLVEFHRIYELSVEILRSYNLTFTFKGPWYSGMYMLFTVDQTNINHIVNSNFSNYTKGPDFREVFDVLGDGILTADSELWKNLRKASKVMFSHKGFQRLLMSITRRKINDGLIPLFNHLAEEGAVVDLQDVFVRFTFDTTLVMVTGSADPGSLCVEMPEADEFAKALNDVGEGVIYRHVKPRFLWKLQRWTGFGQEKKLSKADATLTRMCSEFISAKR
Brassica oleracea	Bol040139	NULL	CYP96	525	HMMPfam	PF00067	[310,519]	MASIGLFEASISLFCFLIFYYFFTKKNCGYLLIKKTLQSYAWNWPVLGMLPALFVWHNGIDDIIWFIEKKNLTFLFKGPWFTRMDALITVDPANIHHIFSSNFSNYIKGSDFNEIFDVFGDAIFNTDSELWKNQRMSIQAMLSHQDFQNFSMSITTSKLKDVLLPLFNRYSEEGTIVDLQDVFRRFTFDTALVTITGSDPQSLSFEMPDVEFAKAFDNAGDAIVIRHVMPKFLWKLQNRMELGQEKTLIEAGATFDRICAKYISAKREEIRSQGFDHDHSNGESEDLLTSHIKLDTSKYELLKPNDDKFLRDTILTFIAAGRDTISTALTWFFGLLLKHPYVEAKIHQEINTNLPKSRSSQERPWSAINRKAYLNKLVYLHGALCEAMRLYPPVPFQRK…
Brassica oleracea	Bol042909	NULL	CYP96	176	HMMPfam	PF00067	[18,165]	MPKSKTGQEKSSLDPNELNKMVYLYGALYESMRLYPPAPFEHACAVNKDVLPSRHKVDANSKIIIPLYALGRMKAVWGEDASEFKPERWVSNTGSLRREPSFKFLAFNAGPRSCLGKQLAMNMMKTAIVEILQNYVIHAIKVQKIEPLPGLMLLMKHVLSVTITKRDSALLHSIVN
Brassica oleracea	Bol044720	NULL	CYP96	98	HMMPfam	PF00067	[2,91]	MKSLWGEDASEFKPERWISETGRLIHVPSFKFLSFNAGPRTCLGKEVAMTQMKTVAVKVIQNYEIEIVEGHKIEPVPSIILHMKQGLKVMVTKRCNLV
Brassica oleracea	Bol044766	NULL	CYP96	510	HMMPfam	PF00067	[307,503]	MAYIGLLDVFIAFLIFIIFHFLIHKKTHKLFPRNWPILGMLPGVLVMLHKINGYLVEVLEVSNLTFVFKGPWFSGMNMLITADPANVQHVFSSNFSNYDKGSEFKEMFDFLGEGIFTADSKLWEEMRRSSMVMLSHQGFQSFSLKTIASKIKNGLVPVLDHFAKENMVFDLQDVFQRLAFDVTLTLVTGYDSNSLSIEMPKNEYAKAMDDAEEVVVVRHVKPMFVWKLQNWLGLGEEKKMTQANAAFDRSCSKYISAKREEIHQHSIIGEKAHDVDLLKFYMNLDTSKYELLNPKDDSFLKDIIKSFMLAGRDAIATTLTWFFWLLSKNPEALTKIRQEINTYLTRSSDKNLDQDKLSKMVYLHGALCEALRLYAPIPFERKSPIKQDVLPSGHKVDAK…
Brassica oleracea	Bol000174	NULL	CYP97	436	HMMPfam	PF00067	[1,430]	MGKGLIPADLDTWKLRRRAITPAFHALYLEAMVKVFSDCSEKMILKSEKLLKEKEVSSGEGDTIELDLETEFSSLALDIIGLSVFNYDFGSVTKESPVIKAVYGTLFEAEHRSTFYFPYWNFPPARWIVPRQRKFQSDLKIINDCLDGLIQNAKETRQETDVEKLQQRDYSNLKDASLLRFLVDMRGVDIDDRQARLYSLLYSNLRDDLMTMLIAGHETTAAVLTWAVYLLAQSPAKIRKAQAEIDAVLGEGAPTYESLKKLEYIRLIVVESLRLYPQPPLLIRRTLKPETLPGGYKGEKEGHKVPKGTDIFISVYNLHRSPYFWDNPQEFEPERFLRTKESNGIEGWAGFDPSRSPGALYPNEIIADFAFLPFGGGPRKCIGDQFALMESTVALAMLL…
Brassica oleracea	Bol005984	NULL	CYP97	57	HMMPfam	PF00067	[5,53]	MDQTQNETNQNVSYLPFGGGPGKCISDTFASFENVVVAIAMLIRRFYFQTAPGAPSV
Brassica oleracea	Bol027064	NULL	CYP97	601	HMMPfam	PF00067	[120,575]	MAMAFPLSYTPVSVKPVTYSRRSKLVVFSSSSSSSSSSSSNGRDPSPSEENSVPNGVKSIEKLQEEKRRAELSARIASGAFTVRKSSFPSTVKNGLSKLGVPSNVLDFMFDWTGANEDYPKVPEAKGSIQAVRNEAFFIPLYELFLTYGGIFRLTFGPKSFLIVSDPSIAKHILKDNAKAYSKGILAEILDFVMGKGLIPADGEIWRRRRRAIVPALHMKYVAAMISLFGEASDRLCQKLDSAASTGEEVEMESLFSRLTLDIIGKAVFNYDFDSLTNDTGVIEAVYTVLREAEDRSVSPIPVWDIPIWKDISPRQRKVATSLKLINDTLNDLIATCKRMVEEEELQFHEEYMNERDPSILHFLLASGDDVSSKQLRDDLMTMLIAGHETSAAVLTWTF…
Brassica oleracea	Bol028312	NULL	CYP97	565	HMMPfam	PF00067	[105,559]	MAAMSFLSAAPSSSFHGGLHLGKSDPCLFGSYPQTGNTQKASLSIRCQSTNTKEPKSSNILDNASNLFTNLLSGGSLGSMPTAEGAVSDLFGKPLFLSLYDWFMEHGGVYKLAFGPKAFVVISDPIVARHVLRENAFSYDKGVLAEILEPIMGKGLIPADLDTWKLRRRAITPAFHALYLEAMVKVFSDCSEKMILKSEKLLKEKEVSSGEGDTIELDLETEFSSLALDIIGLSVFNYDFGSVTKESPVIKAVYGTLFEAEHRSTFYFPYWNFPPARWIVPRQRKFQSDLKIINDCLDGLIQNAKETRQETDVEKLQQRDYSNLKDASLLRFLLRDDLMTMLIAGHETTAAVLTWAVYLLAQSPAKIRKAQAEIDAVLGEGAPTYESLKKLEYIRLIVV…
Brassica oleracea	Bol028717	NULL	CYP97	182	HMMPfam	PF00067	[100,180]	MRGVDIDQLMTGMQDYITYCTSILLHKKAQAEIDIVLGEGAPTNESLKKLEFNPFVCILSRLCSSDTLLNQKPCMEDTKVKRKVIKFQKGPISSFPSPYFWDNPQEFEPDRFLRTKESNGIEDWAGFDPSRSPGALYPNEIIADFASLPFGGGSRKCIGEQFALMESTVVLTKVWNRFSLRI
Brassica oleracea	Bol036304	NULL	CYP97	1363	HMMPfam	PF00067	[105,528]	MESSLFIQSPSSFSSLFTSKSKPFPSPKPRFVSIKASIEKPKPKPKPKSETTSWVSPDWLTSLARTITSGQNDDSGIPIASAKLDDVSELLGGALFLPLYKWMNEYGPIYRLAAGPRNFVVVSDPAIAKHVLRNYPKYAKGLVAEVSEFLFGSGFAIAEGPLWTARRRAVVPSLHKRYLSVIVERVFCRCAERLVEKLQPYAVEGKAVNMEEKFSQLTLDVIGLSLFNYNFDSLTTDSPVIEAVYTALKEAELRSTDILPYWKAVPRQVKAEKAVTLIRETVEDLIAKCKEIVEREGERINDEEYVNESDPSILRFLLASREEVSSVQLRDDLLSMLVAGHETTGSVLTWTLYLLSKSPSALAKAQEEVDRVLAGRNPAYEDIKELKYITRCINESMRL…
Brassica oleracea	Bol005134	NULL	CYP98	508	HMMPfam	PF00067	[28,492]	MSWFLIAAATIAAVVSYKLIQRLRFKFPPGPRPKPIVGNLNDIKPVRFRCYYEWAQTYGPIISVWIGSILNVVVSSAELAKEVLKEHDQKLADRHRNRSTEAFSRNGQDLIWADYGPHYVKVRKVCTLELFTPKRLESLRPIREDEVTAMVESVFRDCNVHENKTKGLQLRKYLGAVAFNNITRLAFGKRFVNAEGVMDEQGLEFKAIVSNGLKLGASLSIAEHIPWLRWMFPADEKAFAKHGARRDLLTRAIMEEHTLARQKSSGAKQHFVDALLTLKDQYDLSEDTIIGLLWDMITAGMDTTAITAEWGMAEMIKNPRVQQKVQEEFDRVVGRDRVLTEPDFSHLPYLQCVVKESFRLHPPTPLMLPHRSNADVKIGGYHIPKGSNVHVNVWAVARD…
Brassica oleracea	Bol006894	NULL	CYP98	507	HMMPfam	PF00067	[27,482]	MSWFLITAAIAAVVSYKLIQRLRFKLPPGPLPKPIIGNLCDIKHVRFICYYEWAQTYGPIISVWIGSILNVVVSSAELAKEVLKDHDQKLADRHRNRSTEAFSRNGQDLIWADYGPHYVKVRKVCMLELFTPKRLESLRPIREDEVNAMVESVFRDCKLPENINKGIQLRKYLGAVAFNNITRLVFGKRFVDADGVMDEQGLEFHAIVSNGLKLGASLSIAEHIPWLRWMCPADEKAFAEHGARRDLLTRAIMEEHTLVRQKSSGPKQHFVDALLTLKDQYDLSEDIIIGLLWDMITAGMDTAAITTEWAMAEMIKNPRVQQKVQEEFDRVISHDRVLTEADFASLPYLKCVVKETFRLHPPTPLMVPHRARADVKIGGFNIPKGSNVHVNVWAVGRDP…
Brassica oleracea	Bol020585	NULL	CYP98	508	HMMPfam	PF00067	[28,468]	MSWFLIAAAIVAAVVSYNLIQRLRFKLPPGPRPKPIVGNLYDIKPVRFRCYYEWAQTYGPIISVWIGSILNVVVSSAELAKEVLKEHDQKLADRHRNRSTEAFSRNGQDLIWADYGPHYVKVRKVCTLELFTPKRLESLRPIREDEVTAMVESVFRDCNLPENRVKGLQLRKYLGAVAFNNITRLAFGKRFVNAEGVMDEQGLEFKAIVSNGLKIGASLSIAEHIPWLRWMFPADEKAFAKHGARRDILTRAIMEEHTLARQKSSGAKQHFVDALLTLKDQYDLSEDTIIGLLWDMITAGMDTTAITAEWAMAEMIKNPRVQQKVQEEFDRVVGLDRVLTEPDFSRLPYLQCVVKESFRLHPPTPLMLPHRSNAHVKIGGYDIPKGSNVHVNVWAVARD…
Brassica oleracea	Bol039941	NULL	CYP98	481	HMMPfam	PF00067	[12,467]	MLYQRWWASNIPPGPKPRFLLGNIHQLKPHWTHSFSEWSETYGPIISVWFGTNLSVVVSSSDLAKQVLKDNDHHLCNRERVAKMTQSGHDLVWSDYSPHYVKLRKLCTLELFSLKSIESFRSLREMETRSMVESVYKDVMIDSTDDQTRKPVVVRKYLAAVVLNTISKLMIGKEFSTEEGKEFKEIVHKEHYLSGSGSLLDVIWWLKWVSKWLVSDKDFLAHMDRRTKWFRGAIMVEEDVAVEDHEGFVRKLLVLKENKELSEETVHGLIWNMFTAGSDTTAVVLEWAMAEMIRCPNVQRKAQQELDAVVGSERLMTEADIPKLPYLQCVVKEALRLHPSTPTMLPHKASETVWLGGYTVPKGTTVYVHVKEIGRDPVNWINPEEFRPERFLLEDTDVK…
Brassica rapa	Bra016820	NULL	CYP51	231	HMMPfam	PF00067	[2,201]	MLQCFIESKYKDGRQTTESEVTGLLIAALFAGQHTSSITSTWTGAYLMKYKEHFSAALDEQRKLMEKHGDKIDHDILSEMDVLYRCIKEALRLHPPLIMLMRASHSDFNVTTRDGKTYDIPKGHIVATSPAFANRLPHIFKNPDSYDPDRFSVGREEDKAAGAFSYISFGGGRHGCLGEPFAYLQIKAIWSHLLRNFELELVSPFPEIDWNAMVVGVKGNVMVRYKRRQLS
Brassica rapa	Bra019839	NULL	CYP51	488	HMMPfam	PF00067	[40,458]	MDLDSDKNLLKTGLVTIATLVIAKLIYSFFTSSSKKKRLPPTLKAWPPLIGSLLRFLKGPIVMLRDEYPKLGSVFTVNLLHKKMTFLIGPEVSAHFFKAPESDLSQQEVYQFNVPTFGPGVVFDVDYTVRQEQFRFFTEALRVNKLKGYVEMMVTEAEEFFSKWGESGEVDLKTELERLIILTASRCLLGREVRDQLFDDVSALFHDLDNGMLPISVLFPYLPIPAHRRRDRAREKLSEIFTKIIGSRKRSGKCENDMLQCFIESKYKDGRQTTESEVTGLLIAALFAGQHTSSITSTWTGAYLMKYKEYFSAALDEQRKLMEKHGDKIDHDILSEMDVLYRCIKEALRLHPPLIMLMRASHSDFSVTARDGKTYDIPEGHIVATSPAFANRLPHIFKD…
Brassica rapa	Bra021490	NULL	CYP51	490	HMMPfam	PF00067	[39,481]	MELDTDKLLKTGLVIVATLAISKLIFSFFTSHSRKKRHPPTLQAWPPLIGSLIRFLKGPVVMLRDEYPKLGSVFTVNLLHKKMTFLIGPEVSAHFFKAHDSVLSQQEVYKFNVPTFGPGVVFDVDYTVRQEQFRFFSEALRVNKLKAYVDMMITEAEGFFSNWGESGEVDLKEELDSLIILTASRCLLGREVRDQLFDDVTALFHDLDNGMLPISVLFPYLPIPAHRRRDRARVKLCEIFSNIMLSRKHSGKSENDMLQCFIESKYRDGRQTTESEVTGLLIAALFAGQQTSSITSTWTGAYLMKYKEYSSAALDEQKKLIEKHGDKIDHDILSSEMNVLYRCIKEALRLHPPLIMLMRASHSDFNVTTRDGKTYDIPKGHIVATSPAFANRLPHIFKN…
Brassica rapa	Bra009868	NULL	CYP701	503	HMMPfam	PF00067	[41,493]	MPSMICFLLGFVVSSFLFIFVFKKLLSRHNMSEVSGLPSVPVVPGLPLIGNLLQLKEKKPHKTFTRWSELYGPIYSIKMGSSSLVVLNSTETAKEAMVTRFPSISTRKLSNALTVLTCNKSMVATSDYDDFHKLVKRCILNGLLGANAQKRKRHYRDALIENVTSKLHAHTRDHPEEPVNFRAIFEHELFGVALKQAFGKDIESIHVDELGETLSREEIFKVLVHDMMEGAIDVDWRDFFPYLKWIPNNSFESRIQQKHKRRLAVMNALIQDTLKQNDSDDCYLNYLMSEGKTLTMEQIAILVWETIIETADTTLVTTEWAIYELAKHQSVQDRLCEEIKSVCGGEKIREEQLPLLPYVNAIFHETLRKYSPAPLVPIRYAHEDTEIGGYYVPAGSEIA…
Brassica rapa	Bra000843	NULL	CYP702	435	HMMPfam	PF00067	[262,399]	MGFPIIGETFEFMKPHDVLQFPSFVKKRVIRHGPVFRTSLFGSKVIISMDNELNMEIAKTNRTIGVPKSITRLFGDNNLFVQSIESHKHVRSLTFQLLGPQGLKLRVIEDIDLLARKHMEEGARNGFLNVKEAASKILIECLAKKVMGDMDPETAKELAICWRKFPSGWFRFPFKIPGMGVYDMMKARKRMMNLLKEVVLKKRASGEEFGEFFKIIFGENERGKEKMSVENAINYIYTFFLIANETTPRILAATVKLISEKPRVMQELQREHARIVGDRTEKDAALTWEDYKSMTFTHMVINESLRITTTVPVVLRKPDHDIQVGDYTIPAGWTFMGYPNVHFNPEKYEDPFVFNPWRWKGKDLSALVSKNYVPFGAGPRLCVGAYFAKLLMAIFIHNL…
Brassica rapa	Bra012792	NULL	CYP702	441	HMMPfam	PF00067	[262,400]	MGFPIIGETLEFMKPHDAFQLPTFLTKKILRHGPVFRTSLFGARVIISTDIGLNMEIAKTNHVPGAPKSLARFFGENNLFVKSKESHKHVRNLTSQFLGSQGLRLRMIQDIDSLARTHMELGAKNGGLDIKETSSKILIECLAKKVMGDMEPHAAKELTQCWGGFPRGWFRFSWSIPGNGVYRMLKARNQMMNLLKETVLKKRASGEELGEFFKIIFGETEGGSKKMSIENAIEYIFTFFVIANETTPGVLAATVKLINDKPRVKQELQREHKRIFQDKTEKDEADLTWEDYKSMTFTQMVINESLRITSTVPTMLRIVEHETHVGDYTIPAGWIFMGFPSVHFNPEKYEDPLAFNPWRWEGKDLGVILSRTYMPFGAGSRLCLGAEFAKMQMAIFIHH…
Brassica rapa	Bra012793	NULL	CYP702	341	HMMPfam	PF00067	[164,328]	MEMAKSSTQLGATESLRRLFGENSDFLQRKEIHKYVRNLTSRFVGPENLKTNLIQDIYVLSRNYFEMDDKAISSSFDIKEAATKMVVDLIVKKVIGEMESEAVRELGLCWTAFRTNWFSFSYSVLGTTVYRFVKMVRLWTLIEPSILSQETTPGILAATVKLVADHPDVMEELKREHDAVIENQGDNQAGLTWEEYKSMTFTHMVIKETLRFTSAQPTVHRIPTEDAQVGGYTVPAGWLFFGIPLVHFDEEKYEDPLKFNPWRWKGKDLHGTLSKDYIPFGAGATLCVGSEFAKCIIAVFLHHLSRFRWSLDPKTRVLRRYMLMFPAGCRVEIAKELSDQS
Brassica rapa	Bra039554	NULL	CYP702	480	HMMPfam	PF00067	[296,440]	MVEVFNLWTLILSLIVVKLYHWIYQWNNPKCKGKLPPGSMGFPIIGKTFEFMKPHDAIQLPTFVKEKVHRYGPVFRTSLFGAKVIISTDSGLNIEMAKTNHMPGMPKSLARLFGENNLFVQSKDSHKHVRSVTTQLLGSQGLKLRMMQDIDILTLTHMEVGARNGGLDVKETVSKILIECLAKKVMGEMEPEAAKELTLCWSHFPKGWFRISWNIPGNGVYRMMKAKKQMINILKETVLKKRASGEELGEFFKTLLGEMEGGEEKISVESAIEFIFIFFLIANEATPSVLAATVKLISDNPKVMQELKREHERIVRDKSEKEKKTGLTWEDYKSMTFTQMVINESLRITSTAPTVLRIIDHEFQFGEYTIPAGWIFMGFPSVHFNPEKYDDPLAFNPWR…
Brassica rapa	Bra032631	NULL	CYP703	450	HMMPfam	PF00067	[6,438]	MEMAKIRLGNVDAITTNDPDTIREILFRQDDVFSSRPKTLAAVHLAYGCGDVALAPMGPHWKRMRRICMEHLLTTKRLESFTAQRAEESCYLIADVYKRAECGKLVNLREVLGAFSMNNVTRMLLGKQFFGPGSVVGPKEAQEFMHITHKLFRLLGVIYLGDYLPFWRWVDPYGCEKEMKDVEKRVDKFHTKIMDEHRRAKREREDNTKNNNGEMDFVDVLLSLPGENGKEHMDDVEIKALIQDMIAAATDTSAVTNEWAMAEVIKQPRVMRKIQEELDSIVGSKRMVDESDLVHLNYLRCVVRETFRMHPVGPFLIPHEFVRPTTVNGYYIPAKTRVFINTHGLGRNTKIWDDTDEFRPERHWPVDGSGRVEISHGADYKILPFSAGKRKCPGAPLGV…
Brassica rapa	Bra033272	NULL	CYP703	466	HMMPfam	PF00067	[7,447]	MAALCSKYGPLVYLRLGNIDAITTNDPETIREILFRQDDVFASRPKTLAAVHLAYGCGDVALAPMGPHWKRMRRICMEHLLTTKRLESFTSQRAEEAQYLIQDVCKRAECGKPINLREVLGAFSMNNVTRMLLGKQFFGPGSVVGAKEAQEFMHITHKLFRLLGVIYLGDYLPFWRWVDPYGCEKEMRDVEKRVDKFHTKIIEEHRRAKREKEDKNIEGDMDFVDVLLSLPGENGKEHMDDVEIKALIQDMIAAATDTSAVTNEWAMAEVIKQPRVMRKIQEELDNVVGSNRMVNETDLVHLNYLRCVVRETFRMHPAGPFLIPHESVRPTTINGYYIPAKTRVFINTHGLGRNTSVWTTDIEEFRPERHWPVDGSGRVEISHGPDYKILPFSAGKRKC…
Brassica rapa	Bra000390	NULL	CYP704	512	HMMPfam	PF00067	[115,505]	MEEILATIAIALAATIFIVLSFSIYLTIRIFTGKSIRNKAYSPVHATVFDLLFHSDELYDYQTELARKKPTFRFLSPGQSEIFTADARNVEHILKTRFENYSKGHSSRENLADLLGHGIFAVDGDKWRQQRKLASFEFSTRVLRDFSCSVFRTNACKLVGFVSEFALSGKSFDAQDMLMRYTLESIFKVGFGVELKCLDEFSKEGEEFMEGFDEGNVATSLRFIDPLWKLKRFLNIGSQARLKKSIDTIDKFVYRLITTKRKELAKEQNTAVRDDILSRFLVESEKDPENMNDKYLRDIILNFMIAGKDTTAASLSLFLYMLCKNPLVQEKILQEIRGVTSSHERTTDVNSFVENINEEALDRMQYLHAALSETLRLYPPVPVDMRCAENDDILADGHR…
Brassica rapa	Bra000391	NULL	CYP704	512	HMMPfam	PF00067	[115,505]	MEEILATISIALAVTIFIVLSFSIYLTIKIFTGKSRNDKEYSPVHATIFDLFFHNDKLYEYQTEIARKKPTYRFLSPGQSEIFTADPRNVEHILKTRFDNYSKGDNGRENLGDLLGHGIFTVDGEKWRQQRKLASFEFSTRVLRDFSCSVFRTNACKLVGVVSEFALSGKSFDAQEMFMRYALESIFKVGFGVELKCLDEYSKEGEEFMEAFDEGNVATSFRYIDPLWKLKRFLNIGSQSRLKKCIDTIDKFVYKLITTKREELAEEQNTAVREDILSRFLVVNEKDPEKMNDKYLRDIILNFMVAGKDTAAASLSWFMYMLCKNPLVQERIVQEIREVTSSDERTTDVNGFAKSISEEALNKMHYLHAALSETLRLYPIVPLNMRCAENDDILADGHR…
Brassica rapa	Bra004386	NULL	CYP704	519	HMMPfam	PF00067	[26,515]	MSMWIVLACMLTSWIFLHRWGQRNKRGPKTWPLVGAAIEQLTNFDRMHDWLVEYLYDSRTVVVPMPFTTYTYIADPINVEHVLKTNFSNYPKGETYHSYMEVLLGDGIFNSDGELWRKQRKTASFEFASKNLRDFSTVVFKEYSLKLFSILCQASFKDQQVDMQELLMRMTLDSICKVGFGVEIGTLAPDLPENRFAKAFDTANIIVTLRFIDPLWKMKKYLNIGSEALLGKSIKVVDDFTYSMIRRRKTEILEAQKSPSNNIKMKHDILSRFIEISDDPDSKSTEKSLRDIVLNFVIAGRDTTATTLTWAIYMIMMNEHVAEKLCSELQELEREKAEETNTPLRQYDTEDFKSFNERVTQFAGMLSYDSLGKLHYLHAVVTETLRLYPAVPQDPKGVL…
Brassica rapa	Bra004918	NULL	CYP704	511	HMMPfam	PF00067	[114,504]	METLASIAIVAVTTIFIVLSFTIYLTLKIFAGKSINNKEYAPVHATIFDLFFHRDDLYDYETEIARNKPTFRFLGLGKSEILTADPRNVEHVLKTRFDNYTKGQNNRENLGDLLGHGIFAVDGEKWKQQRKLASFEFSARVLRDFSCSVFRTNAVKVVGFVSEFGLSQKSFDAQDMLMRCTLDSIFKVGFGVELKCLDGFSKEGEEFMEAFDEGNDATSLRFIDPLWKMKWFLNIGSQARLKKSIATIDKFVYRLITTKREELANEQNTGVREDILSRFLVESEKDPEKMNDKYLRDIILSFMIAGKDTTAASLSWFLYMLCKNPLVQEKIVQEIRDVTSSHERTTDVNGFVESIDEEALDQMQYLHAALSETLRLYPAVPVDTRCAENDDVLPDGHRV…
Brassica rapa	Bra004923	NULL	CYP704	477	HMMPfam	PF00067	[201,302]	MANSRAFFSDLKSGKCSSIVEARLLRFWEARNVKRGGDLTNDNAVGVLRYRVELVIADDTAEGAFGCFDGVMTKLHNLRAAEAGVNPEDVTMPPFITDMEGKKFTFQVRVNTYNFTAHHQTFTITHILTEHERVPVPDYVVDGGTMVMMPICRTVTEFLNRLWNNRSSGNFKNQDQQQIHVGRLSTKGGNDATRLRFIDPLWKLKWFLNIGSQARLKKSIATIDKFVYRLIITKRKEQNTAIREDILSRFLVEREKDPERMNDKYLRDIILSFMIAGKDTTAASLSWFLYMLCKNPLVQEKIMQYLHAALSETLRLYTAVPVSEEKGNVYYISYAIGRMTYIWGQQAEEFKPERWLKDGVFQPESPFKFISFHAGPGICTGKDFAYRQMKIVSMALLHF…
Brassica rapa	Bra000845	NULL	CYP705	421	HMMPfam	PF00067	[1,410]	MASEIFKSHDVNISSRGLPPIDESLFFGETGFFSAPHGDYWKFMKKPLITKLLGPHAIERLRAVRAEELERFYFRLLEKARKKECVEIRREAMIFTNNSTCKMIVGRTCSEEDGEGERVWGLITESISLTKKVLFTTLLRKPLEKLGISLFKEEIMGISERYDKVLETFLAEHENVAEKQGMNLMDVLLEAKGDEKSEYKITRDQIKALFVELFLGGTDTSKQTIQWKMAEIINNPSTMERMREEIDSVVGKSRLIQETDLPNLPYLQGVVKEGLRLYPPIPVFGRRLQEGCVMGGFYVPEKTTLVVNGYAVMRDSDYWENPDDFKPERFLASLGSEQEDATKEKVLKYLPFGSERRGCPGTNLAYIFLGTAIGMMIQCFDWKIEGDKVNMEETLSGMV…
Brassica rapa	Bra001329	NULL	CYP705	527	HMMPfam	PF00067	[43,499]	MAAMMIVDFQNYFIFILLCLFPLLCYTLFFRKQKDSRLGFDLPPSPPSLPIIGHLHIILSLLIHKSLQKLASKHGPLLHLRIFSLPIVLVSSASVADEIFKAQDVNVSSRSSLPTSEGSLYFGSFGFVTAPHGDYWKFMKKLITTKLLGSQALERSRGIRADEAKLFYSNLLDKAMKDERVNIREEAMKLTNNSMCKILTRRICLEDAERVRGLVARTDSLSKKLLLASVLRRPLEKLGISLFKKELMCVSSRFDEVLERYLVEHEKKQEEQAETMLHGVKIRHSEQGVDVMDVLIEAYRDENAEYKITRNHIKSLLVDLFIAGSETTSNIIEWTMAELINNPKTLERLRGEIDLVIGKTRLIQETDLPNLPYLQAVMKEGLRLHPPVPLVVRTFQEEC…
Brassica rapa	Bra001330	NULL	CYP705	906	HMMPfam	PF00067	[471,897]	MTKISDLPVNLVEEILSKVPLKYMRAVRLTCKEWDTLSKSRSFSKMHIDKISAGESMMVVVLMRYNLYLMNVVLVVNEDPLIECKGQLTCLDKQNYKISHVFHCDGLLLCVLKDDYTKVIVWNPYWGQTRSIECRYSVGPNRWFWFSYALGYEDKGGSSCRAYKFLRFIDQFVGYEDNFIWYEIYDFESSSWKTLDVITPHWRINLYERGVSLKGNTYWLASPRNTYEGLDNHIICFDFTSESFGPLLRLPFDAGDDATVTLSCVREEKLAVLFTHYELEGPLEFEIWISTKIEAEKVSWSKFLRVVDAEFEPLISYDCFFIDEEKKVAMSFEDAYPTKFNIVGEAGYFKKLELEERLGRDIKWMQHACSYVRSLADIKQPAAAGGKRKQQSELEKQRY…
Brassica rapa	Bra001774	NULL	CYP705	541	HMMPfam	PF00067	[62,529]	MGNIKLDNHFPYLYLSCGRAVREKVGNANTFQVRFTCYEKLSHIILNTHKPSSSRSGFDDLPPSPPSLPIIGHLHLLLSAPTHKALQKLSSKYGPLFHLRIFNIPMVIVSSASVAYEIFRAHDANISSRGPPPIDDSLFAGSTSFISSPYGDHWKFMKKVLVTKLLGPQALERSRDVRADELERVYARLLDKARKEESVEIIKEVVNLTNNSICRMIMGKSCSEENGEAERARSVASESLALGKKIVLGSLLRARFKHLVMLLIKKEMTVVSNKFDELFERILVEHETKQDGHQETDLMEALLAAYGDDKAGYKITRKHIKTLFADLLFAGTDSSAQAAQWAMAEIIKNPNVLKRLREEIDCLVGQGTRLIHETDLPNLPYLQAVVKEVLRLHPPGTVF…
Brassica rapa	Bra001775	NULL	CYP705	513	HMMPfam	PF00067	[43,480]	MMETIVIDFQNSFIFIFLCFFSLLCYTLFFRKPKDSCVDFDLPPSSPSLPIIGHLHLLLSSLTHRSLQKLSSKYGSLLYLRIFSSPIVLVSSASVAYEIFRAHDVNISSRGFPPTEASLFAGSFSFISAPYGEYMKFMKKVLVTNLLGPQALKRSRRVRADELDRFYDNLFEKAVKKETVEIFEEVLKLVNDSICKLIMGRCCPEEEDVVERVKGLAIELDVSSKKILLANLLPPWLKKLVLSLFKKEVKAISNSFDELLEKILAEHEEKQGENHQGKDLMDVLLAAYGEYKITRNHIKSFYVDLLFAGVTNSALPIQWTLAEIINSTNSLERLRVELDSVVGTTRLIQETDLPNLPYLQAVVKEGLRLHPPEPMFERFSQEGCRVGGFYVPEKTSIMV…
Brassica rapa	Bra013130	NULL	CYP705	525	HMMPfam	PF00067	[39,492]	MASIITGECQYFILILLCFFAFICFFLFFTKPTHSVRLPPSPPSLPIIGHLHHLLFFLLYKPSLFFFDILPLEFLHTLSSKYGTLLLFRASFFPFLLVSSASVAYEIFTTHDVNVSSRNLPTNEGSIIFDTSGFVTAPYGGYFKFMKKLIVTKLLGPNAQVQSRSIREDELERLRGILLDKARKKESVEINKEARKLVGNIVARMTMGRSFTEENGDVESIQSLVAKANASKIKMALSVLIFGQLEKVGISWFKKRTVIKKFDKLIERCLVEHKEKPNKDQCMDMMDVLLAVSEDPNAEYKITRNNIKAFLVELFLGGIDTSVNSIQWTMAEIINNPIIADRLREEIDSVVGKSRLIQETDLPNLPYLQAVIKEALRLHPPVPIIPREFNQGCTVGGFF…
Brassica rapa	Bra014143	NULL	CYP705	509	HMMPfam	PF00067	[37,449]	MVDEFQNCFIFILLCFFTVFCYSVLFCRKTKLEVDFPPSPPSLPVIGHLHLLLSAVSHKAFQNISSKYGPLLYLRLFSFPIVLASSASVAYELFRTHDVNVSSRMPPITIESLIFGSSGFASAPFGDYAKFMKKLLATRLFRTQAIENLRGVRAEELERFYLNLYDKAAKKESVEIGEETMKFTNNMICRMCMGRSCSVENGGIERVRELIIKCFAMSKKLFLANTCLTWLEKLGISPFKKEIMDVSHGFDELLERILVEHEERPEQDQDMDMMDLLLEASREENAEYKITRKQIKSLFVEIFMAGIDTAAQATQWTMAEIINNPKILERLRGEIDLVVGKARLIQETDIPNLPYLQAVVKEGLRLHPPGPFLVRRFQESCKIKEFYVPGQTTLLVNVY…
Brassica rapa	Bra018856	NULL	CYP705	517	HMMPfam	PF00067	[39,502]	MAAITVDFQLCFIFIFLWLLTRFCLSAFFFKKPKDYDLPPSPPSLPVIGHLHHLLSVPTHKSFHKVSSKYGPLLHLRAFNIPIVLVSSGSMAHEVLRTNGLNFATRDREVPIMEKSLLFGSFGFVSAPYGDYWKFMKKLLVTKLLGSHSLERTRLIRGEELKTFRAMLFDKAAKSEVVDVGEEMMKLTNNTICRMIMGRKCSEENGEAEQIRSLVTESLGLVRKFLIASTVGRLLKKVGISLFEKEIMEVSQRYDELLEKIIKEHEENPNQKEDRDMVDVLLEVCADDNAEFKISRNQIKALFVELLLGGTDTSAQTTQWIMAELINHPEILKTLREEIESVVGKTRLVQETDLSNLPYLQAVVKEGLRLHPHSPILVRTAAEGCKIGEFYIPQNTTMI…
Brassica rapa	Bra025472	NULL	CYP705	514	HMMPfam	PF00067	[39,498]	MMTTIILDFQKCFIFIFLCFFSLLCYTIFFRKPKDFPLPPSPPSLPIIGHLHILLSIQIHRSLQKLSSKYGSILYLRIFSCPIVLVSSASAAYEIFRAHDVNISSRGFPPTEDSLFAGSFSFISAPNGDYWKFMRKVLVTNLLGPQALKRSQRIRADELDRFYNNLFEKAVNKETVEIFEEAFTLTNNSICKLIMGRCCPEEEGVMESVKGLATELDDLSKTIMLANLLPPWLQKLVLSLFKKELKVILNSFNELLEKILVEHEEKQGEHLHDKDLMDVLLEAYGDENASYKITRNHIKSFCVDLLFAGTTTPAIPIPWILAEIIKSPKTLERLREELDSVVGTTRLIQETDLPNLPYLEAVVKEGLRLHPPEPIFERFSQEGCMVGGFYVPEKTTLMV…
Brassica rapa	Bra026508	NULL	CYP705	507	HMMPfam	PF00067	[41,497]	MEAMTSLDFENSFILILLCIFSTFFLFAFFLKKPKNVFDLPPSPPSLPIIGHLHLLFSTSLHKSFQRVSSKYGPLLHLRIFNVRILLVSSASVAYEIFKDHDMSISSHGPIGIDECIVFGSSGFIKAPYGDYWKFVKKIITTKMLGPQALERSRGLREVEVERFYRDLLDKAVKKESVEIGEEALRLVNVILGKMSLGMSFSEEERVSEFSVEIAALTQKIFLQQVLRKPLEKLRISPPFKKEVMNVSYRFGELLEKIIVRYEEEKDEHEGSEIMDALLAACGDEDAEYKINRSHIKALLAELFFGAGDTSSKSTQWAMAEILNNHKIFERLREEIDSVVGKTRLIQETDLPKLPYLQAVIKESLRLHPPGVLLPREFEQGCKIGGFYIPKGTSLVINA…
Brassica rapa	Bra027331	NULL	CYP705	457	HMMPfam	PF00067	[40,334][335,441]	MEAMITIDFLNCFILIFLCFFSLLCYYIFFKKPKDGFDLPPSPPSLPIIGHLHLLLSVLPHKSFQNISSRYGGLLHLRIFKVPLVLASSASRAYELFRTHDVNVSSRGFRTLENSLFIGHETFVGADFGDYHKFMKKVLVMNMLGTQALERSRGIRADELERFYARLLDKARKKESVEIGKEAMVLTNNIMSKLLIGRSCSEEDGEAEKVRDSVTKTMGLFKKFFFSNMLGKPLNEKEIRRVSSGFNELLERLLREHEDKHQDTDMMDVLLAASRDEKVDYKITRNHIKLLIVEFFLAGTDSTAKLMQWAMAEILSKPNILERLRQEIDSVVGRFHIPARTTLVVNIYAVMRDPDEFKPERFLASSSSEQEDERKKILKLIPFGSGRRGCPGENLGYIF…
Brassica rapa	Bra027515	NULL	CYP705	523	HMMPfam	PF00067	[43,513]	MAAAFILDFKNCFIFIILCLFSFLFYYFFFKAPNNSEGCDHLPPSPPSLPIIGHLHLLFSLLLHKSLQKLSSKYGPILYLRIFNVPIVLVSSASIAYEIFRAQDMNVSTRTFPTNEGSLFFGSSNFTTAPYGDYWKFINKLITTKLLGPQALERSRGVRADEVNRFYLDLVDKAVKKEIVEIAEEAMKLISNNMCKMLMGKSLSEYDESERVRGLLTETDVLLKKFFLAAILRKPLAKLGISLFKKDFESITRRYDEVLEKIIVEYEERQKDYNQSSEMLDVLLLEACQGKKARHNNKITRNHIKSLFVDLFVAGTETSTLNIQWTMAEIFNNPKVLERLREEIDLIVGKTRLVQETDLANMPYLQAIVKEALRLHPPGPLVIRTFSDRCKVGGFDVLE…
Brassica rapa	Bra030126	NULL	CYP705	509	HMMPfam	PF00067	[42,497]	MAATFIVDFGNGFIFIILCLFSFLCYYFFFKKPNDSQDCDLPPSPPSLPIIGHLHLLLSLIVHKSLHKLSSKYGPILYLRVLNVPILLVSSASIAYEIFRAQDMNVSTRNLPTNEGSLFFGSSGLATAPYGDYWKFIKKLITTKLLGPQALERSRGIRADEVNRFYLNLVDKATKKESVEIAEEAMKLISNSMCKMLMGKSDHAEKVRGLVAETDVLSKKFFLAAILRKPLSKLGISVFEKDLASISSRYNDVLEKSLVEYEEDHNQSCEMLDVLLEACQGKTAEYKITRNHIKALYVDLFVASTDTSTNTIQWTMAEIFNNPKILERLREEIDSVVEKTRLIQETDLPNLTYLQAVVKEGLRLHPPVPLVLRSFREGCEIGGFDVLEKTKLVVNCYAV…
Brassica rapa	Bra030484	NULL	CYP705	429	HMMPfam	PF00067	[264,415]	MAAFTVDFQLCFIAILVWLFSCFCLSAFFFKKRKEPELQDCNLPPSPPSVPVIGHLHLLLSVPVHKSFQKLSLQSMVLSFTFAPLLAQLFWSHRAPWPNEVHEETTSHKSSGLSFSRADTAHPWGRTYDIPCYVTLFDKATKKEAVDVGKEMINLTNNTICRQGRTHAFMRMIMGSKCSEENGEADQLRDLLTKSLSLVRKFLIASTVGRLLKKLGISLFEKEIMEVSQKYDELLEKIIKEREDNPNKKEDRYLIDVLLEKMLKRLREEIESVVGKTKLIQEIDRSNLSYLLAVVKEGLRLHPHSPIVVRNATEGCKIGGFYIPQNTTMIINTYAVMRDPDSWEEPDEFQPERFMVPPSKGNKEMREQLDLNYIPFGSGRRGCPGSNLGSIFVGLAIGT…
Brassica rapa	Bra032114	NULL	CYP705	530	HMMPfam	PF00067	[42,505]	MTAMVDLDIQNCLIFTLVFLFPTLFLFVFFFFKEPKNSFDLPPSPPSLPIIGHLHLIISSSMHKCFQKISSKYGQFLHLRIFHVPIVLVSSPTVAYEIFKAHDTNVSYRGPIAIDECIVFGSSGYIRAPSGDYWRFMKKIIMAKALGPQALERTRGVRLVELERFHRNLLDKAMKKESVEVGEEAMRLVNNTLGKMSMGSSFSVEDNDGGKVCELSVAFTSLCHKFCVAQVFHKPLEKLGISFLKKDVMEVSHRFEEHLEKILAKYEEKVEEHQGAEFMDALLESYQGENAEYKMTRKQIKALFAELFVGAGDSSSSTTRWAMAEIINNPKILERLREEIDSVVGKNRLVQETDLTNLPYLQAVVKEALRLHPVGAVVPREFQEGCTIGGFYIPEGTSL…
Brassica rapa	Bra035812	NULL	CYP705	456	HMMPfam	PF00067	[3,448]	MEGMSFHKSLQKISSNYGPFLHLRIFNTSIILVSSASVAYEIFRAHDVNVSSRGVPAVDDSLLFGSSGVLNAPCGDYWKFMKKLMVTKLLGPQAQEQSRGIRADEINRFYGKLLNKARKKESVDVGKEAMNLVNNIMCMMSMGRRFSEEDGEAERLKDLVTEWSGLIKRMFLAVLFRRQLEKIGISLFKNEIMRVSNRCDEMLERVLVGHKEEPDKDQGKDMMDVLLSAYEDKKAEYKITMNHIKAFFVELLFGAIDTSSTTILWAMAEIINNPNVLEKLRKELDSIVGKTRLIQETDIPNLPYLQAVVKETLRLHPPGPLVPREFQKECEIGGFYIPEKTRLVVNVYDIMRDPDLWEDPLKFMPERFLASSKSGQEDERKEKILKYLPFGSGRRGCPG…
Brassica rapa	Bra035813	NULL	CYP705	617	HMMPfam	PF00067	[37,500]	MAVSFLDYLILVIICLFSLLCYSCFFFKKPKDGFELPPSPPSLPIIGHLHLLLSGSTHKALQKLSSRYGPLFHLNIFSVPVIFVSSASVAYEIFREHDVNFSFRGMPPIDESLLVGSFGFFTAPYGDYWKFMKKIMVTKLLGPQALERSRGIRDYERERLYASLLDKTVRNESVEIGKEAMKFTNNIICKMIMGRSCNEENGEAERVRDLVAESTALTMKIFVANMFHKPLKKLGIIMFRNEIMSVSCRFDEVLERILEEHEKKRKDDDQDMDLVDVLLETCRDETTAEYRITRNHIKSLFVDLVIAGSDTSRHATQWTMAEIINNPKVLERLREEIGSVVGETRLVQETDLENLPYLQATVKEGLRLHPPGALFARSSRKGCKIRGFYVPENTPLVVN…
Brassica rapa	Bra035814	NULL	CYP705	502	HMMPfam	PF00067	[32,491]	MINVVMMILLCLISLLCFFTFFKKPKDSSDLPPSPPSMPIIGHLHLLLSSLIHKSFQKISSNYGPLLHLRIFNVPIVLVSSASVANEIFKSHDVNISSRGLPPIDESLFFGSSGFFSAPHGDYWKFMKKLVVANVLGPQAIERSRTIRAEELEMFYFDLLEKAMKKETVEIRREAMKFTNNSTCKMIIGRRCGEENGEGERVRGLITESIALTKKVLFATLLRKPLEKLGIPLFNKEIMDISSRYNEVLESFLVEHETKLEKHHQGKDLMDVLLEAKEDENAEYKITRDHIKSLFVELFLGGTDTSKQTIQWTMARIINNPKVIERLREEMDSVVGKSRLIQETDLPNLPYLQAIVKEGLRMYPPVPLFGRRLQEGCKMGGFYVAEKTTLVVNGYAIMR…
Brassica rapa	Bra035818	NULL	CYP705	515	HMMPfam	PF00067	[35,499]	MDVDFQNSFILVLLCLLSLLCYSLYVRKPQRFDLPPSPPSLPIIGHLHLLLSLLIHKSFQKLSSKHGPLLYLRIFNVPIVLVSSSSVASEIFKTHDLNVSFRGLPPLDESLLFGSSTFLMAPHGDYLKFMKKLLVTNLLGSQALERSRCIRADELERFYANLLGKAMDKEMVDIGKEAMKVSNKIIFKMLMGSRYCLEEDGEAETARGLVIQSFALFKKIFLATLLHRPLKKFGISLFKKDILSVSDRFDKLLERVLVKHQEEKPSEHQSADMMDVLLEAFRDENAEYKITRNHIKTFFIELFIAGTDSMGQTTQWAMAELVNNPNILERLRKEIESVVGKTSLIQETDLPSLPYLQAVVKEVLRLHPPAPLFARTSREECRIRGFYIPENTTLLVNVY…
Brassica rapa	Bra038254	NULL	CYP705	513	HMMPfam	PF00067	[42,502]	MAAMVFIDFQNCFILTLLCFLSLLCYSLFFRKPKNSPGHDLPPSPPSLPIIGHLHLLLSTTTHKSLQKLSSKYGPLLLIRIFNAPIILVSSASVAYEIFKSHDVNVSTRALAAIDESLVFGSYGIINAPYGDYWKFMKKLIATKLLRPQSLERSLGIRAEEIQRFYRSLLEKARKNEGVEISKEAMKLINNTLCRMSMGRSFSEENGEAEKVRGLVGESYALTKKMFLAALLRRPLKKLRIPLFKKEIMSVSDRLDELLERIIVEHTEKLDEKQQDKDMMDVLLAAYGDEEAEYKITMNQIKAFFVELFVGATDTSVQTTQWTMAEILDNPNVLERLREEIDSAVGSSRLIQETDLPNLPYLQAVVKEGLRLHPPGPLLVRTFQERCEIKGYYIPEKTT…
Brassica rapa	Bra039239	NULL	CYP705	334	HMMPfam	PF00067	[7,334]	MVFGSFGFIRAPYGDYWKFMKKLIMTKVLGSQALERSRGIREVELERFYKNLLDKAKKKESVDIGEEAIRLVTNTLGKMSIGSSFSQDNNDATKVSQLCVEFGALSHEFFFAQVFHKLLQKLGISLLKRNIMDVSRRYEDLLERILVKYEEKLDEHQGNECMDAFLADESAEYKITGKNIKALLAELFFGAGDSSASTTQWAMAEIINNPNILKRLREEIDFVVGKKRLVQETDLPKLSYLQAVIDETLRMHPVGAVFPREFQQECTIGGFYIAKGTTLVINAYGVMRDPDYWEDPNKFKPERFLASSGSSWQEERREQAMKFLPFGGGRRRCP
Brassica rapa	Bra039930	NULL	CYP705	498	HMMPfam	PF00067	[36,443]	MIVDFQNCSIFILLCFFTFLCYSVFFFFKKTNDLGPSPPSLPIIGHLHHFLSGLPHKAFQKISTKYGPLLHLHIFSFPIVLVSSPTMAHEIFTTHDLNISSRNTPAIDESLLFGPSGFTVAPYGDYVKFIKKLLATKLLRPLAIEKSRGVRAEELKQFYLKLQDKALKKESIEIGKETMKFTNNMICRMSIGRSFSEENGEVETLRELIIKSFALSKQILFVNVLRRPLEMLGLMSLFKKYIMDVSRGFDELLERVLAEHEEKREEDQDMDMMDLLLEACRDENAEYKITRNQIKSLFVEIFLGGTDTSAHTTQWTMAELVNNPNILGRLRDEIDLVVGKERLIQETDLPNLPYLQAVVKEGLRLHPPAPLLVRMFDKKCVIKDFFKVPEKTTLVVNVY…
Brassica rapa	Bra000768	NULL	CYP706	504	HMMPfam	PF00067	[31,492]	MSVPPYAILVLTTIITVLWFLLKRSPQPPLPPGPRGLPIVGNLPFLKPDLHTYFRDLAQEYGPIFKLNLGSKLTVVVNTPSLSREILKEQDINFSNRDVPLTARAISYGGLDIVWLPYSVEWRMLRKVCVLKLLSRKTLDSFYALRRKEIRERTRFLYEKSREKSAVNVGDQLFVTMMNLMTNMLWGSSVKAEEMESVGTEFKGVVSDITRLLGEPNVSDFFPWLARFDLQGLVKQMRVYARELDAIFDGAIEKMTNLGSKNDGECKDFLQQLMKLKDQEANSEVPITINHVKAVLADMVIGGTDTSTNTIEFAMAELIKNQESMKRAQHELDEVVGKDNIVEESHITKLPYIVAIMKESLRLYPTVPLLVPHRPAETTVVGGYTVPKDTKIFINVWSI…
Brassica rapa	Bra000769	NULL	CYP706	516	HMMPfam	PF00067	[43,504]	MSPISNLFTDNTMNVPPYAILVLTTIITVFWFLLKRSPQPPLPPGPRGLPIVGNLPFLKPDLHTYFRDLAQEYGPIFKLNLGSKLTVVVNTPSLAREILKEQDINFSNRDVPLTARAITYGGLDIVWLPYSAEWRMLRKVCVLKLLNRKTLDSIYELRRKEIRERTRFLYEKSQEEAAVNVGDQLFVTMMNLTINMLWGGSVKAEEMESVGTEFKVVVSEITRLLGEPNISDFFPWLARFDLQGLLKQMRVCSRELNAIFDGAIEKMPKLESKDDGECKDFLQQLMKLKDQEANSQVPITVNHVKAVLADMVIGGTDTSTNTIEFAMAELIKNPESMKRAQQELDEVVGKDNIVEESHITRLPYIVAIMKETLRLYPTVPLLVPHRPAETAVVGGYTVP…
Brassica rapa	Bra013634	NULL	CYP706	524	HMMPfam	PF00067	[52,512]	MEATSSSFTLSTILNTEDPYSSIMLAVAALVAIFCYFWIQGKAKSKNGPPLPPGPWPLPIVGNLPFLNSDILHTQFQALTQKHGPLLKIHLGSQLAIVVSSPDMAREVLKTHDITFANHDLPEVGKINTYGGEDILWSPYGTHWRRLRKLCVMKMFTTPTLEASYSTRREETRQTVVYMSEMARDGSPVNLGEQIFLSIFNVVTRMMWGATVEGEERTSLGNELKTLISDISDIEGIQNYSDFFPMFARFDFQGLVKKMKVHVKKLDLLFDRVMESHVKMVGKKSEEEEDFLQYLIRVKDDDEKAPLSLTHVKSLLMDMVLGGVDTSVNASEFAMAEIVSRPEVFKKIRQELDQVVGKDSIVEESHLPKLPYLQAVMKETLRLHPTLPLLVPHRNSETS…
Brassica rapa	Bra018471	NULL	CYP706	516	HMMPfam	PF00067	[43,504]	MSLISDLLADNTATLTPYAILILTAIFTVLWFLFKRSPQPPLPPGPRGLPIVGSLPFLDPDLHTYFTNLSHEHGPIFKLNLGSKLTVVVNSPSLAREIFKDQDINFSNHDVPLTARIVTYGGLDLVWLPYGAEWRMLRKVCVLKLLSRKTLDSFYELRRKEIRERTRFLYEKSQQGSAVNVGDQLFLTMMNLTMNMLWGGSVRAEDMESVGKEFKGVISEITRLLGEPNVSDFFPWLARFDLQGLVKKMRVSAHELDAIFDRAIEQMHKLRSSDDGECKDFLQHLMKLKDQEGDSEVPITVNHVKAVLADMVVGGTETSTNTIEFAMAELISNPKLMKRAQQELDEVVGKEHIVEESHITRLPYILAIMKETLRLHPTIPLLVPHRPTETAVVGGYTVP…
Brassica rapa	Bra019366	NULL	CYP706	525	HMMPfam	PF00067	[53,513]	MEATSSNFTLSTILNTEDPYSSLMLTAALLFAVLCYFWLQGKSKSKNGQPPLPPGPWPLPIVGNLPFLNSDILHTQFQALTQKHGPLMKIHLGSKLAIVVSSPDMAREVLKTHDVTFANHDLPEVGKINTYGGEDILWSPYGTHWRRLRKLCVMKMFTTPTLEASYSTRREETRQTIVHMSEMARDGSPVNLGEQIFLSIFNVVTRMMWGATVEGEERTSLGNELKTLISDISDIEGIQNYSDFFPLFARFDFQGLVKKMKVHVKKLDILFDRVMESHVKMVGKKSEEEEDFLQYLIRVKDDDEKAPLSLTHVKSLLMDMVLGGVDTSVNASEFAMAEIVSRPEVFKKIRQELDQVVGKDSVVEESHLPKLTYLQAVMKETLRLHPTLPLLVPHRNSET…
Brassica rapa	Bra020678	NULL	CYP706	272	HMMPfam	PF00067	[48,255]	MTTISSLFNILSCRDHVEYYVLVAIVISSALWYFWLYAKSKPQSPPLPPGPWGLPIVGNLPFLKPELHTYFQGLAEKHGLIFKLWFGSKLAIVVTSSEVAREILRTNDVIFANHDVPAVALASSYGGIDIPWSPYGPRLRMLRKLCINRILSNARMEKSVDLRREETRRTVRYLADLDRAGSPVNLGEQIFLMILNVVTQMLWGATVQNEDRELVGAEFSGIVQEMNDLLLVPNLSDFFPVLSRFDLQGLAKTIRISGLREVRGLEILGPLV
Brassica rapa	Bra020679	NULL	CYP706	239	HMMPfam	PF00067	[32,140][144,227]	MGGLAERMDRLFDRVINQRLGMGKGSEGKGEDFLEVLLKIKDENDEKTNLNMNDVKALLMDMVLGGTDTSVHVIEFAMAEILNYPEIMKRAQQELDEVVGKDKIVEESHIPKLPYILAIMKETLRLHSVAPLLNPHRPSQTTVNPLEFDPSRFLDQSYDFNGNDFNYIPFGSGRRICVGMAMGERVVLYNIATLLHSFDWILPQGESLKIEEKSGITLKLKNPLVTTPALRLADPNLYL
Brassica rapa	Bra020836	NULL	CYP706	495	HMMPfam	PF00067	[52,493]	MDATSSNFTLSKILNTEDPYSSIMLAVAALLAVICYFWIQGKSKSRNGPPLPPGPWPLPIVGNLPFLNSDILHTQFQALTQKHGPLMKIHLGSKLAIVISSPYMAREVLKTHDITFANHDLPEVGKINTYGGEDILWSPYGTHWRRLRKLCVMKMFTTPTLEASYSTRREETRQTVVYMSEMARDGAPVNLGEQIFLSIFNVVTRMMWGATVEGEERTSLGNELKTLISDISDIEGIQNYSDFFPWFARFDFQGLVKQMKVHVKKLDLLFDRVMESHVKMVGKKSEEEEDFLQYLIRVKDEDEKAPLSLTHVKSLLMDMVLGGVDTSVNASEFAMAEIVSRPEVFKKIRQELDQVVGTDSIVEESHLPKLPYLQAVMKETLRLHPTLPLLVPHRNSETS…
Brassica rapa	Bra029445	NULL	CYP706	515	HMMPfam	PF00067	[42,503]	MMSTISDLFTNTNITPNALLVLTTILTVLWFLFKRSPQPPLPPGPRGLPIVGNLPFLDADLHTYFTTIAQKHGPIFKLKLGSKLTVVVNSPSLAREILKDQDINFSNRDVPLTGRVATYGGLDIVWLPYGAEWRILRKLCVTKLLSRKTLESFYELRRQEVRERTRFLYQQSQEKSAVNVGDQLFLTMMNLTMNMLWGGSVKAENMESVGADFKGVISEMIRLLGEPNVSDFFPWLARFDLQGLVKQMRVCAHQLDAIFEGAIKQMQKLGRKDDDECKDFLQHLMKLKDQEVNSETPITVNHVKGVLTDMVTGGTDTSTNTIEFAMAELISNPKLMKRAQQELDEVVGKENIVEESHITELPYILAIMKETLRLHPTIPLLVPHRPAETAVVGGYAIPK…
Brassica rapa	Bra033755	NULL	CYP706	458	HMMPfam	PF00067	[47,446]	MVTISSLFKILSCADHVDYAIIVIALSSVVWYIWLYAKSKRQPHPLPPGPWGLPIIGNLPFLKPELHTYFQGLAKEHGPIFKLWLGSKLAIVVSSSEVAREILRTNDVIFANHDVPAVALINTYGGIDIAWSPYGPRWRMLRKLCVNKILSNVRLDSSVGLRRGETRRTVRYLADQARAGSQLNLGEQIFVMILNVVTQMLWGATVEEEEREIVGAEFIELVQEMNDLLMVPNISDFFPALNRFDLQGLAKRMRGLAQRLDRLFDRVINQRLGVDKGSEGKGEDFLEVLLKIKDEEDGQTNLNMNDVKALLMVQTLRLHMVAPLLIPHRPSQTTVVGGFTIPKDSKVFINVWAIHRNPNVWENPLEFDPNRFLDKSYDFNGNDFNYIPFGAGRRICVGM…
Brassica rapa	Bra001741	NULL	CYP707	453	HMMPfam	PF00067	[20,448]	MAVSKNNKRKKKRNSTCKLPPGSMGWPYIGETLQLYSQDPNVFFTSKQKRYGEIFKTRILGYPCVMLASPEAARFVLVTHAHMFKPTYPKSKERLIGPSALFFHQGDYHVYLRKLVQSSLYPETIRKLIPDIEHIALSSLQSLANMPIVSTYQEMKKFAFDVGIVAIFGHLECSYRDMLKHNYNIVDKGYNSFPMNLPGTSYHKALMARKRLKTIVSEIVHERREKRILKTDFLGHLLDFKDDEGRMLTQEQIADNIIGVLFAAQDTTASCLTWILKYLHDDQKLLEAVKDEQIAIYEENSREKKSLTWGQTRNMPLTHKVILESLRMASIIPFTFREAVDDVEYKGYLIPKGWKVMPLFRNIHHNTKYFSNPEVFDPSRFEVNPKPNTFMPFGSGVHA…
Brassica rapa	Bra012551	NULL	CYP707	467	HMMPfam	PF00067	[37,461]	MDFSALLLTLFTGIIFLYFLRCLISQRRRGPSKLPLPPGTMGWPYVGETFQLYSQDPNVFFASKQKRYGSVFKTHVLGCPCVMISSPEAAKFVLVTKSHLFKPTFPASKERMLGKQAIFFHQGDYHAKLRKLVLRAFMPEAIRDMVPDIESIAQDSLRNWDGTMINTYQEMKTYTFNVALLSIFGKDEVLYREDLKRCYYILEKGYNSMPVNLPGTLFHKAMKARKELSQILARILSERRENRSSHNDLLGSFMGDKEELSDEQIADNIIGVIFAARDTTASVMTWILKYLVENPNVLEAVTEEQMAIREDKGEGESLTWSDTKKMPITSRVIQETLRVASILSFTFREAVEDVEYEGYLIPKGWKVLPLFRNIHHSADIFSNPGKFDPSRFEVAPKPN…
Brassica rapa	Bra013386	NULL	CYP707	462	HMMPfam	PF00067	[37,428]	MDSSALFFTFSAAIIILYFLRCLISQRHRVSSKPPLPPGTMGWPYVGETFQLYSRDPNVFFASKQKRYGSVFKTHVLGCPCVMISSPEAAKFVLVTKSHLFKPTLPASKERMLGKQAIFFHQGDYHTKLRKLVLRAFMPESIRDMVPDIESIAQDSLRSWVGTKINTYQEMKTYTFNVALLSIFGKDEVLYREDLKRCYYILEKGYNSMPVNLPGTLFHKAMKARKELSQILARILSERRDERSSHNDLLGSFMGDKEELTDEQIADNIIGVIFAARDTTASVMTWILKYLAENPNVLEAVTEEQMVISKSKEEGESLTWGDTKKMPVTSRVIQETLRVASILSFTFREAVEDVEYEGYLIPKGWKVLPLFRNIHHSADIFSNPGKFDPSRFEVAPKPN…
Brassica rapa	Bra021965	NULL	CYP707	439	HMMPfam	PF00067	[40,431]	MDFSGMFLTFFAAALFLCVLRFIVSAVGFRRSSSSKLPLPPGTMGYPYVGETFQLYSQDPNVFFASKQRRYGSVFKTHVLGCPCVMISSPEAAKFVLVTKSHLFKPTFPASKERMLGKQAIFFHQGDYHAKLRKLVLRAFMPDSVRNMVPNIESIAQESLSAWDGTQLNTYQEMKTYTFNVALLSILGKDEIFYREDLKRCYYILEKGYNSMPINLPGTLFHKAMKARKELAHILAKILTKRRQNPSTHKDLLGSFMEEKEGLSDEQIADNIIGEEQMAIRKGKKEGESLTWEDTKKMTLTSRVVQETMRVATILSFTFREAVEDVEYEGYLIPKGWKVLPLFRNIHHNADFFSDPGKFDPSRFEVAPKPNTFMPFGSGIHSCPGNELAKLEISILIHH…
Brassica rapa	Bra022407	NULL	CYP707	453	HMMPfam	PF00067	[20,448]	MMVSKNNKRKKKRNTICKLPPGSMGWPYLGQTLQLYSQDPNVFFTSKQKRYGEIFKTRILSYPCVMLASPEAARFVLVTHAHMFKPTYPRSKEKLIGPSALFFHQGDYHVHIRKLVQSSLYPETIRKLIPDIEHIAISSLQSWTNMRIVNTYKEMKKFAFDVGILAIFGHLEGSYREILKHNYNIVDKGYNSFPMNLPGTSYHKALMARKRLKTIVSEIISERREKSVLKTDFLGHLLDFKDDKGRVLTQEEIADNIIGVLFAAQDTTASCLTWILKYLHDDKKLLEAVKDEQRALVEENSREKKHLTWGQTRNMPLTHRVIVESLRMASIISFTFREAVVDVEYKGHLIPKGWKVMPLFRNIHHNPKYFSNPEVFDPSRFEVNPKPNTFMPFGSGVHA…
Brassica rapa	Bra025083	NULL	CYP707	470	HMMPfam	PF00067	[40,462]	MDFSSMFLTLFVAALFLCLLRLIASVAGSRRSSSSQLPLPPGTMGYPYVGETFQLYSQDPNVFFASKQRRYGSVFKTHVLGCPCVMISSPEAAKFVLVTKSHLFKPTFPASKERMLGKHAIFFHEGDYHAQLRKLVLRAFMPDSVRNMVANIESIARESLSSWDGTQLNTYQEMKTYTFNVALISILGEDAVLYREDLKRCYYILEKGYNSMPINLPVTLFHKAMKARKELAQILANILSKRRQNQSTHKDLLGSFMEDKEGLTDEQISDNIIGVIFAARDTTASVLTWILKYLADNPTVLEAVTEEQMSIRKGKKEGEGLTWEDTRKMTLTSRVVQETMRVATILSFTFREAVEDVEYEGYLIPKGWKVLPLFRNIHHNADFFSDPGKFDPSRFEVAP…
Brassica rapa	Bra027602	NULL	CYP707	466	HMMPfam	PF00067	[37,458]	MDFSGMFLIFSAAALFLCLLRFVAGFRRSSSSKLPLPPGTMGYPYVGETFQLYSQDPNVFFASKQRRYGSVFKTHVLGCPCVMISSPEAAKFVLVTKSHLFKPTFPASKERMLGKQAIFFHQGDYHAKLRKLVLRAFMPDSVRNMVPHIESIAQESLSSWDGTQLNTYQEMKTYTFNVALISILGEDAVFYRENLKRCYYILEKGYNSMPINLPGTLFHKAMKARKELAQILANILSKRRENPSTHKDLLGSFMEDKEGLSDEQIADNIIGVIFAARDTTASVLTWILKYLADNPTVLEAVTEEQMAIKKAKQGESLTWEDTKKMTLTSRVVQETMRVATILSFTFREAVEDVEYEGYLIPKGWKVLPLFRNIHHNADFFSDPGKFDPSRFEVAPKPNT…
Brassica rapa	Bra040762	NULL	CYP707	482	HMMPfam	PF00067	[50,481]	MQITPFSVFFSSVYDDESALMITISSAVVALLVVLLQWRLHRKKQRWKLPPGSMGWPYIGETLRLYTENPNSFFATRQNKYGEIFKTHILGCPCVMISSPEAARMVLVSKAHMFKPTYPASKERMIGPEALFFHQGPYHSTLKRLVQSSFMPSALRPTVSHIELIVLKILASWTSQKSINTLQHMKRYAFDVAIMSAFGDKEEPTEIEAIKLLYQRLEMGYNSMPLNLPGTLFHKSMKARRELSDELRRLIEKRRESRSVGGGLLGVLLGAKDQKRNGLSDSQIADNIIGVIFAATDTTASVLTWLLKYLHDHPNVLQEVSREQVCIREKISEENRGISWEDTRKMPLTTRVIQETLRAASVLSFTFREAVQDVEFEGYLIPKGWKVLPLFRRIHHSSN…
Brassica rapa	Bra005843	NULL	CYP708	508	HMMPfam	PF00067	[401,503]	MSLLWITGLCVTALVVVRISNWWYRWSNPKSNGKLPPGSMGFPIIGETFDFFKPHRFYEISPFLKKKMLRYGPLFRTSILGVNTVISTDMDVNLDILRHENEYFNLSYPDGLVKPLGKESMFLKTGNIHKHIKKICMRLLGSENLKRKIIKDMDHVTCEHLSLKVGQGRFDLRDLASSLITAHLTPKVISGLKPETQSMLMESFKAFSFDWFRTSYILSAGRGLYNTLWACRQGMKLIKDVYTRRITSREKYNDFLETALEESEKEGNSVNEDVIVSLIFTLSGITQDTTSKAICMVVKFVSENPKVLVELKREHEAILANREDKEGGVTWEEFRHKMIFTNMVIHESLRMTNLAPMMFRKVVKDVEIKGKSGFLTKGERLRSLATEGLSGRKLRLLHV…
Brassica rapa	Bra014144	NULL	CYP708	457	HMMPfam	PF00067	[181,432]	MSFMWNVVYVIIALVIVKISQWLWQWSNPNSKGSGKLPPGSMGFPIIGETIEFFKSSGLLEIPPFFQKRMLRYGPLFRTNILGSRTVISTDTDVIFEIFRQENQSFVQSYPDVFVKRKMIGFMNRTTREHLRWKASEGAFNLRHAVSTLIVSYITPQMISNLKPETEAKLIDNFMAFNIEWFQSPFALSTWNNLFKVLRARKEAAKIINVALERRKDSILEKQGDFLDTLLEEMKKEGSIFDQASIVNLLLNIGVVSRDTTSHATALTVDFISKNPRVLTELQREHEAIVQKRDDKEAGLSWEEYKDCMPFTRMVIYESLRLANLGTIIFRKAVKDVVIKGKLEVKRYTIPAGWIVAVAPSVVHYNAEIYENPLEFNPWRWEGKDLRSPGSKTLMVFGG…
Brassica rapa	Bra028769	NULL	CYP708	410	HMMPfam	PF00067	[300,403]	MGFPIIGETFGYFKPHGFYELSPILKKKMLRYGPLFRTNILGVKTVVSTDMDVNMDILRHENKFFSLSYPDGLVKPLGKDSLFFKTGNIHKHIKHISMRLLGSENLKQKIIKDMDRVTQEHLSLKANQERFDVKDAVSSVISNLKPETQSKLMKNFNAFSFDWFRASYTLSALRGLYNTLWACREGMQLMKDIYARRKTSREKYDDFLETTLDELEKEGSLVNEDVIVSLIFTLCCITQDTTSKATCMALKFVSENPKVLAELKREHEAILASREDKEGGVTWEEYRHKMTFTNMFVTTGYTIPAGWIVMVIPSVVHLDPEIYENPFEFNPWRWEGKELRSGSKTFMVFGAGIRQCAGSEFARLQISIFLHHLVTTYDFSLSKDCEVVRVPGALFPNGI…
Brassica rapa	Bra032183	NULL	CYP708	482	HMMPfam	PF00067	[227,476]	MMSFMWNIEVLVIALVVVRISHWLYQWSNPNVRCSGKLPPGSMGFPLIGETVDFFKPCGFLEIPSFFQNRMQRYGSLFRTNIMGSKTVICTDSDVIFEIFRQENQSFEHSYPDVFVKVLGKDNLFFKTGDIHKHLKKTTMHLIGSEGLKINMIRSMNQATRQHLNWKASEGTFDLRDAVSSLISSYMTTKLISNLKTESRAKLIDHFKAFNLDWIRSPFAPSTWKIIYDVLKARKGAMQVIKEALKKRKESREQHGDFLDTLLEEMEKEGSIYDEASVINLLLTIGVISKDTTSVATALMVNLLFKNPKVLTELKREHEAILQKREDKEAGVSWEDYKYNMTFTNMVINESLRLSNLGSILFRKALKDVEIKGYIIPAGWIVAVAPSVVHYNSQIYEKP…
Brassica rapa	Bra032184	NULL	CYP708	426	HMMPfam	PF00067	[38,412]	MSFLWNVEILIIALVVVRISQWLYRWSNPNVRCNGKLPPGSMGFPIIGETIEFFKPCELLEIPSFFQNRMQRYGSLFRSNIMGSKTVISTDSDVIFEIFRQENQSFELSYPDVFVRVFGKDNLFFQTGNIHKHIKKSTMQLIGSEGLKRKMIQSMNQATREQLKWKANEGTFDLRNAVSSLIASYLTPKLISNLKPETQAELIDHFKAFNIDWFRSPFAPSTWKIIYKVLKARREAMQLIKEALKKRKESREKHGDFLDTLLEDMEKEDSIYDEASVINLLLVIGVVSKDTTSVATALMVNLLSKNPEVLAELKVINESLRLSNLGSILFRKALKDVEIKGELVGKDLRSVTKTLMVFGGGTRQCVGADFARLQMTVFLHHLVTTYDFLVVQECEMTRT…
Brassica rapa	Bra039931	NULL	CYP708	450	HMMPfam	PF00067	[38,446]	MSFMWNVVYVIIALVVVKISQWLWQWSNPNSKGSGKLPPGSMGFPIVGETFEFFRSSGLLEIPPFFQKRMLRYGPLFRTNILGSRTVISTDADVIYEIFRQENQSFIQSYPDIFVKVLGKDNVFFKTGDIHRHIKHATMHLIGSEGLKRKMIGFMNQTTREHLRWKATQGAFNLRHAASNLIVSYITPQMISNLKPETQEKLIDHFKTFNIEWFQSPFALATWKTVYKVLRARKEAVKIITEALEKRKDSIEKQGDFLDTLLEEMKKEGSIFYKESIVSLLLNIGFVSRDSTSYATALTVNFISKNPRVLTELKREHEAIVQKRDDKEPGLGWDEYKNCMPFTRMVIYESLRLANLGTIIFRKAVKDVEVKGKLVGKDLQSPGSKTLMVFGGGARQCIG…
Brassica rapa	Bra003909	NULL	CYP709	481	HMMPfam	PF00067	[257,476]	MELITLMNPILALLVLLFVVPKMYNALIILVWQPFVLTRRFKKQGISGPKYRFLYGNIDEINKIKRESHVSVLDPNSNDIFPRIFPHYQQWMTLYGETFLYWNGTEPMLCISDLELVKQILSNKSGFFVKSKIRPELFKLVGMKGLVFVEGVDWVRHRRILNPAFSIDRLKIMTKVMVECTLRILEDSYNEGIEVFRTQEELKKCCVSCLTNVYIPGTRYLPTPSNIRIWKLDRKMKNSVKKVVDSRLASKQDYGDDLLGIMLKSCESERKERKLSIEEIIDECKTFFFGGYETNSNLLTWTTMLLSLHQDWQEKLRDEIFQECGKDKTPDSDTFSKLKLMNMVFLESLRLYGPVSYFSRDATKDLTLGHLKIPKGTTIVFPLMKMHSDKAVWGSDADK…
Brassica rapa	Bra004491	NULL	CYP709	520	HMMPfam	PF00067	[94,515]	MEFLSTTTLLALALLLLVIPKIYKSCWILVWRPWMLSRKFMKQGISGPKYKILHGNLREIRTLKQEAKLTVLDLNSNDIFPRVLPHFHQWRSQYGETFLYWQGTEPRIFISDHELVKQILSNKFGFYVKPKTRPEVLKLAGNGLVFADGIDWVRHRRILNPAFSMDKLKLMTKLMVDCTLRMFEEWSKQMNDGEKEQVVMMNVEFKRLTADIIATAAFGSSYVEGTEVFKSQRELQKCCAASVTNVYIPGTEYLPTPLNLKIWKLDGKINNSIKRIIDARLKAKSKNVEKDYGNDLLGIMLASSRSNETEKKMSTNEIIEECKTFFFAGHETTANLLTWTTMLLSLHQDWQEKLREEVLNECGKHKIPDSDNCSKLKLMNMVLMETLRLYGPVLNMIRS…
Brassica rapa	Bra004492	NULL	CYP709	147	HMMPfam	PF00067	[23,146]	MIMYDEHGADGNTSSIRTSVVIRSAAQDMKLGNLVIPKGTTIVVPIVKMHRDKAVWGNDSDKFNPLRFENGVSRAANHPNAFLAFSLGPRVCIGQNFALMEAKTVLTMILKRFRLNISDEYKHAPADHLTLQPQFGLPVMLQPIKWK
Brassica rapa	Bra007988	NULL	CYP709	496	HMMPfam	PF00067	[84,467]	MQLIIPINPILTLLVLLLVGLKIYNALRILIWQPFVLTRRFKKQGISGPKYRFLYGNLMEINKMKSESQLSVLDRISHDIFPRETFLYWDGTEPRLCISDPELVKHVLSSKSGFFLRANIRPEFLKLVGSKGLVFLQGADWVRHRRILNPAFSIDRLKVMTKVVVDCTLRMLDEWSEDITEKLMMKKEMDRDFHRLTADIIATAAFGSSYDQGIEVFRTQKELIECCVISLTNVFIPGTHYLPTPLNFRIWKLDTKMKNSIKKIVDSRLQSKSDYGDDLLGIMLKSRLSIEEIIDECKSFFFAGYENNSNLLTWTTMLLSLHQDWQEKLREEIFKECGKDKTPDSDTFSKLKLMNMVFMESLRLYGPVPFITREASKDVTLGHLEIPKGTTLIFPLLKM…
Brassica rapa	Bra025280	NULL	CYP709	692	HMMPfam	PF00067	[94,517][615,650]	MELLSTINLLALVLLPFVVPKIWKACWIFLLRPWMITRRFKKQGISGPKYRFVYGNLKEIKKMKKEAKDWVLDPNSNDIFPRVVPHYHNWLSQYGETFIYWNGTKPTLFISDPELGKQILSRKLGFAVIAKTRPEVFILFGKGLPFIEGDDWARHRRILNPAFSMDRLKVMTKRMVDCTLRMLEEWRQQRSGEEVMMRMEINKDFHRLISDIIAATAFGSSYEEGIELFKSQTELEEYFVTSLTSVFIPGTQYLPTPTNLQLWKLDKKVKDSIKRIIDARLKSNSNNYGDDLLGIMLKAATSKESEKTMSMDEVIEECKTFYISGQGSSSILLTWTTLLLSLHQDWQEKLREEVFNECGKDTVPDSDTFSKLKLMNMVLMESLRLYGPVIKMVREATKD…
Brassica rapa	Bra025281	NULL	CYP709	521	HMMPfam	PF00067	[94,491]	MEFQSTINLLALVLLPFVVPKIWEACWIFLLRPWMITRRFKKQGISGPKYRFVYGNLKEIKKMKKEAKGWVLDPNSNDIFPRVFPHYHQWLSQYGETFLYWNGTKATLFISDLELGKQILSSKLGFAVIAKTRPEVLMLFGKGLSFIEGDDWVRHRRILNPAFSMDRLKVMTKGMVDCTLRMLEEWRIQKNGEEVVMRMEINKDFHRLISDIIATTAFGSSYEEGIELFRSQSELEEYFVASLTSVFIPGTQYLPTPTNLQLWKLDKKVKDSIKRMIDARLKSSSNNYGDDLLGIMLKAATSEEPAKMMRMDEIIEECKAIYFSGQGNSAILLTWTLLLLSLHQDWQEKLREEVFNECGKDTIPDSDTFTKLKLMNLVLMESLRLYGPVIKLVREATKD…
Brassica rapa	Bra003019	NULL	CYP71	496	HMMPfam	PF00067	[30,489]	MSLWYIIVAIVFCAFVLVAKNTRKTKKKLPPGPPRLPIIGNLHQLGSKPHRSMLKLSAKYGSLMSLKFGDVSTVVASSPETVKDVLKTFDADCCSRPYLTYPARVSYNLNDLAFSPYTKYWRQVRKMTVIELYTAKRVKSFRHIREEEVASFVDFIKQSASLANPVNLNKKLMKLSGSVICRVGFGMNLKGSKLENTYEEVIQGTMEVLGSFAAADYFPVIGKLIDRITGLHSKCEVVFKAMDAFFDQSIKHHLEDESLKDDIIALLLKMERGETGLGEFQLTRNHTKGILLNVLIAGIDTSGHTITWVMTHLIANPRVLKKVQAEVREVIKNKNDITEEDIEKMEYLKMVIKETFRINPLVPILVPREASKDVKMGGYDIPKKTWIHVNIWAVHRNPN…
Brassica rapa	Bra003129	NULL	CYP71	500	HMMPfam	PF00067	[29,493]	MSIFICFLLLFPLLLIFSKKLLPSKEKLPPGPTGLPIIGNLHQFGRFLHKSLHKISQEYGPVMLLHFGVVPVIIVSSKEGAEEVLKTHDLETCSRPKTVGTGLFTYNFKDVGFAPFGENWREMRKIMVLELFSQKKLKSFRYIREEESELLVKKVSNSANEKPTSSVDLRKVIFSYAASIICRLAFGQNFHECDFVDMERVEELVLESETNLGSLSLADFFPAGWLIDRISGQHSRLNKAFAKLTTFFEHVIDDHLKTGQPQDHSDIISVMLDMINKPNKVGSFQVTDDHLRGVMSDVFLAGVNAGAITMIWTMTELSRHPVVMKKLQEEIRATLGPNKERITEEDLEKVEYLKLVIEETFRLHPPAPLLLPRLTMSDIKIQGYNIPKNTMIQINTYTI…
Brassica rapa	Bra006829	NULL	CYP71	502	HMMPfam	PF00067	[31,495]	MAVIWLLSLLFLISILITAVKRTKQSDGRQPPSPPGLPFIGNLHQLGPLPHQSLWELSKKYGPVMLVKLGRVPTVVVSSPDTAKQVLRDHDLNCCSRPSVEGARKLSYNFRDIAFSRYDDYWKELRKLCVMELFSTKQVNLIQPIKKMEMKKLIHSITESAYKKTPVNLSETFLSLNANVVCKASFGVSFQGTVLNNEKFQALVHEAIEMLGSFSASDFFPYIGWIFDWFTGLHARRERSVRDLDAFYEQMIDLHLQKNREERSEDDFVDLLLKLEKEEAVLGYGKLTRNHIKAILMNILLGGINTSAITMTWAMAELARNPRVMKKVQSEIRDQIGKNKEARIISLDETDKLKYLKMVIKETWRLHPVSPLLVAREVISEFKINGYTIQPKTRLHVNT…
Brassica rapa	Bra006987	NULL	CYP71	943	HMMPfam	PF00067	[2,462][472,936]	MGLPIIGNLHQLGRFFHKSLHKISHEYGPVMSLRFGVVPVVVVSSKEGAEEVLKTHDLETCSRPKTVGTGLFTYNFKDIGFAPFGETWREMRKIAVLELFSQKKLKSFRYIREEESEVLVKKVSKAVDETQNSSSVNLRKVIFSFTASIICRLAFGQNFHECEFVDMERVEELVLESETSLGSLAFADFFPAGWVIDRISGQHSKVKKAFAKLTNFFQYVIDDHLKNGQPQDHSDIISVMLDMISKPSKGDSFKVTDDHLKGVMSDVFLAGVNAGAITMIWAMTELSRHPRVMKKLQEDIRTTLGPNKEKITEEDLEKVEYLKLVIEETFRLHPPAPLLLPRLTISDVKIQGYNIPKNTMIQINTYAIGRDPKYWTKPDEFIPERFVDNPIEYKGKHFE…
Brassica rapa	Bra006988	NULL	CYP71	500	HMMPfam	PF00067	[29,493]	MSIYLYFLFISLLVLIIFKKLLPSKRKLPPGPTGLPIIGNLHQLGGLLHSTLHKLSLEHGPVMLLRFGVVPMVVFSSKEAAKEALKTHDLETCNRPKLVGNGLFTHNFKDIGFTQYGEEWREMKKLVGLELFSPQKQKSFRYIREEEGDLLVKEISKSAQTQTLVDLRKALYSFAAGVILRLAFGQNFHECDFIDMDRVEVLVQEAETSVCALAFTDFFPTGLGWLVDRISGQHSRMNKAFSRLTSFFQHVIDEHKKAGQTQDRSDLVSAMLDMINRPTKSGSFKVTSHHLKAMMTDVVLAGINAGVTTMIWTMTELTRHPRIMNKLQEEIRTTLGSNKERITEEDLEKVEYMKLVIKESFRLHPPAPLLLPRQTMSEIEVHGYTIPKNSMIKINTYAI…
Brassica rapa	Bra009786	NULL	CYP71	110	HMMPfam	PF00067	[27,99]	MLFGAAPTTFTLLEWTMTELLRHPESPRQLSDVVKVHGYDIAAGTQVLINIWAIQRDVSAWGQDAEELRPGRHLDTVVDFQGQNLKFIPFGSGRRQCPGSGYVVALVEVT
Brassica rapa	Bra009817	NULL	CYP71	496	HMMPfam	PF00067	[30,490]	MSMLYIIVAIIFFASLLAAKNTRKTKKNLPPGPPRLPIIGNLHQLGSKPHRSMLKLSEEYGSLMSLRFGNVSTVVASSPETVKDVLKTFDADCCSRPYLTYAARLSHNLNDLAFSPYSKYWREVRKMTVLELYTAKRVKSFRHIREEEVVSFIDFLKQSASLANPVNLNKKLMKLSGSVICRVGFGMNLKGSKLENTYEEVIQGIMEVLGSFAAADYFPVIGKLIDRITGLHSKCEKVFKAMDAFFDQSIKHHLEDESLEDDIIALLLKMERGETSLGEFQLTRNHTKGILLNILIAGVDTSGHAITWVMTHLITNPRVLKKVQAEVRQVIRNKNHITEEDIERLEYLKMVIKETFRISPLVPLLIPREASKDIKIGGYDIPKKTWIHVNIWAVQRNPN…
Brassica rapa	Bra009819	NULL	CYP71	406	HMMPfam	PF00067	[30,142][148,316][320,363]	MSLLYVIVALVFFASILIARKAKKKTMNLPPGPLKLPIIGNLHQLGSQPPRSLTKLSEKYGPLMSLKFGKVSTVVASTPEAVKDVLKTFDVDCCSRPYLTYPARITYGLNDIAFSPYSNYWREVRKVAVVELFTGKRTLMKLSGSVTCRVGFGINLKGSKLENTYEEVIQGTMEVLGSFAAADYFPVVGRFIDWITGLHSKCEKVFKAMDAFFDQSIKYHLEDESIKDDIIALLLKMEREETGHGEFQFTRNHTKGILLDILIGGIDTSAHTVTWVMTHLIANPRVMKKVQAEVREVIKNKDNTIEEDIEQLEYLKLTWIQVNVWAIHRNPNIWKDPGVFIPERFMDKDIDYKGVNFELLPFGVEGGCAPLPDGMGAKDVDLEESYGLVSPKKIPLELI…
Brassica rapa	Bra009820	NULL	CYP71	518	HMMPfam	PF00067	[30,510]	MDVWYIILAIVFFASILVAKNTRKTKKNLPPGPPRLIIIGNLHQLGSKPHRSMFKLSEKYGALMSLKLGKVSTVVASTPETVKDVLKTFDVNCCSRPYLTYAARLSYNRNDLSFSPYSKYWREMRKLTVIELYTAKRVKSFGHIREEEVASFVDFIKQSASLEKQVNFNLKFMKLSASVICRLGFGMSLEGSKLEITYDEVIQGIMEVLGSFAAADFFPIVGKLIDRLTGLHGKCEKVFQAMDTFFDEAIKCHLDDESIKDDIIALLLKMERGEIGLGEFQLSRNHTKGILLASTGKTCNIQTLSSNFFVLLLQDILVAGIDTSAQTATWVMTHLITNPRVMNKVQTEVREVVKNKDNITEDDIEQLKYLKMVIKETLRINPLVPLLIPREASKDIKIR…
Brassica rapa	Bra011276	NULL	CYP71	407	HMMPfam	PF00067	[2,401]	MTLDAATDHKDISFAQYGEYWREIRKLAVIELFSLKKVHSFKNIREEEIGFMVKKVSQLSLEHTPVDLSKTFFSLTASIICRVALGQNFNESGFVIEQDRIEELVRDALVALGTITCSDLFPSGLGRFLDWLSGGHKSINKMVEELDAFYQHVIDDHLKPEAAGKKVVDSQADIVALLLDMMEKQGKKDYFQLNISNIKGVLMDIFLAGVDTGATTMIWAMTELVRNPRVMRKAQEEIPTTLGLNKERITEEDVEKVGYLKLIIKETFRLHPSVPLLLPRETMSHVKINGYDIPRKTQIHLNVWAIGRDPKRWTDPEEFIPERFANSSVDFRGQHFDLLPFGSGRRSCPGMPMAVASVELGLLSLLYFFDWALPEGMVSEEDIDMEEAGNLTIVKKQPL…
Brassica rapa	Bra011280	NULL	CYP71	512	HMMPfam	PF00067	[35,508]	MSIFLCFSWVFLLLTFVSLISFVRKIKENKTFYLPPSPPTLPIIGNLHQLSGLPHRCFHHLSIKYGPVVLLHLGFVPTVVISSSEAAEEVLRTNDLGCCSRPKTVATGKLSYGFKDISFAQYGEYWREMRKLAVVELFSLKKVHSFKNIREEEVGFMVKKVSESSLKQSPVDLNKTFFSLTASIICRVALGQNFNESGFVIEQDRIEELVRDALVALGSFTCSDVFPGGLGRLLDWLFGGHKRINKVFEELDAFYQHVIDDHLKPEAAGKKAIDSTADIVALLLDMMEKQGKKDYFKLNISNIKGVLMNIFLAGIDTGAITMIWAMTELVRNPKVMRRAQEEIRTTLGLNKEKITEEDVEKVGYLKLIIKETFRLHPAAPLLLPRETMSHVKINGYDIP…
Brassica rapa	Bra012514	NULL	CYP71	361	HMMPfam	PF00067	[9,325]	MVRSFHKEREEEINILMEKLEQASSSSSTVNLSQFFITLTSDIMSKVALGRKYSSDEGTVNIKTVVRTFSRVFGTFPVAEYIPSLAWIDWIRRLDGKAEEVSKTFDDFLEKVVQEHDFDVDKKRSGFVDRLLSIQREQTTPFVFDRSYIKLIILDMFIGGTATTSSLLEWTLTELVRHPECVKKLRDEICSVSAHNSYVNEDDVEKMNYLNAIVKETLRLHPPLSIIVPRLLSEDVRLRGYDIAAGTQVMINAWAIQRDKATWGPDAEKFKPERHLNSSLDFQGQDYKFIPFGSGRRLCPGIRLALVLVEVTVANLVKRFDWRVQVGPYGVDKLYLAEAAGIEACRKYPLIVFPTSVVFPI
Brassica rapa	Bra012517	NULL	CYP71	141	HMMPfam	PF00067	[34,137]	MEMILISLCLATLLAFLFLKRLFKRTTTTKLNPPPSPWRLPIIGNFHQLSLSPHRSFRSLSLRYGPVMLLHFGRVPVLVVSSAEIAQDIMKTHDRIFANRPIIKAMEKVMKGGRDIVFAPYGEYWRNMKVFTFLNFFLITV
Brassica rapa	Bra012518	NULL	CYP71	361	HMMPfam	PF00067	[9,325]	MVQSFHKEREEEINIMMEKLEKASSSSSAVNLSQLFITLTSDVMSKVALGRKYSSGEGTVDIKTLVRTFTQIFGTFPIGEFIPSLVWIDWIRRLDGKVEEISTTFDDFLEKVVQEHDVDTDKKGSDFVATLLSIQREKMTPFVFDRSDIKLIILDMFIAGTATTSSQLEWTMTELMRHPECMKKLRDEICSVSTHNSYVNEGDVEKMSYLNAVIKETLHLHPPLPALVPHLLSEDVRVKGYDIAAGTQVMINAWAIQPDHATWGPDAEEFKPERHLKLSLDFQGQDFKFIPFGSGRRLCPGIRLGLVLVEVTIANLVKRFDWRVQVGPDGVDKPDLAEAAGIEACRKYPLIVFPSSVVFPI
Brassica rapa	Bra013449	NULL	CYP71	505	HMMPfam	PF00067	[36,467]	MELMILISLSLTTLLAFIFLKSLFKRTTTISELNPPPSPWRLPVIGNLHQLSLHPHRAFHRLSLRYGPLMLLHFGCVPVLVVSSADVAHDVMKTHDLKFANRPKTKAVDIIMNGGRDVAFSSYGDYWRQMKSLCTVHLLGKQMVKSFENVRKEEINAMMEKLEKATSSSLSVNLSDLLLNMSNNVICKIAMGRKYSREENTSDFENQLRKIMELLGAFPVGDYIPSLAWIDKVRGLDRKMEEVSKTFVEFLERVVQEHVDEGEKKEASDFVDMLLRIQREKTNGFELDRSDIRLIILDIFLGGTTTTFTAVDWAMTLLIRYPECMKKLQDEIRKYSRHNLYVSEEEVENMKYLKAVIKEVLRLHPPGPMLIPRQLSQDVKVKGYDISAGTIVFINAWAI…
Brassica rapa	Bra013842	NULL	CYP71	609	HMMPfam	PF00067	[32,395]	MIMWYIIVAVVILASLLVAKNMRKNKKNLGSKPQRSMHKLSEKYGPLMSLKFGNVPTVVALSPETVKDVLKTFDADCCSRPYLTYAARISYNLNDLAFSPYSKYWREVRKMTVLELYTAKRVQSFRHIREEEVASLVEFVKGAASLGNTVNLSNTLMKLSGSVICRVGFGINLKGSKLEDTYEEVIRETMEVLGSFAAADYLPIIGRIIDRVTGLHSKCEKVYKAMDAFFEHSIKQHMEDESLKYYIIALLLKLERGEAELGEYKLTRNHTKGILLNVLIAGIDTSGHTITWAMTHMIKNPRVLKKVQAEVREVIKNKDNITEEDIEQLEYLKMVIKETVRINPLVPLLIPREVSKDIKIAGYDIPKKTWIHVNIWGVHRNPNVWNDPETFIPERRMCP…
Brassica rapa	Bra016740	NULL	CYP71	502	HMMPfam	PF00067	[32,498]	MEILPCFFLALFLTLVSSIFLKKTKNSKFNLPPSPSSFPIIGNLHHLAGLPHRCFHNLSIKYGPVVLLRLGSVPVVVISSSEAAEAVLKTHDLECCSRPKTVGTGKLSYGFKDITFSQYGAYWREMRKLAVIELFSLKKVQSFRYIREDEVGFVVKKVSEASLTQSPVDLSKTFFTLTASIICRVALGQNFHESDFFIDQEKIEELVTEATVALGDFTFSDFFPGVFGRFLDLLFQRHKRISKVFEELDAFYQHVIDDHLKPEGRKNQDIVSMMLDMIDEQGDDDSFKLNMDNVKAILMDVFLAGIDTSAVTMIWAMAELVKNPRVMKKAQENIRTTLGLNRERITEDDIGKVDYLKLIVKEIFRLHPALPFIIPRETMSHVKIQGYDIPPKTQIQINV…
Brassica rapa	Bra016741	NULL	CYP71	502	HMMPfam	PF00067	[32,498]	MAVLLYFLLVSLLALVSSIFLTNLKNSKLNLPPSPSSLPIIGNLHHFAGCPSRYFHSLSIKYGPVMLLRLGFLRVVVISSSEAAEEVLKTHDMECCSRPNTLVSGKLSYGFKDVNFAPYGEYWREMRKLVVIELFSLKKVQSFRYIREEESYLMVKKVSESALKRSPVDLNKTFFSLTASIICRVALGLNFHESGFVIDQEKIEDLVTEVGEVLGTFTFSDYFPGALGSFVDWLFQRHKKINKVVEELDAFYQHVIDEHLKAEGRKNLDIVSLMLDMIDKQGSEDYFKLDMDNVKAIIMDVFLAGIDTGATTMIWAMTELVRNPNVMKKAQENIRATLGHKRERITEEDLGKVDYMTFIIKETFRLHPPVPFLLPRETMSHVKIQGYDIPPKTQIKVNV…
Brassica rapa	Bra016743	NULL	CYP71	502	HMMPfam	PF00067	[32,496]	MAILLCFFLVSLLTLLTSICLKRMTNSKLNLPPSPSSLPIIGNLHHLAGLPHRCFHNLSIKHGPVMLLRLGSVPVVVISSREAAEAVLKTHDLECCSRPKTVGTGKLSYGFKDINFGPYGEYWREMRKLVVTELFSLRKVQSFRYIREEESDFMVKKVSESALKQSSVDLNKTFFSLAASVICRVALGQNIHESNFLTDQEKIEGLVTEAAEALGTFTFSDFFPGALGRFVDWLFQRHKKINKVFEDLDVFYQQVIDEHLKPEGRENQDIVSLILDMIDKQGSEDSFKLDIDNVKAVLMDIFLAGVDTSAITMIWVMTELARNPRVMKKAQENIRATLGLKRERITEEDLGKVDYLKLVIKETFRLHPPVPLLLPRETMSHVKIQGYDIPPKTQIQVNV…
Brassica rapa	Bra018069	NULL	CYP71	312	HMMPfam	PF00067	[34,141][142,255]	MQMMIVLLLLCSTIFITILFFQKQTARRKSNTPPPSPPRLPFIGNLHQLGRYPHRSLCFLSRRYGPLMILHFGRVPVLVVSSVGAARDVLKTHDRVFASRPQSKIFEKLMYNGRDVAVAPYGEYWRQMKSVCVLHLLSHKMEEVRTCCKRRSSVSEEDLQNMKYLKAVIKETLRLHPPLPLLVPHKSTQEVILRDYGIPAGTQVTINAWAIGREAATWGQDAESFRPERHLDSSVDFRGHDFELIPFGAGRRICPAISFAAVLNEFVLANLVHQLNWRLPAESNEVKTNVAESIGTVIHRMFPLYAIASSTT
Brassica rapa	Bra019538	NULL	CYP71	484	HMMPfam	PF00067	[29,431]	MQMMIMILLLCSVIITILFFTKGGKSNTPSSPPSLPLIGNLHQLGHHPHRSLCFLSHRYGPLMLLHFGSVPVLVVSSMEAAKEVLKTHDRVFASRPRSKIFQKLLYDGQDVAAAPYGEYWRQMKSVCVLHLLSNKMVRSFRNVREEEMSLMMEKIRKASSLPVNLSELLANLTNDVICRVALGRKYGCETDFKELMERLTRLLGVFSVGTYVPWLAWIDWIRGLDSQLEKLRNDVDEFLERVLQDHEDGDGGDRTDFVDVLLKIQREKSVGFDIDRVSIKAIILDVFVGGTDTSYTLMEWVMTELLRHPECLRRLQEEVRTICKGKSSVLEEEDIQDMNYLKAVIKETLRLHPPLPLMVPHESTHDVRLRNYRIPAGTQVMINAWAIGREVETWGPDAE…
Brassica rapa	Bra019808	NULL	CYP71	502	HMMPfam	PF00067	[30,496]	MSTFLCFIFLLPIFFIFLKNLKPSSRWNLPPGPKKLPIIGNLHNLQGMLHLCLRDLSQTYGPVMLLKFGFVRMVVITSKEAAEEVLKTLDLECCSRPETVSSRTVSYNFKDIGFAPYGEEWKALRKLSVVEIFSTKKIQSFRYIREEENDLLVKKLSECASTRFPVNLKKTLFTLVASIVCRLAFGQDLHKCEFIDEDSIAELVQKSEMVLASSAFSDFFPGGTGWVLDKITGQNKKLNSVFSELDAFFQNILDDHLRPGRTVLDSPDVVDVMIDMMKKQERDGDSFKLTTDHLKGIISDIFLAGVNTSAMTLIWGMTELIRNPRVMKKVQKEIRTTLGDKKEKVTEEDVNKLHYFKLMVKELFRLHPAAPLLLPRETLSNIKIQGYDIPAKTQIMVNV…
Brassica rapa	Bra019809	NULL	CYP71	507	HMMPfam	PF00067	[33,498]	MSTFIYFLFPLAIFVVSFFIIAKKHKPSKWKLPPGPKTLPIIGNLHNLKGQPHTCFTNLSKTYGPVMLLRFGSVPVVVISSREGAEEALKTQDLECCSRPETVATRMISYNFKDIGFAPYGEEWKALRKLVVVELLNMKKFQSFGYIREEENNVLVKKLTEAALTRSPVNLKKTLFALVASIICRLAFGIDIHKCEFVDEDNAADLVHKFELLVDGIAFSDFFPGVGWILDRVSGQNKTLNNVFSELDTFFQNILDAHLKPGRTVSDNPDVVDVMVGLMKKQEQDGDSFKLTTDHFKGIISDIFLAGVNTSAITMIWAMTELIRNPNIMKKVQHEIRTTLGDNKERLTADDLNHLHYLKHVIKETFRLHPAAPLLLPRETMSDIKIQGYDIPKKSQMMI…
Brassica rapa	Bra020467	NULL	CYP71	494	HMMPfam	PF00067	[34,461]	MEIILISLCLATFLAFLLLKPLLTRITTTKVKLPPSPRRLPVIGNLHQLSLHPHRSLHSLSLRYGPLMLLHFGCVPVLVVSSADVAHDVMKTHDIKFSNRPRTKTVNKLLNGREVAFSPYGEYWRQAKSICVMNLLTIKTIQSFENIRAEEINTMMKKLEKASSLSSPINLSELFTTLTNDVIRRIVLGRKYGSERGCYISQDIVRRFVELMGAFPLGDFIPVLSWIDRIRGLDKKVEEVCNEFDVFMEKLVQEHEDADEDRSDFLYILLSLQRDKTTPIELDRRDLKLILLDMLFGASVTTFTLLEWTMTELMRHHECMKTLQDEIRSVSAHNGYVTEKEVEKLKYLTLVIKEVLRLHPSVPTIPRLLSEDVELHGYDIAAGTQVLINAWAIQRDIET…
Brassica rapa	Bra020484	NULL	CYP71	496	HMMPfam	PF00067	[30,488]	MNLLYIIVAIVFLASILVAKNSRKSKKNLPPGPPRLPIIGNLHQLGSKPHRSMFKLSEKYGPLMSLKFGNVSTVVASTPETVKDILKTFDLDCCSRPYMTYAARITYNLKDLGFSPYSNYWRELRKLTATELYAAKRVQSFQHVRKEEVASFVDFIKQSALLENPVNFSLKLMTLSGSVICRVAFGIRFQGSKIENTYDEVIQGIMEVVGSFAAADYFPVIGKIIDRITGLHSKCEKVFKVMDAFFDQAIQHHLDDESIKDDIIALLLEMERGELGLGGFKLTRSHTKGILLNILAAGIDTSAQTVTWVMTHLIANPRVMKKVQAEVREVIKNKDNITEEDIEQLEYLKLVIKETLRINTLVPLLIPREASKDIKIAGYDIPKKTWIHVNVWAIHRNPN…
Brassica rapa	Bra020488	NULL	CYP71	496	HMMPfam	PF00067	[30,490]	MSLWYIVVALVFFAFILIPKNTRKTKKNLPPGPPRLPIIGNLHQLGSHPHRSLFKLSQKYGPLMSLKFGSVYTVVASTPDTVKDLLKTFDVDCCSRPYLTYPARITYNLKDLSFSPYDKYWREVRKMTVVELYTAKRVQAFRHVREEEVSSFVDFIKQSASLENPVNFNKKLLELSGSVICKVGFGIKLKGSKLEKTYDQVIVEAFQVLGSFAAADYFPFFGKIIDRITGLHSKCERVFKTLDSFFEQAIKHHLDDESIKDDIVDLLLKMEKGEVGLGEYQLTRHHTKGILLNILIAGIDTSAQTVTWVMTHLITNPRVMKKVQAEVREVIQSKDHISEDDIKQLEYLKLVIKETFRITPLVPILIPREASKDLKIGGYDIPKKTWIRANIWAVHMNPS…
Brassica rapa	Bra020489	NULL	CYP71	496	HMMPfam	PF00067	[30,490]	MSLWYIIVALVFFTFTLIAKNTRKTKKNLPPGPPRLPIIGNLHQLGSQPHRSMFKLSQKYGSLMSLKFGSVSSVVASTPETVMDVLKTFDVDCCSRPYMTYPARITYNLNDLVFSPYNKYWREVRKMTVVELYTAKRVQSFRHVREEEVSSFVDFIKQSASLENPVNFNQKLLKLSGSVICRVAFGINLKGSKLEKTYEQVIVEAFQVLGSFAAADYFPVIGKVIDRITGLHGKCEKVFEAIDSFFDQAIKHHLEDESIKDDIVELLLKMERGEVGLGEYQLTRNHTKGILLNILTAGIDTSAQTVTWVMTHLIANPRVMKKVQAEIREVIQNKDHITEDDIERLEYLKMVIKESFRITPLVPLLVPREASKDVKIAGYDIPKKTWIHVNIWAVHMNPR…
Brassica rapa	Bra022813	NULL	CYP71	467	HMMPfam	PF00067	[4,432]	MNVPPSPWRLPVIGNLHQVGLHPHRSLRSLSFRYGPLMLLHFGRVPVLVVSSGEVAYEVMKTHDLKFANRPRSKAVHRIMNGGRDVVFAPYGEYWRQMKSVCILNLLTNKMVGSFEKVREEEVNAMIEKLEKASRSSSSENLSELFITLPSDVTSRVALGRKHSDDETARDLKNRVRQIMELLGEFPIGEYVPSLAWIDRIRGFNDKVEEVSRGFSDLMDKVVQEHLEAGKKKVNFVDILLAIEGEMSNGFQVQRNDIKFMILDMFIGGTSTTSTLLEWTMTELIRHPECMKKLQDEIRSSFIPNSSYIKEEKVEKMKYLKAVIKEVLRLHPSLPLILPRVLSEDVKLMEYNIAAGTEVIINAWAIQRDTAIWGLEAEEFKPERHLDSPTDYRGKDLNY…
Brassica rapa	Bra024001	NULL	CYP71	191	HMMPfam	PF00067	[3,162]	MIWAMTELAKNPRVMRKAQEEIRNTLGLKKESISEEDINKVDYLKLIIKETFRLHPALPLLLPRETMSHVKINGYDIPPKTQILLNVWTIGRDPGRWTDPEAFIPERFANTCVDFKGQSFELLPFGSGRRMCPGMPMAVASVELGLLSLLYFFDWILPEGMISEGEIDMKEAGNHTIVKKQPLQLVPVLHH
Brassica rapa	Bra024002	NULL	CYP71	372	HMMPfam	PF00067	[34,311]	MAIFFLCFSCVLLLVSFVFFLRKIKENKRCSNLPPNPPRLPIIGNLHQLAGLPHRCIHHLSIKYGPVVLLHLGSVPTVVISSSEAAEQVLKLHDLVCCSRPKTVATGKLSYGFKDIGLAQYGEYWREMRKLVVIELFSLKKVRSFRKIREEEVGLMVKKVSESALQQSPVDLNNTFFSLTASIICRVALGQNFNESGFFIGKGRLEELLNELVLVLGGFTCSDLFPCGGLGRFLDWLFGGHNRINKVFEELDAFYQHVIDDHLKHEAHAGKKAMDSQADIAALLLGMMDKQGDKDYLKLSIDNIKGVITVVEVEDVRERPPERLFATDRFPCERVNVYLAVDRVLWATDVLDETQIGDVLNGTPGMTKLMGS
Brassica rapa	Bra024465	NULL	CYP71	502	HMMPfam	PF00067	[31,496]	MSPLLFFLSLLSIFLFSFLIISKKLKSGKLPPGPQKLPIIGNLHNLNGLAHTCFQNLSQKFGPVMLLCLGYVPTVVISSREGAEEALKTHDLECCSRPETVATRMLSYNFKDIGFAPYGEEWKSLRKLVVMELLNAKKLKSFKYIREEENDILVKKLRECALTGSPVNLTKALFTLVASVVCRLAFGIDIHKCEFIDEDNVADLVHKFELLIDGFAFSDFFPGVGWFIDQISGQNKTLNNVFSELDTFFQKVLDEHLKPGGRVSESPDVVDVMVDLMEKQGKDGDSFKLTTDHFKGIISDIFLAGVNTSAITLAWAMTEVIRNPRVMKKVQDEIRTTLGVKKEKLTEDDLSQLHYFKLVVKETFRLHPAAPLLLPRETMSDIKIQGYDIPAKTQMIINV…
Brassica rapa	Bra025188	NULL	CYP71	500	HMMPfam	PF00067	[31,494]	MEISLLCLFLITFTSLIFVGKKIKRSKWNLPPSPPEFPIIGSLHQVGELPHRSLQRLAERAGHVMLVHLGFIPVTVISSKEAAEEVLKTHDLDCCSRPKLVGTKLISRGFKDIGFTPYSEEWKERRKFLVREFFCFKKVQSFGYIREEECNLLVKKLFESAVDQSPVDLSKTLFWLTACIVFRVAFGQSFHESQLIDKEKVDELIFEAETAQASFTCSDFFPIAGLGWLVDWLSGQHKRLHDIFFKLDALLQRVIDDHMHPGRSKGDITDLMLDVMHKQGKDDALQLTLDHIKGFLTNIFIAGIDTGALTMIWAMTELARNPKVMKKLQGQIRDHFGNNKERITEKDIGKVPYLNLVIKETFRLHPVVPLLLPKETMAHIKVQGYDIPPKRRILINAWA…
Brassica rapa	Bra025189	NULL	CYP71	502	HMMPfam	PF00067	[31,496]	MAISLLCFCLITLVTLILFEKKIKQSKWNLPPSPPKFPVIGNLHQIGGLPHRSLERLARKYGPVMLLHFGFVPVVVVSSREAAEEVLRTHDLDCCSRPKLVGTRLLSRDFKDIAFTPYGEEWKERRKLAVRELFCLKKVQSFRYIREEECNFMVKKLSESAVCRSPVDLSKALFWLTASILFRVALGQNFNESKFIDKEKIEELVFEAETALGSFTCSDSFPVAGLGWLVDWLSGQHKRLNDVFFKLDDLFQRVIDDHLSTGRSKDHQDIVDSMLDMIHKQGQNGSLNLTVDHIRGVLLNIFLAGIDTGAITMIWAMTELARNPNLMKKVQREIRDALGNNKKTITEEDVEKVPYLKMVIKETFRLHHAVPLLLPRETMVHIKVQGYNIPPKTQILVNA…
Brassica rapa	Bra025190	NULL	CYP71	432	HMMPfam	PF00067	[31,426]	MGISLLCFCLVTLVTLILIVKKIKHSKWNLPPSPPKFPVIGNLHQIGGLPHRSLERLARKYGPVMLLHFGFVPVVVVSSREAAEEVLRTHDLDCCSRPKLVGTRLLSRDFKDIAFTPYGEEWKERRKLAVRELFCLKKVQSFRYIREEECNFMVKKLSESAVNRTPVDLSKALFWLTASILFRVALGQNFYESKFIDKEKIEELVTRLNDVFLKLDDLFQRVIDDHKSPGRSKEHEDIIDAMLDVLHKQGENDSLKLTVDHIRGVVSNIFLAGIDTGAINMIWAMTELARNPKLMKKVQSEIRDNLGNNKETITEEDIDKVPYLKMFKASAIGRDPKLWTNPEEFNPERFIDKPVDYRGQHFEFLPFGSGRRMCPGMPMGMAIVELGLLNLLYFFDWSL…
Brassica rapa	Bra025191	NULL	CYP71	489	HMMPfam	PF00067	[19,483]	MPLLFIFFKRLSNSKGKFPPGPMGLPIIGNLHQLGKSLHRSFHKLSQEYGPVMFLRFGVVPVVVFSTKEAAEEVLKTHDLETCTRPKLSATKLFSYNYKDIGFAQYGDDWREMRKLAMLELFSSKKLKAFRYIREEESELLVKKLSKSAETQTLVDLRKALFSLTASIICRLAFGQNFHECDFVDMDKVEELVLESETNLGSFAFTDFFPTGLGWIIDRISGQHSELHKAFARLSNFFQHVIDDHLKPEQPQDHSDIIGVMLDMINKESKVGSFKVTYDHLKGVMSDVFLAGVNAGAITMIWAMTELTRHPRVMKKLQQEIRATLGDNKEKITEQDLEKVHFLKLVIQETFRLHPPAPLLLPRETMSDIKIQGYNIPKNTMIEINTYAIGRDPNCWTNP…
Brassica rapa	Bra025192	NULL	CYP71	500	HMMPfam	PF00067	[29,495]	MSIFIYFILLLPLLLIFLKRFSPSKGKLPPGPIGLPLIGNLHQLGKSLHRSFHKLSQDYGSVMFLRFGVVPVVVFSTREAAEEVLKTHDLETCTRPKLSATRLFSYNYKDIGFAQYGDDWREMRKLAMLELFSSKKLKAFRYIREEESELLVKKLSKSADTQTLVDLRKALFSLTASIICRLAFGQNFHECDFVDMDKVEELVLESETNLGSFAFTDFFPTGLGWIIDRISGQHSELHKAFARLSNFFQHVIDDHLKPEQPQDHSDIIGVMLDMINKESKVGSFKVTYDHLKGVMSDVFLAGVNAGAITMIWAMTELTRHPRVMKKLQQEIRETLGDNKEKITEQDLERVQYLKFVIQETFRLHPPAPLLLPRETMSDIKIQGYNIPKNTMIEINTYSI…
Brassica rapa	Bra025193	NULL	CYP71	501	HMMPfam	PF00067	[32,495]	MSTFLCFLWLTLLLLVTLIFRKKFKTSKLNHPPGPRKLPIIGNLHNLEGLPHKCLQNLSKIYGPVMKLHFGFVPIVIISSKQAAEEVLKTHDLDCCSRPETVATKKISYNFKDIGFAPYGEEWRSLRKLAVMELLNLKKLNSFRYIREEENDLFVKKLSEASVKHFPVNLTKALFTLIASIVCRLAFGQNLHESEFIDEDGMEELASRSEKLQGEFAFSNYFPGGWIVDRITGQSKNLEGLFSELDGFFNQVLDEHLKPGRIVLESPDVVDVMIDMMNKQGEDGHFQLTTDHIKGVISDIFLAGVNTSATTILWAMTELIKNPSVMKKVQEEVRTVLGEKKEKITEQDLNQLSYFKLVIKETFRLHPTAPLLVPRETMSPIKIQGYDILKKNQIMINVY…
Brassica rapa	Bra025194	NULL	CYP71	500	HMMPfam	PF00067	[29,496]	MSIILYFFSFLLFSLIFVKKIKESRQNLPPSPPKFPIIGNLHQLRGLLHRCLHDISKKHGPVLLLRLGFVQMVVISSSEAAQEALKTHDLECCTRPKTNASWTFSRDGQNIAFAPYGEAWRELRKLSVLNFFSAKKVRSFRYIREEENDLMVKKLKELAQRKSPVDLSQTLFCLAGSIIFRAAFGQRFEENKHVDKERIKELMFEVQRTASLSSSDLLPAGLGWFMYYLSGQHRRVNQVFVEVDTLLNHIIDDHLKNPEDKTNKDRPDIVDSILDIMHKQEQDDSFKLNFDNLKGIMQDIYLAGVDTSAITMIWAMAELVRNPRVMKKAQDEIRTCFGIKQKERIEEEDVDKLQYLKLVIKETLRLHPAAPLLLPRETMSQIKIQGYDIPPKTLLVVNA…
Brassica rapa	Bra025196	NULL	CYP71	423	HMMPfam	PF00067	[49,418]	MIVVSTPDTARQALRVFDLNCCSRPSLAGSRKLSYNYKDIAFSPFDDYWKEIRKLSVQELFNIKRVHSIQPIKYEEMRKLMTSLAESASKKSIVNMSEKLLSLTAGVVCRASFGVSFQDTVLDSERFNELVPEALEILGSFSASDFYPYVGWILDRFTGLHKRRERSAQDLDAFCEQMIDLHLKKGKEENEDFVDLLMKLEKEKVVLGQAKFTRNNIKALLINILLAGIDTSAITMTWAMAELSRNPRLMKKVQSEIREKYGDKELISLEETEELEYMKMVIKETWRLHPTTPLLLPRQVMTEFEIDGYKIPVNTRLQVNVWAIGRDPDAWKDPEEFIPERFMDSNINVKGQNFELLPFGSGRRMCPAIYMGTKMVEFGLANLLNRFDWELPQGMKCED…
Brassica rapa	Bra025198	NULL	CYP71	500	HMMPfam	PF00067	[32,492]	MDNIWVLPLLFLIYFVVLVAYKRSKRQQLRKPPSPPGYPIIGNLHQLGVLPHQSLWTLSKKYGPVMLLNLGKVPMVILSSVETAKQALRDHDIHCCSRPTAAGLRELSYNNLDIAFSPFSEYWKDVRKLAVKELFSTKQVHSIKPIMDEQVKKLIDSVAESASQKIPININKTFLDLTKRVVCKAAFGVSFEGTGINSDGFNKLVREAFEMLGSFSAADFIPYVGWIIDQFTGLKGRRERSVRDLDAFYEYVIGLHKEEKKQGREDFVDLLLRLEKEGTFIGNDNLTRNHIKAILMNILLGGVETSAVTLTWAMTELARNPRVMKKVQSEIRNQMGNRSIISFDDTDKLTYLKMVIKETWRLHPPVPLLSPREAMSEFEINGYTIHAKTRLHVNIWAIG…
Brassica rapa	Bra025199	NULL	CYP71	402	HMMPfam	PF00067	[14,395]	MISSGSGKLSYDYKDIAFSPYNEYWKEVRKLAVQQLFSYRQVNLIQPIEDEEVKYLMDSLAKAASQNNPVNLGDKLLALTVSVVCRASFGVVFQETVLNNDSFNKLIREAFEILGSFSASNFFPYVGWFYDWLTGLQGRRGEVVRGLDAFYEEMIGTHRQEKKEGSEDFVDMLLRLTKEEAVLGNEKLTRNHIKAILMNVLLAGIDTSAVSMVWTMAELVRNPRVMKKVQSEIRDHVKHKGSITFDSIDQLPYLKMVIKETWRLHPVAPLLLPREVISEFQINGYTIQPKTHLHVNVWAIGRDPDTWKDPETFLPERFMDSNIDAKGQNFELLTFGSGRRMCPGVYMGTSMVEFCLANMLYHFDWKLPEGMSVEDVDMEEAPGLTVTMKNGLSLVPMKF…
Brassica rapa	Bra026929	NULL	CYP71	429	HMMPfam	PF00067	[102,425]	MTIFLCFLSFLLCLIPLLILEYVKRPKRELPSGQPNLPPGPKWLPFIGVFPSVNKMFHLFFRDVPQKYGPVMLITFGIDIVVISSKEAAVEYLERCDPPETVLASSGEEWETSKYLALIKLFNTKTHSFRFIREQENDLLVKKLSEYASIRSPVNLTKTLYTLVSNTMCRVMFGKNLGECKFIDDDSIGELVKSFDMVTEYCSFPEMLPYGFGRLIDRMFGPSKRSKKAFSELNTFFQNILDERLEYGGMVLENQDIIIDLMIDMVKEQEEDIDSINLTTDYLKTIITDMFLAQVNTSVTTLVWAMTELIRNPRVMKQVQDEIRTKLGDKKERVTEDDLDQLHYIRLVVKETFRLHPSFPLLPSSGQWSGDKIQGYDIPKKALIMINVPGIARDPKVWT…
Brassica rapa	Bra026930	NULL	CYP71	507	HMMPfam	PF00067	[33,498]	MSTFLYFLYLLPIFSVSFFIISKKLKPSKWKLPPGPKTLPIIGNLHNLNGLPHACFRNLSQTYGQVMLLRFGFVPVVVISSREGAEEALKTQDLECCSRPETVATRMISYNFKDIGFAPYGEEWKALRKLVVVELLNMKKFQSFSYIREEENNLLVKKLMESALTHSPVNLKKTLFTLVASIVCRLAFGIDIHKCEFVDEDNVADLVHKFELVVDGIAFSDFFPGVGWLIDRVSGQNKTLNNVFSELDTFFQNILDDHLKPGRTVSGNPDVVDVMVDLMKKQEKDGDSFKLTTDHFKGIISDIFLAGVNTSVITLIWAMTELIRNPRVMEKVQREIRTTLGDKKKSLTADDLNHLHYFKLVVKETFRLHPAAPLLLPRETMSQVKIQGYDIPEKSQMMI…
Brassica rapa	Bra026933	NULL	CYP71	489	HMMPfam	PF00067	[29,473]	MAMFLCLFFLLPLFLIFLKIFKPSKWNLPPGPKKLPIIGNLHQLHELPPRNLSQTYGPVMLMRFGFVPVVVISSKEAAEEVLKIHDLDCCSRPETEGTRKISYNFKDIGFAPYGEEWKAMRKLSVIELFTTKKFHSFRYIREEENDLLVKKLMDSASKRSLVSLKRTLHALVGSIVCRIAFGINLHECEFIDEDSIVDLVHKSEILEMTSMFSDFFPGGIGRFMDWISGQNKRLDHVFSELDTFFQNILNDHLRPVRRDVERYGIINVMIDMMEQERDGDSFKLTTDHLKGMISDIFIAGVSTSAFTMIWAMTELIRNPRVMKKVQDEIQTNLEDNKERITEQDLTKLHYFKLVVKEVFRLHPAVPFLLPRETIAQVKIQGYDIPTKTQIMINVYAIAR…
Brassica rapa	Bra026934	NULL	CYP71	182	HMMPfam	PF00067	[3,166]	MIWAMTELIRNSRVMKKVQDEIRTTLGDKKESLTEEDLNKLHYFKLMVKEIFRLHPAAPLLLPRETMSHIKIQGYDIPKKTQILINAYAIARDPNVWKNPDEFDPDRFVDSSIDYRGLNFELSPFGSGRRICPGMAMGIVIVEFGLLNLLYFFDWGLPEKEAAKKITTGDEVALDLVQVVLH
Brassica rapa	Bra026936	NULL	CYP71	489	HMMPfam	PF00067	[29,469]	MSISLCFLCLLPLIFIFFRKLQPSKWNLPPGPPKLPIIGNLHQRGELHPRNRRNLSQKYGPVVHLRFGFVPMVVISSKEAAEEVLKTHDLECCNRPETAGIRMISYNSKDIGFAPYGEEWRAMRKLSVVELFSSKKIQYFRYVREEENDLLVKKLSESASSESLVSLKKTLYTLVGSIVCRVGLGQNLHESEFIDEDGIADLVQRSELLTRTSMFSDLFPGRIGELIDLFTGQTKRLENAFSELDTFFQNVLDDHLKPGRRVQEGSDIIDVMIDMMRKQDSFKITTDHLKGMISDVFLAGVSTSASTMIWAMTELIRNPRVMKKVQDEIRTTLGDKKERLTEEDLNQLHYFKLMVKEIFRLHPAAPLLLPRETMSHIKSQGYDIPKKTQILINAYAIAR…
Brassica rapa	Bra026937	NULL	CYP71	508	HMMPfam	PF00067	[32,497]	MEILLCFFLVLLLTLVSTIYLKNFKTSKFNLPPSPSSLPIIGNLHHLSGLPHRCFHNLSLKYGPVMLLRLGFVPVVVISSSEAAEAVLKTHDLECCSRPKTVGTGKLSYGFKDISFSPYGAYWREMRKIAVIELLSLKKVQSFRYIREEEVDYVVKKVSESALTQSPVDLSKTFFSLTASIICRVALGQNFHVDGFVIDQERIEELVTDGAIALGTFTFSDFFPGGAGRFLDWLFRRNKKINRAFKELDAFYQHVIDDHLKPEGRKNKDIVSLLLDMIDKEDADSFKPSMDNLKAIVMDVFLAGIDTSSITMIWAMTELVRNPRVMKKAQENIRITLGAKREKITEDDLGKVEYLSLIIKETFRLHPPLPFIIPRETMSHIKIQGYDIPPKTQIQVNVW…
Brassica rapa	Bra027136	NULL	CYP71	233	HMMPfam	PF00067	[31,190]	MAISLLCLFLIAIASLIFVGKKMKRYKWNLPPSPPQLPIIGNLHQVGELPHRSLQRLAQRTGHVMLVHLGMAPITVVSSKEAAEEVLRTHDLDCCTRPNLAGPRLISRGFKDIGFSQYSEEWKERRKFLVRELFSLKKVQSSRYIREEECNFMAKKLSESTVDRSTVDLSKTLYWLTASIFFKLAFGHSFHESKFVDQEKIDELVFEAETALASFTCSDFFPVKLKRILNICV
Brassica rapa	Bra027137	NULL	CYP71	264	HMMPfam	PF00067	[31,250]	MFQHMIDDHLSPERSSKYHDDIIVSMLHVIHKQEKDDSLKLTIDHMKGVLTNIFLGGIDTGAVTMIWTMTELARNMEVMKKVQGEIRDRLGNSKERVTEEDIGKVPYLYLVIMETFRLHPALPLLLPRETMTHIKVQGYDIPPKRRILVNAWAIARDPKLWTNPEEFNPERFIDNPVGYRGQSFEFLPFGSGRRMCPGITMGMATVELGLLNLLYFFDWKLPDGMTERDIDIEEAGTLTVVKKVPLKLVPVLSSLVTPNSSFRN
Brassica rapa	Bra029893	NULL	CYP71	463	HMMPfam	PF00067	[30,456]	MMMILLLLSIICVTILFLKKQSTGKKISTPRSPSTVPVIGNLHQLGRYPHRSLCSLSHRYGPRMLLHFGRVPVLVVSSADAAQDVLKTHDRVFASRPRSKIFRKLHYDGRDVGLAPYGEYWRQMKSVCVLHLLSNKMVRSFRDVRKEEIRIVMENIRKSNSSRINLSKLLASLTNDVICRVAFGKKYGGDTDFMELIERFEKLLGSFSIGTYVPWLAWLDWISGLDAEVEKTKNDFDEFLERVVQDHVDGGGDKNDFVHVLLAIQREKSIGFEIDRISIKAIIMNIFVGGTDTSFTVMEWAMTELLRHPECLNILQEEVRGICKGKSNVSEEEIQDMKYLKAVIKETMRLHPPLPLLVMINVWAIGREAATWGPDAELFRPERHLDTSVDFRGQDFHLI…
Brassica rapa	Bra029897	NULL	CYP71	444	HMMPfam	PF00067	[8,394]	MHQLGQYPHQSLRSLSQHYGPFMLLHFGTVPVLVASSADAARDILKTHDRVFASRPHSKIYDKLLYGSRNLASAPYGEYWRQMKSLSVLHLLSNKMVRTFRDVRQEEISLMMETIRKQGSSPMNLSKIMMTCTSDVICRVALGRKYGAETDLKELTDRLVRQLGTFTFGSFVPCLSWIDWICGLERQLEKTANDFDEILEKVVQDHEDGDGGKADFADVLLALQRDKSVGFEVSRMSIKAIILDAFVGGTDTSSTLLEWEMSELLSHPECLKRLQEEVRTVSKGKSSVSEDDIQDMYYLKAVIKETLRLHPPFPLTVPHVSTEDVNLRGYHIPAGTQVMINLYAVGREVATWGPDADDFKPERHLNSPVDFLGQDFELIPFGAGRRMCPGISFAAVLNE…
Brassica rapa	Bra029898	NULL	CYP71	444	HMMPfam	PF00067	[1,440]	MHQLGNHPHRSLLSLSQRYGDLMLLHFGTVPVLVASSADAARDVLKTHDRVFASRPHSKIYDKLLYGSSNMASAPYGEYWRQMKSVSVIHLLSNKMVRTFREVRQEEISLMMETVRKQSSSPMNISKITTTLTNDVICRVALGQKYGAGTDFKELIDRLMRQLGTFTFGTYVPSLAWIDWICGLEGKLEKTANDFDKLLEKIVQDHEDGAGDKADFADVLLGVQRDKSVGFEVSRMSIKAIILDAFVGGTDTSSTLLEWEMQELLNHPKCLKRLQEEVRTVCKGKSSVSEDDIQDMDYLRAVIKETLRLHPPVPLMVPHISTEDANLRGHHIPAGTQVMINLFAVGREVATWGPDADEFKPERHLNSSADFRGQDFELIPFGAGRRMCPGTSFAVVLNE…
Brassica rapa	Bra030216	NULL	CYP71	502	HMMPfam	PF00067	[32,498]	MGILLCFFLVLLFTLVSSNFLKKITNSKFNLPPSPSSLPVIGNLHHLAGLPHRCFHNLSKKYGPVMLLRLGSVPVVVISSSEAAEAVLKAHDLECCSRPKTLGTGKFSYGFKDIALSQYGEYWRKMRKLAVIELFSLKRVQSFRYIREEEVGLVVKKVSESALRQSPVDLSKTFFSLTASIICRVALGQNFNEDGFVINQERIQELITEATEAIGTFTFYDFFPGALGRFLDWLFQRHKKINKVFEELDAFYQHVIDDHLTLEGRKDPDIVSLMLDMIDKQGNEDSFKLNIDNVKAILMDLFLAGVDTSAVTMIWAMSELVRNPRALKKAQEKIRTTLGEKKEIITEDDLGKVDYLTLIIKETFRLHPALPFILPRETMSHVKIQGYDIPPKTQIQINV…
Brassica rapa	Bra030217	NULL	CYP71	502	HMMPfam	PF00067	[32,498]	MGILLCFFLVLLLTLASSNFLKKNTNSKFNLPPSPSSLPVIGNLHHLAGLPHRCFHNLSKKYGPVMLLRLGSVPVVVISSSEAAEAVLKAHDLECCSRPKTLGTGKFSYGFKDIALSQYGEYWRKMRKLAVIELFSLKRVQSFRYIREEEVGLVVKKVSESALRQSPVDLSKTFFSLTASIICRVALGQNFNEDGFVINQERIQELITEATEAIGTFTFYDFFPGALGRFLDWLFQRHKKINKVFEELDAFYQHVIDDHLTLEGRKDPDIVSLMLDMIDKQGNEDSFKLNIDNVKAILMNVFLAGIDTSAVTMIWAMSELVRNPRVMKKAREKIRTALGDKREIITEDDLGKVDYLKLIIKETFRLHPPLPFILPRETMSHIKIQGYDIPPKTQIQINV…
Brassica rapa	Bra032928	NULL	CYP71	457	HMMPfam	PF00067	[80,450]	MATIWFLSLLFVTSVLLAVFKRKKQQRRPPSPPGFPIIGNLHQLGELPHQSLWRLSKEYGPRELSYNYLDIDFSPYDDYWKELRRMCVQELFSAKRVHSIQPIKEEEVKKLIESVAESASQGSTVNLSEKFLALTVSVICKAAFGLSFHGTVLNNNSFDKLFREAFLFLGSFSASDFFPSGGWIVDRLTGLQGRRERSVRDLDAFYEQMFDLHKQENKDGVEDFVDLLLRLEKEETILGNGKLTRNHIKAILMNVLLGAISTSAITMTWAMAELMRNPRAMKKVQSEIRNQIGNKSMITLDDIEQLHCLKMVIKETWRLHPPAPLLVPREVMSEFEINGYMIQPKTLLYVNAWAIGRDPETWKDPEMFLPERFMDNNIDAKGQNFELLPFGSGRRICPG…
Brassica rapa	Bra033509	NULL	CYP71	503	HMMPfam	PF00067	[34,465]	MEMISISLCFATILAFLFLKQILKRATTSNRNLPPSPRRLPVIGNLHQLSLHPHRSLRNLSHRYGPLMLLHFGRVPILVVSSADIAHDVMKTHDLKFANRPKTKAVDIIMNGGRDIAFSSYGEYWRQMKSLCSIHLLSKKMVRSFENIREEEIVAMMEKLEKARSSSLPVNLSESLLNMTNNVICRIAMGRKYSLEENPMDFATLLRTMMELLGAFPFGDYIRGLAWIDKIRGLDRKMEEVSRTFMEFLEGVLQEHVDEGEKKETFDFVDMLLQIQRDKTNGFELDRSDIRLIMLDIFVAGMITTYTTLDWAMMRLIRHPECMKKLQDEIQTYSRHKLYVSEEQVESMKYLKAVIKEVLRLHPPGPLLVPRQLSEDVKLKGYDIAAGTQVLINAWAIHQ…
Brassica rapa	Bra034235	NULL	CYP71	500	HMMPfam	PF00067	[31,494]	MAILLSFLLLLLLPLLFLFINKNKKHSNNLPSGPKQIPFIGNLHQIKGSLHTCLHDLSKKHGPMMLLRLGVVRMVVITSSEGAEEVLKTHDLECCTRPTTIALKTFSRNGNDIGSGVYGETWRELRKLSVREFFSVKKVQSFRYVREEECDLLVKKLKESALKQSPVNLSTTLFCLTGSIVSRTAFGQSFFENKHIGEERVEELMLEAHKNMSLKFTDLFPTGGLGWFLDVVSGQLKRLQNVFNEVDTFLDHIIDDHQSKTFTQDRPDLIDTVLEMIHKQEDTESFKLTIDHLKGISTNIYLAGVDTSAITMIWAMAELVRNPRVMKKVQDEIRTCIGSKQTERLAEEEIDKLQYLKLVVKETLRLHPPAPLLLPRETMSHIKIQGYDIPPKTILVINA…
Brassica rapa	Bra034236	NULL	CYP71	703	HMMPfam	PF00067	[224,690]	MGTMTKRRRFEHMSSYNVNAEDRSNQTVVADLDGTLTSSSRPLLYFLLVALKAGSLLRALILLASVPLVHLTYLFVSESLAVRVAVFITFAGLKLGDVEHVARHVLARVYEKELKRDTWRVFKAFGKRYIVTASPRVMVEPFAKNFLGADKVIGTELGFTRFGWLTGFARKPGVMLGKQKRDAVLKEFSGGGGIGLPDLGLGDSQSDYAFMSLCKIKDTKQNLPPSPPKLPFIGNLHQLQGLLHRRLLDLSKKHGPVMLLHLGFVPVLVASSSEAAEEVLKTHDLECCTRPKALGMQTFSRNGKDIGFSSYGEEWRELRKLAVLEFFNAKKVQSFRYIREEENDLTIKKLTESALKHSPVDLSKTLFSLTASIVFRSAFGQNYFENKRISKEKIEELMF…
Brassica rapa	Bra034237	NULL	CYP71	500	HMMPfam	PF00067	[33,492]	MANIFLLSILFLVIFLVLAAFKRPKRLQHRPIPSPPRWPIIGNLHQLGELQHQSLWNLSKKYGPVMLLKLGKVPTVILSSSETARQALKDNDLNCCSRPPLAGARELSYNNKDMSFSPYNDYWKELRKLCARELFSAKQIHSFQPIKDEEIKKVIASISESASLNHPVNLTKTFLALTVSVVCKAAFGVSFEGTVLSNDRFNKLVRDAFETLGSFSATDFIPHVGWIIDQFTGLQKMREKSVRDLDAFYEQLFDLHKEGDRQGREDFVDMLLRFEKEGTVVGTDNLTRNHIKAILMNILLGGIDTSAITMTWAMSELARNPRVMKKLQTEIRSQIKNKERISFDDTDQLKYLKMVIKETWRLHPPTPLLLPREVTSEFDIDGYTIPVKTRLHVNVWAIG…
Brassica rapa	Bra034238	NULL	CYP71	148	HMMPfam	PF00067	[29,88]	MATIWFLSVVFLTCLLLAALKRKKQQRGPPSPPGFPIIGNLHQLGDLPHQSLWRLSKKYGPVMFLRLGRVPTVVVSSSETAKQALKTQYIHCCSRPSLEGPRALSYNYLDIAFSPFDDYWKELRRICVQELFSAKRVHSIQPIKEEEC
Brassica rapa	Bra034239	NULL	CYP71	383	HMMPfam	PF00067	[29,379]	MYSGFSTSEKCGEHRVNKTSCVLYFLASFSFVQTEIKRLIDSVAESASSKSPVNLSEKFLALTVSVICKAAFGLSFQGTVLNNDRFNKLVREAFMFLGSFSASDFFPNGGWIIDRLTGLQGWRERSVRDLDDFYEQMFDLHKQGNKNGVEDFVDLLLRLEKEETVLGYGKLTRNHIKAILMNVLLGAINTSAITMTWAMAELMRNPRAMNKVQTEIRNQMGNNRSVITLDDIDQLHYLKMVIKETWRLHPPAPLLVPREVISEFEINGYKIQPKTLLHVNAWAIGRDPDTWKDPEVFFPERFMDNDIDAKGQNFELLPFGSGRRICPGMYMGTTMVEFGLANMLYQFDWKLPEGMVVEDIDMEEAPGLTVGKKNELLLVPVKY
Brassica rapa	Bra036342	NULL	CYP71	427	HMMPfam	PF00067	[1,423]	MVVISSSEAAEEVLKTHDTECCTRPVTMASTVFSRNGNDIGFGEYGEAWRELRKLAVREFFSVTKVRSFRYVREEECDLMVKQLRELALKQSPVNLSKTLFCLTASIVFRSALGQSFLENKHIDKEGIEELMLEAHSNMTFNLTDMFPTAGLGWFMDFVSGKRKRLHDVFTEVDTFLNHIIDDHQSKNFTQDRPDFIDYLLEMIPKQEENESFKLTIDHLKGIIQDIYLAGVDTSSITMIWTMAELVRNPRVMKKVQDEIHSCIGVKHKERITEEDLDKLQYLKLVVQESLRLHPPVPLLLPRETMSQIKIQGYDIPPKTILVVNAWSIGRDPKKWKDPEEFVPERFINCPVDYKGHGFEMLPFGSGRRMCPGMASGIATVELGLLNLLYYFDWGLPEE…
Brassica rapa	Bra036343	NULL	CYP71	298	HMMPfam	PF00067	[23,294]	MFELQKVGSISSSDLFPGGLGWFMDFVSGRHRRLHKLFGEVDTFLNHIIDDHLKNPEEKTNQDRPDIVDSLLNTMHKEEQDESFKLTIDHLKGIIQNIYLAGVDTSAITMIWAMAELVRNPRVMKKAQEEIRTYIRVKQNERIDEEDVDKLQYLKLVIKETLRLHPAAPLLLPRETMSQIKIQGYNIPLKTFLVVNTWSIGRDPKHWEDPEEFIPERFIDSPVDYKGQSFEMLPFGSGRRMCPGMASAIATIELGVLNLLYYFDWRLPEEGKYMDMEEDGNITVVKKVPLELLPTLYH
Brassica rapa	Bra036344	NULL	CYP71	436	HMMPfam	PF00067	[1,430]	MKLQFGFVPIVIISSNKAAEEVLKTHDLDCCSRPETIATKKISYNFKDIGFAPYGEEWRALRKLAVIELFSLKKLNSFRYIREEENDLLVKKLSEASQKQSPVNLKKALFTLVASIICRLAFGQNLHESEFIDEDGMEELASRSEKLQAKFAFSNFFPGGWIIDRITGQSKSLEGLFSELDAFFNQVLDDHLKPGRSVLESPDVVDVMIDMMNKQGGEGSFKLTTDHIKGIISDIFLAGVNTSATTILWAMTELMRNPSVMKKVQDEVRTVLGESRQRITEEDLNQLNYFKLVIKETFRLHPTAPLLLPRETMSPIKVQGYDIPKKTQIMINVYAIARDPKLWANPDEFKPERFSDISVDYRGLNFELLPFGSGRRICPGMTMGIAMVELGLLNLLYFF…
Brassica rapa	Bra036345	NULL	CYP71	500	HMMPfam	PF00067	[29,493]	MSIFLYFILLLPLLLIFLKQLSPSKGKLPPGPIGLPLIGNLHQLGKSLHRSFHKLSQNYGPVMFLRFGVVPVVVFSTREAAEEVLKTHDLETCTRPKLSATKLFSYNYKDIGFAQYGDDWREMRKLAMLELFSSKKLKAFRYIREEESELLVKRISESAETQTLVDLRKALFSLTASIICRLAFGQNFHECDFVDMDKVEELVLESETNLGSFAFTDFFPAGLGWVIDRISGQHSELHKAFARLSNFFQHVIDDHLKPGQPEDHSDIISVMLDMINKESKLGSFKVTYDHLKGVMSDVFLAGVNAGAITMIWAMTELTRHPKVMKKLQQEIRVTLGDNKEKITEQDLEKVHYLKLVIQETFRLHPPAPLLLPRETMSDIKIQGYNIPKNTMIEINTYAI…
Brassica rapa	Bra036346	NULL	CYP71	379	HMMPfam	PF00067	[141,373]	MLIHFGFVPLVVITSKEAAEEVLRTHDLDCCSRPKLVGTRLLSRDFKDVGFTPYGEEWKERRKFADFHESKFIDKEEIEELVFEAETALASFTCSDFFPVAGLGWLVDWFSGQHKRLNDVYLKLDTLFQLVIDDHMNPGRTKDHEDIIDAMLDVIHKQGKNDSLKLTVDHIKGFLANIFLAGIDTGAITMIWAMTELAKKPKLMKKVQDEIRDCLGNNKETITEEDVDKVPYLKLVIKETFRLHPAAPLILPRETMSHMKVQGYDILPKTRILVNTWAIGRDPKLWTEPEEFNPERFIDSHVDYRGQHYELLPFGSGRRMCPGMPMGIATVELGLLNLLYFFDWRVPEGMTHKDIDTEEAGTLTTVKKVPLKLVPVRAM
Brassica rapa	Bra036533	NULL	CYP71	496	HMMPfam	PF00067	[30,489]	MIMWYIIVAVVILASLLVARNMRKTKKNLPPGPPRLPIIGNLHQLGSKPQRSMLELSEKYGPLMSLKFGNVPTVVASSPETVKDVLKTFDADCCSRPYLTYAARISYNLNDLAFSPYSKYWREVRKMTVLELYTAKRVQSFRHVREEEVASLVEFVKESASLGNAVNLSNTLMKLSGSVICRVGFGINLKGSKLEDTYEEVIRETMEVLGSFAAADYLPIIGRIIDRVTGLHSKCEKVYKAMDAFFEHSIKQHMEDESLKDDIIALLLKMERGEAGLGEYQLTRNHTKGILLNVLIAGIDTSGHTITWTMTHMIKNPRILKKAQAEVREVIKNKDTITEEDIEQLEYLKMVMKETVRINPLVPLLIPREASKDIKIAGYDVPKKTWIHVNIWGVHRNPN…
Brassica rapa	Bra036897	NULL	CYP71	483	HMMPfam	PF00067	[18,468]	MFLKSFLRQTTTTKFNPPPSPWRLPVIGNLHQLSLHPHRALCSLSHRYGPLMILYFGRVPTLVVSSADTALDALKTHDLKFSNRPVTKMVDKLLNSGRDLAFAPYGEYWRQVKSLCALNLFSKKTIQSFGYIREEEITLMMDKLAKASSSSSTVNLSALLTTLTNDVITRVVLGRKYSGEEGGNNSNNIVRRFNELLGTYPLGEFVPSLAWIDWIQGLDKKVEKVNKEIDVFLEKVVQEHEDADQDMSAFVDILLSTQKDKTTPFELDRAGLKILLVELLFAGSATTFTLMEWTMTELLRHPECMKKLRDEILSVSKHNLYVSEKEVEKMNYLNMVIKEVLRLHPSGPLIPRLVSDDVKVNGYDIAAGTRVLINLYAIQRDTATWGPDAEKFRPERHFD…
Brassica rapa	Bra037219	NULL	CYP71	502	HMMPfam	PF00067	[32,498]	MAILLSFFLVLLLTLVSSIFLKKLQNSKLNLPPSPSSLPLIGNLHHLAGLPHRCFHKLSIKYGPVMLLRLGFVPVVVISSSEAAEAVLRTHDLECCSRPKTFGTRKLSYGFKDISFSPYGAYWREMRKIAVIELFSLKKVQSFRYIREEEVDFLVKNLTESCLKQSSVDLSKTFFSLTASIIGRVALGQNFHESGFIIDQERIKTLVTDAVEALGTFTFSDFFQGGVGRFVDFLFQRHKKINNVFKELDAFYQHVIDDHLKPEGRKNLDIVSLMLDMIDKPENTDSFKLNMDNLKAILMNVFLGGIDTSSIIMIWAMTELVRNPRVMKKAQEDIRTILGAKRERITEDDLNKVDYLKLIIKETFRLHPPVPFIVPRETMSHIKIKGYDIPPRTQIQINV…
Brassica rapa	Bra039231	NULL	CYP71	424	HMMPfam	PF00067	[6,410]	MKDNLPPGPTKLPVIGNLHQLQGLLHRCLHDLSKKHGPVLFLRQGFVQMVVLSSSEAAEEALKTHDLECCNRPMTNALLKFSRNGKDIAFAAYEVSRELRKLSILNFLSAKKVRSFRYIREEETDLMIKKLKESAQKKSPVDLSKTLFHLSASIVFRAAFGQSFLENKHINKEEIEELMYEAQRINSYKFSDLFPIAGVGWFIDFVSGQHKRFHNVFSKIDTFLNLIVNDHHQLKSQTQDRPDIVDSLLHMIHKQDQDESFKLTIDHLKGIISLVVKETLRLHPAAPLLLPRETASQIKIQGYNIPPKTLLLVNAWSIGRDPKQWENPEEFIPERFIDCPVDYKGQSFEMLPFGSGRRICPGIAFGIAAIELGLLNLLYYFDWRLPENKEDMDMEEAGY…
Brassica rapa	Bra039236	NULL	CYP71	509	HMMPfam	PF00067	[42,484]	MTLFSFPISTSTEMFPWLLLLLLPPLLILFKTYLLPSSKNLPPCPPKLPILGNIHQLGNLPHRTLRDLSLKYGPVITVYLGSVRTVVVHSPETAEEVLKAHDSDCCTRPRLSITKSFFYDGLGLGFTQWGDYYKDVRKLCVLELFSVKRANSFRNIREEELSRLVRSLSGSAKSGSQVDLTGKLAKYVASFTCRMAFGVSFVGSGIDNEKFLEIFTEANRVIGKFAAEDIFPVFGWIVDRISGLEASRRKSFRELDAFYQKAIVDHREKKKTEDEREDLIDVLLKLQSQETKLGSTRITDKHIRAILMDLFVAGIDTSAITMDWTMAEIARHPRVMKKVQTEIRERVGDKGKVTYEDLEGLEYMKMVIKETWRLHAPSPILIPREAMSRFKVKGYDIYP…
Brassica rapa	Bra040819	NULL	CYP71	497	HMMPfam	PF00067	[29,489]	MATIWFLSLLFVTILLLAAFKRKKQQRRPPSPPGLPIIGNLHQLGELPHQSLWKLSKEYGPVMFLKLGSIPTVVLSSSETAKQALKIHDLHCCSRPSLAGPRELSYNYLDIAFAPYDDYWKEVKKLCVQEVFSPKRVHTMQPIRDEEVKKLIDIVTKSAQEKTPVNLSEKFLSLTVGVICRAAFGVSFHETVLNSDRFDKFINEAFLFLGSFSASDFFPNGGWIVDRLTGLQGRRERSVRDLDAFYEQMFDLHREEKEKGSEDFVDLLLRFQKEESVLGYGKLTRNHVKAILMNVLIGGIGTSAITMTWAMTELMRSPRAMKKLQSEIRNQIGNKSMITLDDIEQLHYLKMVVKETWRLHPPAPLIVPREVMSEFEINGYQIQPKTRLYVNVWAIGRDP…
Brassica rapa	Bra040821	NULL	CYP71	502	HMMPfam	PF00067	[32,492]	MVDISLLSLLFLIFLLLAAIKYKNRRLHQRRPPSPPGFPIIGNLHQIGELPHQSLWRLSKKYGPVMLLKLGKVPTVIVSTSETARQALKIHDLHCCSRPGLAGPRDLSYNYLDIAFSPYDDYWKELRKLAAQELFSTKQVHSIQPIKEEEVKKLIDSITESASLKTPINLNKTCLALTVSVICKAAFSVSFEGTVLNSDSFNKLVREALEMLGSFSASDFIPCFGRIIDWFTGLQGRREKSVRDLDAFYEKMIDLHKQEKKQGSEDFVDLLLKLEKEEAVLGNDKLTRNHIKAILMNVLLAGIDTSAITMTWAMTELARNPRVMKKVQSEIRNHMGSRSTITLDDTDHFKYLKMVIKETWRLHPTTPILLPREVMSEFEINGYTIPVKTRLHVNVWAIG…
Brassica rapa	Bra005420	NULL	CYP710	497	HMMPfam	PF00067	[282,451]	MIFSASMFASLAPYIASALLLFLLLEQLSYLIKKRNLPGPLFVPPIIGNAVSLVRDPTSFWYKQSSTAGNSPGLSANYLVGRFILYIRDTELSHQVFSNVRPDAFHLIGHPFGKKLFGDHNLIYMFGEDHKSVRRQLAPNFTPKALSTYTALQQLVILRHLRRWDKTRPVVLRNLVRELNLETSQTVFVGPYLDKEARDRFRTDYNLFNLGSMALPVDLPGFAFGEARRAVARLAETLAVCAGKSKARMAAGEEPTCLIDFWMQAIVAEVNSGNPPPPHSGDEEIGGFLFDFLFAAQDASTSSLLWAVALLDSEPEVLRRVREEVVRIWPHESDALITVEQLAEMKYTRSVAREVVRFRPPATMVPHVAAEDFPLTESYTVPRGTIVFPSVYDSSFQGF…
Brassica rapa	Bra021916	NULL	CYP710	501	HMMPfam	PF00067	[286,455]	MMVSSVSILASLSPYILISALLLYLLLEQLTYLRKKGNLPGPLFVPPIIGNAVSVVRDPTSFWYKQSALAGNPPGLSANYLVGRFIVYIRDTELSHQIFTNVRPDAFHFVGHPFGKKLFGDHNFIYMFGDDHKSVRRQIAPNFTPKALSTYSELMQVIILRHLRLWEESCNGPMSLRNLVRDLNLETSQTVFVGPYLDEEDKNRFRTDYNIFNLGTMTLPFDIPGSAFHKARMAVKRLANILAVCAGKSKARMAAGEEPTCLIDFWMQPIVAEAASGNPPPPHSRDEEIGGFLFDFLFAAQDASTSSLLWAVTQLESKPDVLRRVREEVGSIWTPESNALITVDQLAEMKYTLNVAREVVRYRPPATMVPHVAAVDFPLTKTYAVPKGTIVFPSVFDSS…
Brassica rapa	Bra021917	NULL	CYP710	134	HMMPfam	PF00067	[15,88]	MSFSKASKHGSITTSYTIPKGTIVFPSIFDSSFQGFTEPDRFDPDRFSQTRKEDQVFKRNFLAFGWGPHQCVGQRYALNHLVLFIAMFSTLLDFKRVRSDGCDEIVYCPTISPKDGCTVLLSRRVAAFPDLPLN
Brassica rapa	Bra000558	NULL	CYP711	531	HMMPfam	PF00067	[47,530]	MKTQHLWWDVLNLFLVQNKAVVPFLSFIAVVVIVLYLYRPSWSVLNVPGPTAMPLVGHLPMLAKYGPDVFSVLAKHYGPIFRFQMGRQPLIVVAEAELCREVGIKKFKDIPNRSIPSPISASPLHQKGLFFTRDKRWSKMRNTILSLYQPSHLTSLIPTMQNFITRATHNLDSEPEDVVISNLFLKLTTDIIGQAAFGVDFGLSGKKTIKEDSADSSNNVEVTDFINQHVYSTTQLKMDLSGSVSIILGLLIPILQEPFRQILKRIPGTMDWRVEKANTRLSGQLNEIVSKRAKERDTDSKDFLSLILKARELDSFAKSIFTPDYISAVTYEHLLAGSATTAFTLSSVLYLVSGHLEVEKHLLQEIDEFGGRDLIPTSHDLKYKFPYLDQVIKEAMRFY…
Brassica rapa	Bra016888	NULL	CYP712	518	HMMPfam	PF00067	[42,506]	MDLQLSTNLLLLTSFVFAFMLNAFFKWFSSKKQSSTAATKLPQSPSALPLIGHLHLIGKVLPVSFQSLARKHGPLMEIRLGASKCVVVSSSSVAREIFKDQELNFSSRPEFGSAEYFKYRGSRFVLAQYGDYWRFMKKLCMTKLLAVPQLEKFSDIREEEKLKLVESVSKCCREGLPCDLSSMFVSYTNNIICRMAMSTRCSGTDNEAEEIRKLVKTCLELAGKVSVGDVLGPLKVLDFSGNGKKLVAVMEKYDQLVEKIMKEREAMGMKKEGMRKDILDMLLETYRDPTAELKITRNDMKSFLLDVFMAGTDTSAAAMQWAMGELINNPQAFNKLREEIETVVGSKRLVKESDVPNLPYLRAVLRETLRLHPSAPLIIRECAADCQVNGCLIKSKTRV…
Brassica rapa	Bra028714	NULL	CYP712	475	HMMPfam	PF00067	[12,453]	MHLLRSSLPRSLQALSQTYGPLMNIRIGSLQVLVVSDSDTAKQILKTHDPDFASKFVFGPRHFNVYKGAEFFNAPYGPYWRFMKKLCMTKLFAGHQLDRFVGIREEETLALLSSLVEKSRNGEACDLGLEFTALTTKILSKMVMGKRCRQNSNLPIEIRKIVSDIMACATRLGLMELFGPLRDLDVFGNGEKLRSSIWRYDELVEKILKEYEDGKSGDDGEKDKDIVDILLDTYNDPKAELKLTLNQIKFFILELFMASLDTTSAALQWTMTELINHQDIFTKIREEIKSILGNTHRLIKESDLQKLPYLQAAIKETLRLHPVGPLLRRECNRDMKINGYEVKSGTKIFINAYGIMRDPRTYKDPDKFVPERFLVAEENTERKMGYYYQQYMLELKGQD…
Brassica rapa	Bra009803	NULL	CYP714	533	HMMPfam	PF00067	[48,530]	MESLMMMETAKTIWWIIVIGALGLGFRIYSKAMTEQWRMRRRLTMQGVKGPPPSLFRGNVPEMQRIQSQTMINKHYSGDNIIAHDYTSSLFPYLDHWRKQYGRVYTYSTGMKQHLYANHPEVVKELNQANTLNLGKVSYVTKRLKSILGRGVITSNGPHWAHQRRIIAPEFFLDKVKGMVGLVVESAMPMLSKWEEMVKSREGETFCDIRVDEDLRAVSADVISRACFGSSFSKGKEIFSKLRCLQKAITHNNILFSLNGFTDIVFGTKKHGSGNIEELEKHIESLIWETVKEREKECVGDHKKDLMQLILEGAMSSCDGSLVDKASSYKSFVVDNCKSIYFAGHETSAVAVSWCLMLLALNPSWQTRIRDEVLRFCTNGIPDINSISSLKTVTMVIQE…
Brassica rapa	Bra022588	NULL	CYP715	518	HMMPfam	PF00067	[99,515]	MDQFLDAFPFWYMFFNVFVVVLSLVFLKLFLHCWILPVRAQKKLGENGFSGPPPSFPLGNLNDMKKLKPALVMVENSKSSTKINHDIHSIALPHFALWQQQYGKVFVYWLGIEPFVYVADPEFLSVMSKGVLGKSWGKPNVFKKDREPMFGTGLVMVEGDDWTRHRHIITPAFSHVNLKAMKTMMVESTTNMLDRWAIQINSGNPEFDMENEIIGTAGEIIAKTSFGVKGENGTQVLKNLRAMQFALFNSNRYVGVPFSNILAFKQTLRARELGKEIDDLLLSIITERKRSLVEGEDHHDLLGMLLKADKGKFTATELVDECKTFFFAGHETTALALTWTLMLLAIHPEWQETIRDEIRQVIGDSEIEYNKLAGLKKMSWVMNEVLRLYPPAPNAQRQA…
Brassica rapa	Bra022590	NULL	CYP715	362	HMMPfam	PF00067	[255,319]	MDQFLGVSQFLYLFFNVVVIVLSLMFLKLFKRCWISPVRAQTKLRQNGFVGPATSFPLSNSWVGNFNDIKKLKIALVMAEKRKSSTIINHDIHSIALPHFALWQQQYGKVFVYWQGIEPFVYVADPEFLSDIERCDDWTRHRHMITPAFSPLNLKGMANMMVESTTNMLDRWAIQINSGNPVFDMEKEIVVTAGEISAKTSFGVTGENATQFLKNLRAMQLALFHSHRYVGVPFSGILDFKQTLEAKGVSLLKAEKGEFTATELVDECKTFFFAGVETTALALTWTFMLLAIHPKWQDTLRDEIRQVIGDSEIEYKKLAGLKKSNSFRHRFPPTTQQLFHLLPPPFSIVFGVRVLRYGFSSG
Brassica rapa	Bra022591	NULL	CYP715	141	HMMPfam	PF00067	[3,117]	MSWVMNEVLRLYPSALNAQRQARRDIEVNGRVIPNGTNIWIDVVAMHHDVDLWGDDFNEFKPERFDGDLYGGCKNKMGFMPFGFGGRMCIGRNMAFMEYKILFSLVLSRFEISFSPGYRHSPKHVFSLRPGYDLPLIVRAL
Brassica rapa	Bra029117	NULL	CYP715	518	HMMPfam	PF00067	[99,515]	MDQLLVMSRFGYMFINVLVLVLSLMFLKLLLRCWILPVRAQKKLRENGFSGPPPSFPLGNLNDMKKLKTAMVMVEKSKSSTIINHDIHSTALPHFALWQQQYGKVFVYWLGIEPFVYVADPEFLSIMSKGVLGKSWGKPNVFKKDREPMFGTGLVMVEGDDWTRHRHIITPAFAPINLKAMTSMMVESISNMLDRWAIQINSGNHEFDMENEIIGTAGEIIAKTSFGVKGENGAQVLKNLRAVQFALFNSNRYVGVPFSNILAYKQTLKARELGKEIDGLLLSIINERKRSLVEGDDHHDLLGMLLKADKGKFTATELVDECKTFFFAGHETTALALTWTFMLLAIHPEWQDTLRDEIRQVIGDSEIEYNKLAGLKKMSWVMNEVLRLYPPAPNAQRQA…
Brassica rapa	Bra004714	NULL	CYP718	732	HMMPfam	PF00067	[47,484]	MALEPNFLLSWIFLCIAATISSTLFFFRKKQHKFRSKKLQQPKKKLPPGEMGLPWIGETMEFYKAQKNNRVFEDFVNPRIIKHGNLFKTKIMGSPTIVVNGAEANRLILSNEFSLVVSSWPSSSVQLMGMNCIMAKQGEKHRVLRGIVANSLSYNGLESLLPNLCDTVRSHLDTQWRGKEEISLYRSTKALTFTVVFECLYGIKVELGMLEIFERVLEGVFALPVEFPCSRFARAKKARVEIETLLVEKVREKRREMEQEEGGERPNTTLFSRLVQGLIKGEITEEEVVDNMVLLVFAAHDTTSYAMAMTFKMLAQHPTCLHTLLKEHVQIKANKGEGEYLTVEDVKKMKYSWQVVRETMRLSPPIFGSFRKAVVDINYGGFTIPKGWKVLWTTYGTHY…
Brassica rapa	Bra001560	NULL	CYP72	508	HMMPfam	PF00067	[87,483]	METLLTSLAMVVVLWWIWKIVEWVWVKPKMLESYLRKQGLVGTRYTPLVGDVRRTFSMLKEARSRPMKPTDDLISLVMPYSFQMLNTYGNTFFTWLGPVPSITIMNPQLIKEVYNKVYDFPKTHTFPLLALITDGLANADGDKWAKHRRIINPAFHFEKIKNMVPTFHQCCREVVCEWEKLVSDKGSSCEVDVWPWIVNLTGDVISRTAFGSSYKEGQRIFILQEELAKLIMQALGKNYIPGYRHIPTRNATRIKTIVREIQVILKGIISKRDEARKAGETPSDDLLDLLLVSNSGETKGNGLTTEEIIEDCKLFYFAGQETTSVLLTWTMVLLSQHQDWQACVREEVMQVFGDRDPDLEGIKQLKVMTMLLYEVLRLYPPVIQMNRAIHKEIKLGDMA…
Brassica rapa	Bra001561	NULL	CYP72	368	HMMPfam	PF00067	[228,343]	MEISVALVIVSVAIVLVCWWTWRTLMWIWFKPKMLEGYLRRQGLSGTPYTPLIGDLKKNFSMTMEARSKPIKLTDDVSTRVLPYPVKMLNTHGRTFFTWLGTTPTINIMDPEKIKEVFNNVYDFQKPHTFPLANVIASGLVAYLPTKDNRRMKAACGEIHVILKGIINKRLKAREAGDAPSDDLLGILLESNSGQAKGNEMSIEDVMEELTSVRLLCYDDFAECFQQMTMILYEVLRLYPPLTQMTRAIHKEMKLGDLTLPGGVQISLPTLLVHRDTQLWGSDAAEFKPERFKEGVSKATKGQVSFFPFAWGPRICIGQNFGLLEAKMALSLILQRFSFELSPSYAHAPYIVITLHPQFGAHLILHKI
Brassica rapa	Bra001562	NULL	CYP72	512	HMMPfam	PF00067	[90,487]	MEISVALVTVSVAIVLVSSWTWRTLKLVWFRPKMLESYLRRQGLSGTPYTPLVGDLKRNSSMMMDARSKPIKLTDDISPRVVPFPFEMLKSHGRTFFTWIGTTPTTTIMDPEQIKEVFNKVYDFQKPRTSPLDSVIAKGLTSYDGEKWAKHRRIINPAFHLEKIKNMVPAFHQSCSEVIGKWEKLVTDKGSSCEVDVWPGIVNMNADVISRTAFGSSYKEGQRIFELQAELAQLIIQTFVKSYIPGYIYLPTKDNRRIKAGSREIQVILRGIINKRLRAREAGEAPSDDLLGILLESNSGQAKGNEMSIEDVMEECKLFYFAGQETTSVLLVWIMIMLSQHQDWQARAREEVKQVFGDKEPATEGLNQLKVMTMILYEVLRLYPPAVQLTRAIHKEMKL…
Brassica rapa	Bra001563	NULL	CYP72	455	HMMPfam	PF00067	[66,454]	MLESYLRRQGLSGTPYTPLVGDLKRNFSMMMEAKSKPIKLTDDISPRVVPFPFEMLKNHGRTFFTWLGTTPTITIMDPEHIKEVFNKIYDFQKPHTFPLGDVIAKGLATYDGKKWAKHRRIINPAFHLEKIKNMVPAFHQSCSEVVAKWDKLVTDKGSSCEVDVWPGLVSMTADVISRTAFGSSYKEGQRIFELQGELAQLIILKFLKSFIPGYLYLPTKDNRRMKAACGEIHVILKGIINKRLKAREAGDAPSDDLLGILLESNSGQAKGNEMSTEDVMEECKLFYFAGQETTSVLLVWTMVMLSQHQDWQVRAREEVKQVFGDKEPDTEGLNQLKVMTMILYEVLRLYPPAAQLTRAIHKEIKLGDLTLPGGVQINLPILLVHRDTQLWGNDAGEFK…
Brassica rapa	Bra001564	NULL	CYP72	320	HMMPfam	PF00067	[91,301]	MEISVALVTVSVAIVLVSSWTWRTLKLVWFRPKMLESYLRRQGLSGTPYTPLIGDLKRNFSMTMDARSKPIKLTDDISPRVMPFPFEMLKNQGQAKGNEMSIEDVMEECKLFYFAGQETTSVLLVWTMVLLSQHQEWQARAREEVEQVFGDKEPNTEGLNQLKVMTMILYEVLRLYPPAVQLTRAIHKEMKLGDLTLPGGVQINLPILLVHRDIQLWGKDAAEFKPERFEDGVSKATKGQVSYFPFGWGPRICIGQNFALMETKMALALMLQRFSFELSPSYVHAPYTVLTLQPQSGAHLILHKISSTTQCDVFKKSFLR
Brassica rapa	Bra016621	NULL	CYP72	517	HMMPfam	PF00067	[101,492]	MIEITAVRKVFLIGFLILILNWVWRAVNWVWLRPKRLEKYLKKQGFSGNSYRVLMGDISESNKMDQVAHSLPLPLTADFVPRMMPFLHHTVLNHGKKCFTWYGPYPNVTVMDPETLREIMSRHELFPKPKIGYQVFLSGLLNHEGPTWSKHRSILNPAFRIDSLKSILPAFNSSCKEMLEEWEKLASPKGTVELDAWTYCHDVARNMLARASFGDSYKDGINIFQIHQEQIDLSLQTIRSVYIPGSKFLPTKFNKRLRETERDMRAMFKAMIETKEKEIQRGRDTNKNGDLLCSMLASNTKQIKEQGPASGLSLDDLIDDCKAFYLAGQSVTASLFVWTLVALSQHQEWQHKARDEISKAFGNNEPGFEGLGHLKVVSMILHEVLRFYSPAYFTCRITN…
Brassica rapa	Bra018806	NULL	CYP72	512	HMMPfam	PF00067	[90,508]	MQTSAESVIVSVAISVVLLWIWRTLKWVWFKPKMLESYLRRQGIAGTPYTPLVGDMRRDNSMSKEARSKPIKLTDDIISRVLPFPSHMLKTYGRTFFTWRGTIPSITITDPEQIKEVFNKVYDFPKPHTFPLTNLIISGLFSYDGDKWAKHRRIINPAFHLEKIKNMVPVFHQSCNEVVDKWDKMVSDKGSSCEVDVWPGLMSITEDVISRTAFGSSYKEGQRIFELQTELAQLIIQAFRKSYIPGYRYLPTKDNRRIKAAAKETHDILRGLVNKRLRAREAGEAPNEDLLGILLESNLGQAKGNGMSIDDVIEECKLFYFAGQETTSVLLVWTMILLSQHQDWQARAREEVKQVFGDKEPDTEGLNHLKIMTMIINEVIRLYPPVTLLTRTIHKEMKL…
Brassica rapa	Bra021570	NULL	CYP72	508	HMMPfam	PF00067	[90,483]	METSVASVAVSIVIAVVSWWVWRTLKWVWFKPKMLESYLRRQGIPGTPYTPLVGDLKKMSSMLTEARSKPIKLTDDVTPRVVPYPFHMLKTHGRTYYTWFGPIPTITIMDPEQIKEVFNNVYDFPKPHTFPLVRFIATGLASYDGDKWAKHRRIINPAFHLEKIKNMVPAFHQSCSEVVGKWDKLVLDRGLSCEVDVWPWLVSMTADVISRTAFGSSYKEGQRIFELQAELSELIIQDFRKAFIPGYSYLPTKDNRRMKAAAREIQVILRGIVNKRLLAREASDDLLGILLESNLGQDEGNGMSTEDVIEECKLFYFAGQETTSVLLVWTMVMLSQHQDWQARAREEVKQVFGDKKPDAEGLNQLKVMTMILYEVLRLYPPVAQLIRAVHKEMKVGDLT…
Brassica rapa	Bra021572	NULL	CYP72	512	HMMPfam	PF00067	[90,487]	MEASAASVTVSVAIAAVLWWIWRTLNWVWFKPKMLESYLRRQGLVGTPYTLLVGDVKREYSMTTEARSKPIKLTDDIVPLVLPFPSHMLKTYGRTFFTWRGPIPTITITNPEQIKEVLNKIYDFQKPNTFALSRLVASGLFSYDGDKWAKHRRIINPAFHLEKIKNMVPAFHQSCSEVVGKWDNIVLDKGSSCEVDVWPWLMSMTADVISRTAFGSSYKEGQRIFELQTELSELIIQAFRKAFIPGYSYLPTKGNRRMKAAARESQAILRGIVNKRLRAIQAGEAPSQDLLGTLLESNLGQGKGNGMSIEDVIEECKLFYFAGQETASVLLVWTMILLSQHQDWQARAREEVKQVFGDTEPNAEGLNQLKVMTMILQEVLRLYPPVINMTRAIHKEMKL…
Brassica rapa	Bra026005	NULL	CYP72	519	HMMPfam	PF00067	[101,494]	MIEIIAVRKVFLIGVSILILNWVWRAVNWVWLRPKRLEKYLKKQGFSGNSYRILMGDMRESNQMDQVAHSLPLPLTADFLPRMMPFLHHTVLNHGKKCFTWYGPYPNVIVMDPETLREIMSRHELFPKPKIGSHNHVFLSGLLNHEGPNWSKHRSILNPAFRIDNLKSILPAFSSSCKEMLEEWEKLASAKGTVELDSWTYCHDLTRNMLARASFGDSYKDGIKIFEVQQEQIDLGLQAIRSVYIPGSKFLPTKFNKRLRETERDMRAMFKSMIETKAKEIKKGRQADKDSDLLLSMLASNTKQIKEQGPDSGLSLDDLIDDCKAFYLAGQNVTSSLFVWTLVALSQHQDWQNKAREEISQAFGNNEPDFEGLSHLKVVSMILHEVLRLYSPAYFTCRV…
Brassica rapa	Bra026692	NULL	CYP72	519	HMMPfam	PF00067	[101,494]	MIEIISVKNVLLIGFLVLILNWVWRAVNWVWLRPKRLEKYLKKQGFSGNSYRILMGDMRESNQMDQVAHSLPLPLTADFVPRMMPFIHHTVINHGKKCFTWYGPYPNVIVMDPETLREIMSRHELFPKPKIGSHSHVFLSGLLNHEGPEWSKHRSILNPAFRIDNLKSILPAFNSSCKEMLEEWDKLASAKGTVELDSWTYCHDLTRNMLARASFGDSYKDGIKIFEIQQEQIDLGLQAIRSVYIPGSKYLPTKFNKRLRETERDMRAMFKDMIETKEKEIKRGRATDKNSDLLCSMLDSNTKQVKEQGPDSGLSLDDLIDDCKAFYLAGQNVTSSLFLWTLVALSQHQDWQNKARDEISKAFGNNEPDFEGLSHLKVVSMILHEVLRLYSPAYFTCRI…
Brassica rapa	Bra027319	NULL	CYP72	512	HMMPfam	PF00067	[90,487]	METSAASVTVSVAIVAVLWWVWRTLNWVWFKPKMLESYLRRQGLSGSPYTPLVGDVRRDYTMSMEARSKPIKTTDDIIPRVVPFPSHMLKTYGRTFFTWRGPIPTITITDPEQIKEVFNKIYDFQKPHSFPLGRLIATGLFSYDGDKWAKHRRIINPAFHLEKIKNMVPAFHQSCSEVVGKWDKLVSDKGSSCEVDVWLGLVSMTADVISRTAFGSSYKEGQRIFELQAELALLLTQAFRRIFIPGYRYYPTKGNRRMKAAAREVQDILRGIVNKRLRARESGEAPSEDLLGTLLESNLGQTKGTGMSIADVIEECKLFYFAGQETTSVLLVWTMVMLSQHQDWQAKAREEVKQVFGDKEPDTEGLNHLKIMTTILYEVLRLYPPVVQLTRAIHKEMKL…
Brassica rapa	Bra027320	NULL	CYP72	512	HMMPfam	PF00067	[90,487]	MEISIASATLSIAIAVVSWWVWRTLNWVWFKPKMLESYLRRQGLSGSPYTPLVGDLKRNFSLLKNARSKPIKLTDDITPRLVPYPLKMLKTHGRTYFTWLGPIPTITIVDPEQIKEVFNKVYDFPKTHTFPLARLIGTGLASYDGDKWAKHRRIINPAFHLEKIKNMVPAFHQSCSEVVGEWDKLVSDKGLSCEVDVWPGLVSMTADVISRTAFGSSYKEGQRIFELQAELAQLIIQAFRKHIIPGYRYLPTKENRMMKAKAREVQAILRGIVNKRLRAREAGEAPSDDLLGILLESNLGQVKGNGMSNEDVIEECKLFYFAGQETTSVLLVWTMVLLSQHQDWQAKAREEVKQVFGDKVPDIDGLNQLKVMTMILYEVLRLYPPVTQVSRAIHKEMKL…
Brassica rapa	Bra027321	NULL	CYP72	512	HMMPfam	PF00067	[90,487]	MEISAALVTVSVAIVVVSWWTWRTLNWVWFKPKKLESYLRSQGLSGSPYTPLIGDLKRTFSMAMEARSKPIKLTDDVSTRVVPFPFEMLKTHGRTYFTWLGTIPTITIMDPELIKEVFNKVYDFQKPHTFPLGNVIAKGLANYDGEKWAKHRKIINPAFHLEKIKNMVPAFHQSCSEVVGKWDKIVSEKGSSCEVDVWPGLVSMTADVISRTAFGSSYKEGQRIFELQAELAQLIILAVLKAFVPGYLYLPTKGNRRIKAAAREIQVILRGIVNKRLRAREAGEAPSDDLLGILLESNLGQAKGNEMSTEDVMEECKLFYFAGQETTSVLLVWTMVLLSQHQDWQARARDEVKQVFGDKEPDTEGLNQLKVMTMILYEVLRLYPPVAQLTRAIHKEMKL…
Brassica rapa	Bra027322	NULL	CYP72	508	HMMPfam	PF00067	[87,483]	MEILVSSLAIVAVLWWIWRTVEWVWIKPKMLESFLRSQGLVGTRYTPLVGDMRRNFSMLNEARSKPMKPTDDLISIVMPYSFHMLNTYGKTFFTWLGPVPSITIMNPQLIKEVYNKVHDFPKTHTFPLVALIADGLANADGHKWAKHRKIINPAFHFEKIKNMVPTFQKSCSEVVFEWEKLVSDKWTSCEVDVWPWIVNLTGDVISRTAFGSSYKEGQRIFILQGELAKLIMQAQGKNYIPGYRHFPTRNNRRIKTIVREIQVILKGIISNREKARDAGEAPSDDLLGLLLESNLAQATGNGLTTEEILEECKLFYFAGQETTSVLLAWTMVLLSQHQDWQAQAREEVIQVFGDREPDIEGINQLKVMTMIVYEVLRLYPPLIQMNRAIHKEIKLGDLT…
Brassica rapa	Bra027323	NULL	CYP72	515	HMMPfam	PF00067	[93,487]	MNKPDTSAVAVAAVVVAVTVLIWKGLNLAWFRPKKHEAYLKKRGLSGTPFTFLVGDALREASMVEQAKTRPISLNDDYTPRVMPMILQTVKDHGETCYMWMGPTASVIVTKPEHIKEVLNRVNDFPKPPVHPVVELFATGVALYSGEKWSKHRKIINPSFHLEKLKIMIPAFHESCIEIISKWERLVREQGSSAEIDVWPYLEDVTSDAISRTAFGSSYEEGKRIFELQEEQGRRLVKALEMAFIPGVRFLPTKNNMRMKQIDREVKSRLGEIIKKRQRAMEAGEAPKNDLLGILLESNSGDHGMSTKDVIEECRLFNFAGQETTADLLVWTMIMLSHHQKWQDQARQEILQVIGKSNKPNFDALSRLKIMSMILNEVLRLYPPGILLGRTIEKETKLD…
Brassica rapa	Bra027324	NULL	CYP72	550	HMMPfam	PF00067	[123,525]	METTFTTSTDKDPLAAKDLHCKAQLIEETKKGSELEMSFSVVAALVVVAAAAASLWTWRIVKYVWIKPKMLESHLRRQGLAGTPYTPLVGDIKRNVDMMMEARSKLINITDDITPRLLPLALKMFNSHGRSFFIWIGPVPAIMITNPEQIKEVFNKIYDFEKAATFPLFRLLAGGLASYKGDKWANHRRIINPAFHQEKIKNMVPPFYNCCSEVVCQWEKLVPDKETPCEVDVWPWLVNLTADVISHTAFGSSYKEGQRIFQLQGELAELVAQAFKKSYIPGLRFYPTKSNRRIKVIDREIDTILRGLVSKREKAKEAGEAVNNDLLGILLESNSEESQRNGMSVEEVMKECKLFYFAGQETTSVLLVWTMVLLSYHQDWQVKAREEVMQTLGGNNTKP…
Brassica rapa	Bra040985	NULL	CYP72	517	HMMPfam	PF00067	[101,492]	MIEITAVRKVFLIGFLILILNWVWRAVNWVWLRPKRLEKYLKKQGFSGNSYRVLMGDISESNKMDQVAHSLPLPLTADFVPRMMPFLHHTVLNHGKKCFTWYGPYPNVTVMDPETLREIMSRHELFPKPKIGYQVFLSGLLNHEGPTWSKHRSILNPAFRIDNLKSILPAFNSSCKEMLEEWDKLASAKGTVELDSWTYCHDLTRNMLARASFGDSYKDGIKIFEIQQEQIDLGLQAIRSVYIPGSKYLPTKFNKRLRETERDMRAMFKDMIETKEKEIKRGRATDKNSDLLCSMLDSNTKQVKEQGPDSGLSLDDLIDDCKAFYLAGQNVTSSLFLWTLVALSQHQDWQNKARDEISKAFGNNEPDFEGLSHLKVVSMILHEVLRLYSPAYFTCRITK…
Brassica rapa	Bra015998	NULL	CYP720	483	HMMPfam	PF00067	[267,472]	MAEHTGESYWFLSVSALTTFLACITIFLLVGITKRKRREPHRLPPGSRGWPLIGDTIAWLNAVSGSHPSSFVEKQVKRYGRIFSCSLFGKWAVVSADPAFNRFIMQNEGKLFQSSYPKSFRDLVGKDGIITVHGEQQRRLHSIASSMMRQDQLKTHFLEDIPAVMLQTLSNFKDGEVVLLQDVAIHLMVNQLLGVSSESEVDEMSQLFSDFVDGCLSVPINLPGFTYHKAMKARKEIIRKINKTVEKLVHRKEADTAGNGVLGRLLEEESLPNESMADFIINLMFAGNETTAKTMLFAVYFLTHCPKAMTQILEEHEKFAGETLTWQDYKTMEFTQCVIDETLRLGGIAIWLMREAKEDVVYQDYVIPKGCFVVPFLSAVHLDESYYKESLSFNPWRWL…
Brassica rapa	Bra015865	NULL	CYP721	346	HMMPfam	PF00067	[1,343]	MDKVKRWVPQMVASTKMFIEKWEEMRNGEEEIELDVHREVHSLSAHMLSRTAFGNNVEEGKRIFALQERMMRLFYLVRWSIYIPGYRFLPSKTNREIWRIEKQIRGSILGLIEKNKTKDAEIAGTLLQAFMSPYVNQNGQEERLGIEEVIDECKTFYFAAKETTGDLMTWVLVLLAMHQEWQSIAREEVNRVLGPTGLPTPDILQDLKILGMIINETLRLYPPAMTLNRDTLKKAKLGSLEIPKGTQLYLSVVAMHHDRDAWGDDAEEFNPGRFEDTRKESALLVPFGLGVRTCVGQNLAVVEAKTVLATILRHYNFKLSPSYVHAPVLFVTLQPQKGAHLLFSRI
Brassica rapa	Bra016499	NULL	CYP722	421	HMMPfam	PF00067	[224,418]	MDHLSLCPLVVLLLCLVILALSKIFKTVIQDQKKSTADIPPGSHGFPVVGETLQFMLSVNSGKGFYEFVRSRRIRYGSCFRTSLFGETHVFLSTTESARAVLNNESGMFTKRYIKSIAALVGDRSLLCASQHHHKILRSRFINLFSKKSTALMVRHFDELVVDALSGWEHRGTVVLLTDLLQITFKAMCKMLISLENEEELGSLQRDVGFVCEAMLAFPLNLPWTRFHKGIMARGRVMEVLEKIIRERRNETNSHNNNYREDFLQQLLAVDSDGSASSSDHSTKLTDAEIKDNILTMIIAGQDTTASALTWMVKYLGENQKVLNILIEEQTQLAKQASHKPFLELDDLTEMTYASKMVKESLRMASVVPWFPRLVLQDCEMEGYKINKGWNINIDARSI…
Brassica rapa	Bra008760	NULL	CYP724	435	HMMPfam	PF00067	[179,415]	MGWPFIGETISFFKPHRSDSIGTFLQQHVSRYGKVFKSNICGGKAIVSCEQELNMFILQNEGKLFTSDYPKAMHDILGEYSLLLVTGEVHRKLKNVIISFINLTKSKPEFLLCAENLSISMLASWKNCREIEFHNEAKMFTLSVMVNQLLSIKPEDPARRYVLQDFLSYMKGFISLPVPLPGTAYTDAIKARKRLSARVMEMIKSRENKEEEMNKALREEDFLDVIMSNEDLNYKEKVSIVLDILLGGFETSATLLSLVVYFLAKSPSLLQKLKEEHEAIRAKKGDGELLNWEDYQKMEFTQCAMSEALRCGNIVKTVHRKATHDIKFKEYVIPKGWKVFPIFTAVHLDPSLHENPFEFNPMRWTDKAKMNRKTTAFGGGVRVCPGGELGKLQIAFFLH…
Brassica rapa	Bra023464	NULL	CYP724	432	HMMPfam	PF00067	[179,412]	MGWPFIGETISFFKPHRSDSIGTFLQQRVSRYGKVFMSNLCGGKAIVSCDQELNMFILQNEGKLFTSDYPKAMHDILGEYSLLLATGEIHRKLKNVIISFINLTKSKPEFLLCAENLSISMLESWKNCREIEFHKEVKMFTMSVMVNQLLSIKPEDPARRYVLQDFLTYMKGFVSLPVPLPGTAYTNAIKARKRLSTRVMDMIKQREQEMKKGLREEDFLDVIMSNEDLNYEEKVSIVLDILLGGFETSATLLSLVVYFLAKSPNDLQKLKEEHESIRAKKGDEELLNWEDYQKMEFTQRVMSEALRCGNIVKTVHRKTTHDIKFKEYVIPKGWKVFPIFTAVHLDPSLHENPYEFNPMRWTDKGKMNKKTTAFGGGVRVCPGGKLGKLQIAFFLHHLV…
Brassica rapa	Bra016822	NULL	CYP73	286	HMMPfam	PF00067	[80,285]	MLGDWQCLVKNRYNERAGFLRCYLCYQATISGESVHLPDLMELDSDNNLLKTCLVITATLVVTKLIFTFFTSSSKKKRLPPTLQAWPPLIGSLLRFLKGPIVMLRDEYPNLGSVFTVNLLHKKMTFLIGPEVSAHFFKAPESDLSQQEVYQFNVPTFGPGVVFDVDYSVRQEQFRFFTEALRVNKLKGYVDMMVTEAENFFSKWGESGEVDLKDELERLIILTASRCLLGREVRDQLFDDVSALFHDLDNGMLPISVLFPYLPLPAHRRRDRARQKLSEIFSKIIV
Brassica rapa	Bra018311	NULL	CYP73	505	HMMPfam	PF00067	[34,499]	MDLLLLEKSLIAVFAAVVLATVISKLRGKKLKLPPGPMPIPIFGNWLQVGDDLNHRNLVDYAKKFGDLFLLRMGQRNLVVVSSPNLTKEVLHTQGVEFGSRTRNVVFDIFTGKGQDMVFTVYGEHWRKMRRIMTVPFFTNKVVQQNREGWEFEAASVVEDVKKNPDSATKGIVLRKRLQLMMYNNMFRIMFDRRFDSEDDPLFIRLKALNGERSRLAQSFEYNYGDFIPILRPFLRGYLKICQDVKDRRLALFKKYFVDERKQIASWKPTGSEGLKCAIDHILEAQQKGEINEDNVLYIVENINVAAIETTLWSIEWGIAELVNHPEIQTKLRNEIDTVLGPGVQVTEPELHKLPYLQAVIKETLRLRMAIPLLVPHMNLNDAKLAGYDIPAESKILVN…
Brassica rapa	Bra021636	NULL	CYP73	505	HMMPfam	PF00067	[34,499]	MDLLLVEKSLIAVFLAVVLATVVSKLRGKKLKLPPGPIPIPIFGNWLQVGDDLNHRKLVDYAKKFGDLFLFKMGQRNIVVVSSPDLTKEVLHTQGVEFGSRHRNMVYDIFTGKGQDMVFTVYGEHWRKMRRIMTVPFFTNKVVQQNHEGWEFEAASVVEDVKKNPDAATKGIVVRKRLQLMVYNNMFGIMFGKRFESEDDPLFLRLKFLNGERGRLTQSFEYNYGDFIPILRPFLRGYLKICQDVKDRRFALFKKYFVDDRKQVPSAKPTGGGGLKCAIDHILEAQKKGEINEDNVLYIVENINVAAIETTLTSMEWGIAELVNHPEIQSKLRNEIDTVLGPGVHVTEPALHKLPYLQAVIKETIRRRMAVPLLVPHMNLKDAKLAGYDIPAESRILIN…
Brassica rapa	Bra021637	NULL	CYP73	505	HMMPfam	PF00067	[34,499]	MDLLLLEKSLIAVFPAVVLATVISKLRGKKLNLPPGPIPIPIFGNWLQVGDDLNHRNLVDYAKKFGDLFLLRMGQRNLVVVSSPNLTKEVLHTQGVEFGSRTRNVVFDIFTGKGQDMVFTVYGEHWRKMRRIMTVPFFTNKVVQRNREGWEFEAASVVEDVKKNLDSATKGIVLRKRLQLMMYNNMFRIMFDRRFESEDDPLFLRLKALNGERSRLAQSFEYNYGDFIPILRPFLRGYLKICQDVKDRRLSLFKKYFVEERKQIARSKATGSEGLKCAIDHILDAQQKGEINEDNVLYIVENINVAAIETTLWSIEWGVAELVNHPEIQTKLRNEIDTVLGPGVQVTEPELHKLPYLQAVIKETLRLRMAIPLLVPHMNLNDAKLAGYDIPAESKILVN…
Brassica rapa	Bra022802	NULL	CYP73	503	HMMPfam	PF00067	[34,497]	MDLLLLEKPLIAVFLAVVLAKMISKLCSKKLKLPPGPIPIPVFGNWLEVGNDLNHRNLVDYAKKFGDLFHLRMGQRDIVVISSPDLAKEVLQTQGVEFGSRYRNIVYDIFTGKGQDMVFTVYGEHWRKMRRIMTVPFFTNKVVQQNREGWEFEAASVVEEVKKNPDAATKGIVARKRLQLMMYNNMFRVMFGKRFESEDDPLLLRLKFLNGERSRLTQSFEYNYGDFIPILRPFLRGYLKSCQDVKERRLALFKKYFVDERKEIASAKPTGSVKYAIDHILEAEEKGEINADNVLYIVENINVAAIETTLWSIEWGIAELVNHPEIQSKLRNEIDTVLGPGVQVTEPDLHKLPYLQVVLKETLRLRMGVPLLVPHMNLKDAKLAGYDIPAESKILVNAW…
Brassica rapa	Bra022803	NULL	CYP73	505	HMMPfam	PF00067	[34,499]	MDLLLLEKSLIAVFAAVVLATVISKLRGKILKLPPGPIPIPIFGNWLQVGDDLNHRNLVDYAKKFGDLFLLRMGQRNLVVVSSPNLTKEVLHTQGVEFGSRTRNVVFDIFTGKGQDMVFTVYGEHWRKMRRIMTAPFFTNKVVQRNREGWELEAASVVEDVKKNPDSATKGIVLRKRLQLMMYNNMFRIMFDRRFESEDDPLFLRLKALNGERSRLAQSFEYNYGDFIPILRPFLRGYLRICQDVKDRRLALLKKYFVDERKQIASSKPTGSEGLKCAIDHIIEAQQKGEINEDNVLYIVENINVAAIETTLWSIEWGIAELVNHPEIQSKLRNEIDTVLGPGVQITEPELHKLPYLQAVIKETLRLRMAIPLLVPHMNLNDAKLAGYDIPAESKILVN…
Brassica rapa	Bra012046	NULL	CYP734	522	HMMPfam	PF00067	[86,513]	MEDESSNWLIPKVLLLSVILSLVIVKGMSLLWWRPRKIEEHFSKQGIRGPPYHFFIGNVKELVGMMLKASSHPMPFSHNILPRVLSFYHHWRKIYGATFLVWFGPTSRLTVADPDLIREIFSKSEFYEKNEAHPLVKQLEGDGLLSLKGEKWAHHRKIISPTFHMENLKLLIPVVLKSVTEMVEKWSEKLSETGEVEVDVYEWYQNLTEDVISRTAFGSSYEDGRAIFRLQAQQMILCAEAFQKVFIPGYSFFPTKGNLKSWKLDKEIRKSLLKLIEWRRKSEESKELEPEPAAAAAKDLLALMIQAKNVTVQDIVEECKSFFFAGKQTTSNLLTWTTILLAMHPEWQAKARDEVLRVCGSRDVPTKDHVVKLKTLGMILNESLRLYPPIVATIRRAKS…
Brassica rapa	Bra028182	NULL	CYP735	473	HMMPfam	PF00067	[130,466]	MLLTLLKSLLVIFMTLILRVLYDTISCYWLTPRRIKKIMAGQGVTGPKPRPLTGNILEISAMVSQSVSKDCDSVHHDIVGRLLPHYVTWSKQYGKRFIVWNGTDPRLCLTETELIKELLMKHNGGYARHMVECTTRLVERLSKEVGKGGGEVEIGEEMHQLTADIISRTEFGSSFEKGKELFNHLTVLQRRCAQATRHLCFPGSRFLPSKYNREIKSLKKEVERLLIEIIQSRRDCAEMGRSSTHGDDLLGLLLNEMDSHKNKNNDNNNLQLIMDECKTFFFAGHETTALLLTWTMMLLADNPTWQEKVRDEIREVCGCDGLPSVDQLSKLTSLNKVINESLRLYPPATLLPRMAFEDIKLGDLIIPKGLSIWIPVLAIHHSEELWGKDANEFNPERFG…
Brassica rapa	Bra034021	NULL	CYP735	394	HMMPfam	PF00067	[111,388]	MMFVSVKYALVIVMTLILRVLYNFIWCYYLTPRRIKKLMERQGITGPNPRFLTGNIIDISKMVSYSVSDHCSSIHHNIVPRLLPHYVAWSKQYGTYPGPTFLDVRWKRFIVWNGTEPRLCLTETEMIKELLTKHNSVTGKSWLQQQGTKGFIGRGLLMANGEAWHHQRHLAAPAFTRDRLKGYAKHMVECTRVMAGKLRKEVKESGGDDKEVEIGEEMRRLTADIISRTEFGSSYDKGKELFSLLTVLQRLCAQSTRHLCFPGSRFLPSKYNREIKSLKTDVERLLMEIIESRKDNVEIGRSISYGDDLLGLLLNQMDRSKNNLNVQIIMDECKTFFFTGHETTSLLLTWTLMLLAHNPTWQEKVRREVRQVSGQDGIPSVEQLSSLTSNTHVD
Brassica rapa	Bra034022	NULL	CYP735	120	HMMPfam	PF00067	[1,113]	MAFEDIKLGDLIIPKGLSIWIPVLAIHHSKELWGEDATEFNPERFSSRNFASSRHFMPFAAGPRNCIGQNFAMMEAKLILAMLVSKFSFTISENYRHAPIVVLTIKPKYGVQLILKPLDS
Brassica rapa	Bra012788	NULL	CYP74	489	HMMPfam	PF00067	[325,421]	MASASLPPPPPSSTSLTSQQSSPPPSQLPIRKMPGSYGLPLVGPLSDRLDYFWFQGPDKFFKSRSEKYKSTVFRTNIPPSFPFLGNVNPNIVAVLDVKSFSYLFDMDLVDKRDVLIGDFRPSLDFYGGIRVGVYLDTTEPKHAKAKSFAMEILKRSSEVWLRELLSNLDTFWETVESDISKNDDGASYIIGLQRCIFNFLSTALTGANPSVSPDIAENGWKMLDKWLAIQVIPTTKIGILQPLEEIFLHSWAYPFFLVAGDYQKLYNFISENAGDVIRLGDEEYGLTRDETVHNLLFVMGFNAYGGFSVFLPSLIGRIAGDTSGLQERLRTEVRKVCGSGSGLNFRTVNEMELVKSVVYETLRLNPPVPLQYARARDNFKISSHDAVYEVKKGELLCGY…
Brassica rapa	Bra035320	NULL	CYP74	529	HMMPfam	PF00067	[358,457]	MASASPHFPISLHARLHQTTTARSTPLKFSSTRVLTRPIKASTSETPPDLAVETRTGSGSKDLPIRTIPGSYGLPIIGPLKDRNDYFHKQKPEEFFKSRIRKYNSTVFRVNMPPGGFIADNPQVVALLDGKSFPVLFDVDKVEKKDIFTGTYMPSTERTGGYRILSYLDPSEPNHAKLKSLLFHLLKSSRNRIFPEFKATYSELFDSIEKELAANGKADFGGPGDAAAFNFLARAMYGKDPADTKLGSDAPSLITKWVFFNLHPLLTLGLPSIIEDPLLHTFRLPSALVKSDYQRLYEFFLESSGEILVEAEKLGISREEAAHNLLFATCFNTWGGMKILFSNLVKRVGRAGTKLQIRLAEEIRSVIKSNGGELTMGGIEQMELTKSVVFECLRFEPPV…
Brassica rapa	Bra009312	NULL	CYP75	511	HMMPfam	PF00067	[30,496]	MTNLYLTILLPTFIFLIVLVLSRRRNNRLPPGPNPWPIIGNLPHMGPKPHQTLAAMVTTYGPILHLRLGFADVVVAASKSVAEQFLKVHDANFASRPPNSGAKHMAYNYQDLVFAPYGQRWRMLRKISSVHLFSAKALEDFKHVRQEEVGTLMRELARANTKPVNLGQLVNMCVLNALGREMIGRRLFGADADHKAEEFRSMVTEMMALAGVFNIGDFVPALDCLDLQGVAGKMKRLHKRFDAFLSSILEEHEAMKNGQDQKHTDMLSTLISLKGTDFDGEGGTLTDTEIKALLLNMFTAGTDTSASTVDWAIAELIRHPEIMRKAQEELDSVVGRGRPINESDLSQLPYLQAVIKENFRLHPPTPLSLPHIASESCEINGYHIPKGSTLLTNIWAIAR…
Brassica rapa	Bra004921	NULL	CYP76	511	HMMPfam	PF00067	[42,502]	MELSIIPAVVTVLFFLVTLFFFSTARNRRNSSYGGNGQGSLPPGPPGLPLVGNIFQLGFNPHRSLAVFSKTYGPIMSLKLGRSTAVVISSPEAAKEALKTHDHVMSARTFNDPIRAFDHHKHSVVWIPASARWRFLKKIIVQNLLSPQNLDGIQSIRIRKVEELLSLVNTFCERGEAIDMARASFITSFNIISNALFSVDLATYNSNSSSFEFHETVVHLMEICGKPNAGDFFRFLRFLDLQGSRKESTLCIEKLFRVFQEFIDDRVAKRLSQTGASSNDMLDALLDIKQQNQEEITINDMKHLFLDLFVAGTDTNSSTMEWAMTELLRNPEKMVRAQSEIRQVIGENGVVQESDISKLSYLLAIVKETLRLHPPAPLIPRKSESDVQIFGFFVPKNSQ…
Brassica rapa	Bra007571	NULL	CYP76	497	HMMPfam	PF00067	[32,491]	MDILAIALSLLLLCFIFFLFTCSGYEGAKISPGPPRLPLLGNILQIGEKPHRSLDHLSKIYGSVMTLKLGCLTTVVISSPEAAKEVLKTHDHVLCYRISTDPVRATGHHERSFAWLPPFARWRFLRKITTQQLFSTRSLDATKDLRMSKVQELMSFVDTCSQSSEAVNIGRASFITSLNIISNALFSINLANFNDTETTDDFQNVVLRMMEIAGKSNMADFFPFLGFLDLQGTRKEARLCMNKLFRVFQRFIDTKRSLKASRNKDNDMLSSLLDISQEKESELDDDGIKHLLLDLFLAGTDTSSSTVEWAMAELLRNPKMMVKAQEEIRQMIGGNDAVRELDIFKLPYLQAVVKETLRLHPPSPFLIPRTSESDDVRIFEFIIPKNTQVLVSLWAIGRD…
Brassica rapa	Bra014459	NULL	CYP76	453	HMMPfam	PF00067	[174,443]	MRIDDNEGVSASSKHLVFAYYVTGHGFGHATRIVEVVRHLIAAGHDVHVVIGAPDFVFTSESQSPRRKNRKYVETAVIPRAEILETEVEWLHSIKADFVVSDVVPVACRAAADAGIRSVCVTNFRKRHELTMKNTIAPAVLLMFSFLLTYLLLAAVTSRRRSSAPLRLVPSRPPGPPRCLGWPIIGLLHIIGKAPHLSLATLSRVYGPVMSLRLGSLTTVVISSPEAAREVLRTLDHVFSAQAFSETVRTIGHQEDVSTPRLPSMSPHWRLWRKILETKLFSRKCLDATKTIRSKKVKELITFIVESCERGEAVEIARACFVTSLNVISNVVFSTDLGSYDQMASMELRDSLFGVMKIMGKPNLANYFPSIEHLDLQGIREEMKLCSERLFSVFQGLID…
Brassica rapa	Bra014461	NULL	CYP76	499	HMMPfam	PF00067	[32,491]	MEAALFLIICFILSFILLAAAVRSQRRSTALPPGPPGWPIIGNIFQIGKAPHRSLADLSRIYGSVMSLRFGSLTTVIISSPEAAREVLKTHDQVLSGRIILDPIRSIDHQDVSMAWLPSTSPRWRLWRKISATHMFSLQCLDATKSVRMKKVNELVTFMREICERGESVDIARASFVTSLNIISNTFFSTDLGSYDPRTSMELQESVVRIMETIGKPNLANYFPLIGFLDMQGIRKEMKVCSDILFTVFQGFIDARKNEKSSQNEIDLLDSLMNLVKENGSELNVNDIKHFLYDMFLGGTDTNSTVVEWAMAELLRNPKTMAKAQAEMDDVVGPNGVVQESDISDLPYLQAVVKETLRLHPPGPLLAPHKAETNVEVLGFLVPKNAQVLVNVWYIGRDS…
Brassica rapa	Bra014462	NULL	CYP76	500	HMMPfam	PF00067	[31,489]	MEAALFLIFCFLLSFILLAAVRSKRRSTLLPPGPPGWPIIGNILQIGKAPHRSLADLSRIYGPVMSLRLGSLTTVIISSPEAAREVLKTHDQVLSGRIILDPIQSIHQDVSMAWLPSTSPRWRLWRKISATQMFSPQCLDATKTVRMKKVNELVTFISEICERGESINIARASFVTSLNLISNTLFSTDLGSYDSKISMELQESVVRIMETIGKPNLANYFPLIGFLDLQGIRKEMKVCSDVLFQVFQGFIDARNNEKTTRNESDLLDSLMDLVKENGPELKVNEIKHFIFDLFLAGTDTNSTTVEWAMAELLRNPKTMAKAQAEMDDVVGLNGVVQESHISDLPYLQALVKETLRLHPPGPLLGPHKAESNAEILGFLVPKNAQVLVNAWAIGRDSGI…
Brassica rapa	Bra014953	NULL	CYP76	469	HMMPfam	PF00067	[3,462]	MLPPGPPRLPLIGNIHQIGKLPHRSFTDLSRTYGPIMHLKFGRLNTVIVTSPEAAREVLKRHDQTLSGRNSPNSIRSINHQNVSVAWIHPSTARWRLLRKLSATHMFSPQRIEATKALRMKKVQELMSFMDESSEREEAVDISRASFITTLNIISNIIFSVDLCSYGSEISNGFHDSVIGGMEAAGSPDLANFFPFLGFLDLQGNSKRMKFCTERLFKVFRGFIDIKTAEKSLRNDPKDASNRDFLDALLDLTVGDEAELDNNDIEHLLLDMFIAGTDTSSNTVEWAMAELLTNPKTMVKAQSEIQRIIGQNGFVQEPDISELPYIQAVVKETLRLHPAVPLLLPRKAEKDVEVFGYLVPKDAQVLVNVWAIGRDPNVWENPTQFEPDRFLGEEIDVKG…
Brassica rapa	Bra019636	NULL	CYP76	516	HMMPfam	PF00067	[37,510]	MIKLLTMHELIGIFASITLLIYVACLFHTKRRRVNLPPGPNPWPVIGNMFQLAGLPPHHSLTNLSRRHGPIMTLRLGSMLTVVISSSEVAREILKKHDAALAGRKIYEAMKGGKSSDGSLITAQYGPYWRMLRRLCTTQFFVTRRLDAMSDVRSRCVDQMLRFVEEGGQNGTKTIDVGRYFFLMAFNLIGNLMFSRDLLDPDSKRGSEFLYHTGKVMEFAGKPNVADFFPLLRFIDPQGIRRKTQFHVERAFEIAGEFIKERAEVRERERSDEKTKDYLDVLLGFRGGDGVDEEPARFSARDINVTVFEMFTAGTDTTTSTLEWALAELLHNPRTLTKLQNLLRTYFKSPNQKLQEEDLPNLPYLSAVIMETLRLHPPLPFLVPHKAMSTCHIFDKYTI…
Brassica rapa	Bra021482	NULL	CYP76	638	HMMPfam	PF00067	[429,597]	MDGSGGGRGGGVESILPNYKLGRTLGIGSFGRVKIAEHSLTGHKVAIKILNRRKIKNMEMEEKVRREIKILRLFMHPHIIRLYEVIETPTDIYLVMEYVNSGELFDYIVEKGRLQEDEARNFFQQIISGVEYCHRNMVVHRDLKPENLLLDSKCNVKIADFGLSNIMRDGHFLKTSCGSPNYAAPEVISGKLYAGPEVDVWSCGVILYALLCGTLPFDDENIPNLFKKIKGGIYTLPSHLSGGARDLIPRMLVVDPMKRVTIPEIRQHNWFQAHLPRYLAVPPPDTVQQAKKIDEEILQEVINMGFDRNLLIESLRNRTQNDGTVTYYLILDNRFRASAGYLGAEFQETMSRAHPREIMTEVLKALQDLSVCWKKIGPYNMKCRWVPNNSDGMLSNSMH…
Brassica rapa	Bra039327	NULL	CYP76	983	HMMPfam	PF00067	[39,487][510,975]	MCVMSLLLCLVLSCFLLFYFFVTVKTRSSSRGSSRATLPPGPPKLPVVGNIFQVGYSPHRSLTTLSKIYGPIMGLKLGSLTTIVISSPEAAKEALKTQDHHLSARTFNDPVRVFDHHEYSFAWGPPSARWRFLRKITTMHLLSTQRLNAMEPLRMKKVEELMSFINKCCEREEAVDIARAFFVTALNIISNALFSTDFATHDSKSSHEYHNTVISLMNVTGKPNVGDYFPFLRFLDLQGTRKEATLCTQRLFKVFQDFINARMAKRSSQTERKDVSSFDMLNTLLDLTQENKAELSLNEIKHFLQRKWSKLRVRYGRGLGKTVSFKNLISLIGENGVVQESDIPRLPYLQAILKETLRLHPAAPLIPRKSESDVHIFGFLIPENASVLVNVWAIGRDSS…
Brassica rapa	Bra039328	NULL	CYP76	509	HMMPfam	PF00067	[39,503]	MEFILGQALFLLFCFILSCFLIICTTRSRRKSFEAAATPPGPPRLPIIGNIHLVGKNPHHSFANLSKTYGPVMSLKFGSLNTVIITSPEAAKEVLRTHDQVLSWRSSTNSIRSINHHEVSVVWLPPSSARWRLLRKLSVTLLFSPQRIEATKALRLNKVKELVSFMNESSERDEPVDISRASFITALNIISNILFSVDLGSYDLKKSNEFQDAVIGVMEAIGNPDAANYFPFLAFLDMQGNRKAMKVASEKLFRVFRGFIDAKIAKRSLRNSRENVSTHDFVDALLDLTKEDEVELNTNDFVHLLLDLFGAGTDTNSSTVEWAMAELLRSPKTMTRAQAEIDHVIGQKGFVEESDISELPYLQAVVKEVFRLHPAAPLLVPRKAESDVEVQGFKVPKDT…
Brassica rapa	Bra039329	NULL	CYP76	469	HMMPfam	PF00067	[5,461]	MHLVGKNPHRSFAHLSETYGPVMSLKLGCLNTVVIASPNAAREVLRTQDQILSGRYWNEAVRSIDHHSFSVAWLHPSSPLWRLLRKISVTHLFSPQRIEATQALRMKKVQELITFVSECSDREEAVDISRASFVTALNIISNILFSIDLGNYDSRKSSDFQDMVIGVMESAGNTDLADFFPFMRFLDVQGTRKKFKDCSERLFRAFRRLYDDRIKGNSLQTEDKDVSSKDFLDALIDLNQGDEAELNMYQIEHLLLDLFSAGTDTNSSTVEWAMTELLQNPKAMTKVQDEIDSVIGQNGVVQESDISQLPYLQAVVKETFRHNSTLYSLYHPAAPLLLPRKAETDVEILGFLVPKDTQVLVNVWAVGRDPSTWENPNRFEPERFLGKDTDVKGKDYELT…
Brassica rapa	Bra039330	NULL	CYP76	204	HMMPfam	PF00067	[1,196]	MFAAGTDTSSSTLEWAMAELLNNPKSLAIAQAEMDCVIGQNDIIQESDISHLPYLQAVVKETFQFHRAAPFLVPRKAEADVEVLGFMVSKDTQVLVNVWAIGRDPAMWENPIRFEPERFLSKETDVKGRDYELTPFGGGRRICPGLPLAVVTVSLMLTSLLYFFDWKLPNGVASEDLDMDETFGITLHRTNPLHAVPVKKRAYK
Brassica rapa	Bra005811	NULL	CYP77	503	HMMPfam	PF00067	[38,501]	MSLFSFSLGLTILVVIVSGLVFTLTRRNSKTKKRLNLPPGPPGWPVVGNLFQFARSGKQFFEYAEELKKTYGPIFTVRMGTRTMIILSDATLVHEALIQRGSLFATRPAENPTRTIFSCDKFTVNAAKYGPVWRSLRRNMVQNMLSSTRLREFGSVRRSAMDKLIERIKSEGKEHDGLIWVLRNARFAAFCILLEMCFGIAMDEESIEKMDEMMKTVLMTVDPRIDDYLPILAPFFSKERKRALEVRREQVDLVVSLIEKRRRAIRNKTAPSFSYLDTLFDLKVEGRETAPSNEEIVTLCSEFLNGGTDTTGTAIEWGIAQLIANPEIQSRLYDEIRSTAGDRRIEEGDVDKMVFLQAFVKELLRKHPPTYFSLTHAVMETTSLGGYDVPAGVNVEVYI…
Brassica rapa	Bra009437	NULL	CYP77	500	HMMPfam	PF00067	[31,498]	MLDLFFFTLLITVFVYTLTRIIHKSKRVNLPPGPPGWPVVGNLFQFARSGKQFFEYVDEMKKTYGPILTLRMGIRTMIIISDANLAHEALIERGAQFATRPVETPTRKIFSSSDITVHSAMYGPVWRSLRRNMVQNILSSNRLKGFASVRKSAVDKLVERIRSEAGDHEGIVWVLRNARFAAFCILLDMCFGIEMDEESIEKMDRMMTEILIAVDPRIHDYLPVLTPFYSKERKLALELRRKLVEFVVGFIEKRRSAIQNPGSDKTASSFAYLDTLFNLKIDGRETTPSDEDLVTLCSEFLNAGTDTTGTAIEWGIAQLITNPKIQSRLYDEIKSTVGDRTVDEKDLDKMVFLKAFVKEILRRHPPTYFTLTHGVTEPTTLSGYDIPVGANVEFYLPGM…
Brassica rapa	Bra016828	NULL	CYP77	510	HMMPfam	PF00067	[36,508]	MDLTDVFIFLFALYFLNLWWRRYSSGRSNQCRLNIPPGPKGWPLVGNLLQVISQRRHFVFLMRDLRKKYGPIFTMQMGQRTMIIVTDEKLIHEALVQRGPTFASRPPDSPIRLMFSVGKCAINSAEYGPLWRTLRRNFVTELVTPTRVKQCSWIRTWAMENHMKRIQKESFERGYVEVMSQCRLTICSILICLCFGAKISEEKIKNIENVLKDVMLITSPTLPDFLPVLTPLFRRQVREARELRKTQLESLVPLIKNRRAFVEAKESPNEEMVSPIGAAYVDSLFALKPVERGGELKDEEIVTLCSEIVSAGTDTSATTLEWALLHLATDQNIQEKLYEEVVGVVGKNGVVEEDDVAKMPYLEAIVKETLRRHPPGHFLLSHAAVKDTELGGYDIPSGA…
Brassica rapa	Bra029852	NULL	CYP77	516	HMMPfam	PF00067	[47,514]	MSLLSFPLTSLNISPPLFFTIITTLVSAFVILFLTRHSSNSKRVNLPPGPPGWPVVGNLFQFARSKKQFYEYADDLREKYGPIYTLRMGSRTMIIISDATLAHDVLIQRGPMFATRPKENPTRTIFSSNTFTVNASVYGPVWRSLRRNMVQNMLSSTRFKEFGSLRRSAMDKLAGRIKSEAVENNGLVWVLRNARFAAFCILLEMCFGIEMDEESILKMDAMMKKVLITIDPRLDDYLPILAPFYSKERRRALEVRREQVDLVVGFVERRRRALRNPGTDKTATSFSYLDTLFELKIEGRKTTPSNEELVTLCSEFLNGGTDTTGTAIEWGIAQLIANPEIQSRLYDEIKSTVGDRAVEEKDVEKMVFLQAFVKEILRKHPPTYFTLTHTVTEPTTVAG…
Brassica rapa	Bra031773	NULL	CYP77	510	HMMPfam	PF00067	[36,508]	MDLTDVIIFLFALYFLNLWWRRYSSSRSSQCRMNIPPGPKGWPLVGNLLQVIFQGRHFVFIMRDLRKKYGPIFTMQMGQRTMIIVTDEKLIHEALVQRGPTFASRPPDSPIRLIFSVGKCAINSAEYGSLWRTLRRNFVTELVTPTRVKQCSWIRTWAMENHMKRIQTESVEKGFVEVMSQCRLTICSILICLCFGAKISEEKIKNIENVLKDVMLITSPKLPDFLPVFTPLFRRQVREARELRKTQLECLVPLIKNRRAFVDAKESPNEEMVSPIGAAYVDSLFSLKPVERGGELRDEEIVTLCSEIVSAGTDTSATTLEWALLHLVTDQNIQEKLYEEVVGVVGKRGVVEEDDVAKMPYLEAIVKETLRRHPPGHFLLSHAAVKDTELGGYDIPAGA…
Brassica rapa	Bra004517	NULL	CYP78	528	HMMPfam	PF00067	[68,495]	MATELESSLIFALLSKCSGLSQTSLAFSLLAIVIVWLAFSLFFWTYPGGPAWGKHLSRRLTNKTGTVIPGPRGFPFVGSMSLMSSTLAHHRIAEAAERYGAKRLMAFSLGETRVIVTCNPDVAKEILNSPIFADRPVKESAYSLMFNRAIGFAPHGVYWRTLRRIASNHLFSPKQIKGAETQSRVIASQMVGLLEKQSSTNALCFVRELLKTASLSNMMCSVFGQEYELDQDHVELRELVEEGYDLLGELNWTDHLPWLSEFDPQRIRSRCSALVPKVNRFVSRIISEHRRQTGDSPRDFVDVLLSLHGSDQLSDPDIIAVLWEMIFRGTDTVAVLVEWILARMVLHPDIQSTVQNELDSVVGKSRAVDESDLVSLPYLTAMVKEVLRMHPPGPLLSWA…
Brassica rapa	Bra007636	NULL	CYP78	532	HMMPfam	PF00067	[67,527]	MATKLDTSSLLFALLSKCSLLTQTHLALSLLVASMACLAVSLFYWSHPGGPAWGKYFLHRRHQTAVIPGPRGLPFVGSMSLMSNALAHRCIAAAAEKFGAKRLMAFSLGDTRVIVTCNPDVAKEILNSPVFADRPVKESAYSLMFNRAIGFAPYGVYWRTLRKIASNHLFSPKQIKRSETQRRVIANQIVKCLEKQSSGNEGLCFARDLIKTASLNSMMCSVFGKEYELEHEHDEVNELRGLVEEGYDLLGTLNWTDHLPWLSEFDPQRIRSRCSNLVPKVNRFVNRIISDHRDQTRDSPSDFVDVLLSLDGQDKLSDPDMVAVLWEMIFRGTDTVAVLIEWVLARMVLHPDIQSMVHNELDQNVGRSRTVEESDVASLTYLTAVVKEVLRLHPPGPLL…
Brassica rapa	Bra008133	NULL	CYP78	532	HMMPfam	PF00067	[64,509]	MAIDPSLSLGSRTGSFPFLSLDLCLSIVLFISLFVFWLTPGGFAWALYKARVHTRQQSKARAAIPGPAGLPIIGLLLAFVNNASTHRILASIANSCNAKALMAFSVGSTRFVITSEPETAKELLNSSAFADRPLNESAYELLFHRSMGFAPFGDYWRELRRISSTHLFSPKRISGFAESRRKIGNSMVEDINSAMASYGEVEIRRILHFGSLNNVMSTVFGRTFYFNDGTNELEHFVSEGYELLGIFNWGDHFPGARWLDLQGVRRRCRSLVGKVNVFVGNIIDDHISKRSLHDSQEEESTNEDDFVDVLLGMQGNSKLSNSDMIAVLWEMIFRGTDTVAILLEWILARMILHPDIQAKAQAEIDVIVGESGRQVSDSDLSKLPYLRAIVKETLRMHPP…
Brassica rapa	Bra008134	NULL	CYP78	532	HMMPfam	PF00067	[64,509]	MAIDPSLSLGSRTGSFPFLSLDLCLSIVLFISLFVFWLTPGGFAWALYKARVHTRQQSKARAAIPGPAGLPIIGLLLAFVNNASTHRILASIANSCNAKALMAFSVGSTRFVITSEPETAKELLNSSAFADRPLNESAYELLFHRSMGFAPFGDYWRELRRISSTHLFSPKRISGFAESRRKIGNSMVEDINSAMASYGEVEIRRILHFGSLNNVMSTVFGRTFYFNDGTNELEHFVSEGYELLGIFNWGDHFPGARWLDLQGVRRRCRSLVGKVNVFVGNIIDDHISKRSLHDSQEEESTNEDDFVDVLLGMQGNSKLSNSDMIAVLWEMIFRGTDTVAILLEWILARMILHPDIQAKAQAEIDVIVGESGRQVSDSDLSKLPYLRAIVKETLRMHPP…
Brassica rapa	Bra009070	NULL	CYP78	534	HMMPfam	PF00067	[70,526]	MELMNMASKETSYWMIALPAVFGTQNMYDVSIFGYLILAVVSLSLLTWAFAGGGGVAWKNGRNRIGRVAIPGPRGIPVFGSLFTLSRGLAHRSLAAMAWSRANTQIMAFSLGTTPVIVASEPNTAREILMSPHFADRPVKQSAKSLMFSRAIGFAPNGAYWRTLRRIASTHLFAPKRILAHEAGRQLDCAEMVKAVSDEQNGAGSVVLRKHLQLAALNNIMGSVFGRRYDPLAQKEALDELTSMVREGFELLGAFNWSDHLSWLSYFYDPVRLKQRCSELVPRIKTLVKKIIEEHRASNSENKGDVGDFVDVLLSLDGDEKLQEDDMIAVLWEMIFRGTDTTALLTEWTMAELVLNPNVQAKLRDEIKTVVGDRAEVSDADLAKLPYLNAVLKETLRLH…
Brassica rapa	Bra015934	NULL	CYP78	530	HMMPfam	PF00067	[59,507]	MAIDTSLSFAYPFLSLDLCLSILLFISLFVFWLTPGGFAWALYKARSHTRPESKTLPAIPGPSGLPIIGLLLAFVNNALTHRILANIANSCKAKALMAFSVGSTRFVITSEPGTAKEILNSSAFADRPVKESAYELLFHRAMGFAPFGDYWRELRRISSTHLFSPKRISSFGESRRKIGETMVEEIKNAMASYGEVHIKRILHFGSLNNVMSSVFGKTYDFNDGSIVNSKLEHLVSEGYELLGIFNWSDHFPGLRWLDLQGVRRRCRSLVGKVNVFVGNIIEEHKSKRSLRDNKEEEGTNDDDFVDVLLGMQGNIKLSDSDMIAVLWEMIFRGTDTVTILLEWILARMILHPDIQAKAQAEIDAIEGETGREVSDSDLSKLPYIRAIVKETLRMHPPGP…
Brassica rapa	Bra026892	NULL	CYP78	515	HMMPfam	PF00067	[52,509]	MSPEPYVLFFDSLNLVTFETFAWLSLFIATVAFFLSPGGLAWACTKSRVSIPGPSGSLAVFSRSNPHRVLAALAQRFKASHLMAFSVGFSRFVISSEPDTAKEILNSSAFADRPVKESAYELLFHRAMGFAPYGEYWRNLRRIASTHLFSPRRIAGFEGVRVGIGMKMVKKIKSVAMSSAGGEVEVKKVIHFGSLNNVMTTVFGESYDFDEVNGDGCFLERLVSEGYELLGIFNWSDHFGVLRWFDFQGVRKRCRALVSEVNTFVGSIIEKHKMKARNNLTGEENDFVDVLLGLQKDEKLSDSDMIAVLWEMIFRGTDTVAILVEWVLARMVLHQDIQAKLFKEIASVTSNNTRSLSDSDISKLPYLQAIVKETLRLHPPGPLLSWARLAIHDVNVGPN…
Brassica rapa	Bra032624	NULL	CYP78	534	HMMPfam	PF00067	[73,500]	MGTEVENLWVFALASKFNLFMQDHFVYFLVAIAITWFTLSIVFWSVPGGPAWGRYFFTRRFTPYFNRKNKNVIPGPRGFPLVGSMSLRSSHVAHQRIADVAAMNNAKRLMAFSLGDTKVIVTCHPEVAKEILNSSVFADRPVDETAYGLMFNRAMGFAPNGTYWRMLRRLGSNHLFNPKQIKRSEEQRRVIATRMVNAFTSNAGNVFGVRDLLKTASLCNMMGLVFGKEYELETNNNVESEYLKSLVEEGYDLLGTLNWTDHLPWLAGLDFQQIRFRCSQLVPKVNQLLSRIIHEHRTAACNFLDVLHSLQGSEKLSESDMVAVLWEMIFRGTDTVAVLMEWVLARIVMHPKIQSTVHEELDRVVGRSRAVDESDLPSLTYLTAMIKEVLRLHPPGPLL…
Brassica rapa	Bra033278	NULL	CYP78	535	HMMPfam	PF00067	[73,499]	MRTEIENLWVFALASKCNIFIQEHFISLLIAVAITWFTLTIVFWSTPGGPAWGRYFFTRRFTSGCNQKNKNIIPGPRGFPLVGSMSLRSSRVAHQRIAAVAAMRNAKRLMAFSLGDTKVVVTCHPDVAKEILNSSVFADRPVDETAYGLMFNRAMGFAPNGAYWRTLRRLGSNHLFNPKQIKRSEEQRRVIATQMVNVFARNAETAFGVRDLLKTASLSNMMGLVFGKQYELESNNNVESECLKGLVEEGYDLLGTLNWTDHLPWLAGLDFQQVRFRCSQLVPKVNQLLSRIIHEHRALTCSFLDVLQHSLHDSEKLSESDMVAVLWEMIFRGTDTVAVLIEWVLARIVMHPKVQSTVHDELDRVVGRSKAVDESDLPSLTYLTAMIKEVLRLHPPGPL…
Brassica rapa	Bra039267	NULL	CYP78	527	HMMPfam	PF00067	[68,494]	MATELESSLVFALLSKCTVPSQTNLAFSLLAIVFVWLAISLFFWTYPGGPAWGKFLSRRLANKTGTVIPGPRGFPFVGSMSLMSSTLAHRRIADVAERFGAKRLLAFSLGETRVIVTCNPDVAKEILNSPVFADRPVKESAYSLMFNRAIGFAPHGVYWRTLRRIASNHLFSPKQIKRAETQRRVIASQMVGLLEKQSTNGVCFVRELLKTASLNNMMCSVFGQEYELDQDHSELRELVEEGYDLLGTLNWTDHLPWLSEFDPQRIRTRCSALVPKVNRFVSRIVSEHRNQTGDSPRDFVDVLLSLHGSDHLSDPDIIAVLWEMIFRGTDTVAVLIEWILARIVLHPDIQSTVQSELDLVVGKSRAVDESDLASLPYLTAVVKEVLRMHPPGPLLSWAR…
Brassica rapa	Bra040720	NULL	CYP78	516	HMMPfam	PF00067	[68,510]	MSPEAYVLFFNSLNLVTFEAFAWLSLFVATVAIFLSPGGLAWAWTKSSKTRVSIPGPSGSLSIFSGSNPHRVLAALAKRFKASPLMAFSVGFSRFVISSEPETAKEILNSSAFADRPVKESAYELLFHRAMGFAPYGEYWRNLRRISSTHLFSPRRIASFEGVRVGIGMKMVKKIKNAAGDGDVEVKKVIHFGSLNNVMTTVFGESYDFDEVNGDGSFLERLVSEGYELLGIFNWSDHFGVLRWFDFQGVRKRCRALVSEVNTFVGGIIEKHKMKMNNNNLNGEESDFVDVLLGLQKDEKLSDSDMIAVLWEMIFRGTDTVAILVEWVLARMVLHQDIQAELYKEISSVTSNNTRSLSDSDIPKLPYLQAVVKETLRLHPPGPPLSWARLAIHDVHVGP…
Brassica rapa	Bra005400	NULL	CYP79	530	HMMPfam	PF00067	[42,518]	MKMNMNVNVTYPSSFTLVLSIMLVLALAIRSLRSKKSKGPLPPGPGGWPIIGNLFQMIMNRPAHQWIHRVMEAMETEIACFRFAGVHVIVVTSSEIAREVLRAKDKALADRAEAYSIKLISHGYKGVSFSSYGERWKLAKKVMVTKLLSSATLNKTTLEADNIVTYVYNICQSGSVTKPVNVRDVALTYSHAVMMRMLFGQRHFDKPAKDGGLGPKEREHMDAIYRALDCLFGFTVADYLPFLRGWNVEGEEKDVREAVDIINRCNDPIICERMHLWREKGGKETEEDWLDILITQKDDQGMYLFTFEDIRAQCKDVNVATIDNTMNTVEWTIAEMLNHQEILEKAIEELNTIVGKDRLIQESDIPQLNYIKACCKESFRLHPPNAFLPPHGAREDTTL…
Brassica rapa	Bra009100	NULL	CYP79	525	HMMPfam	PF00067	[42,515]	MLDSTSLLAFFLGFLILTFTVKRKESKKTVLVTSYTRNLPLPPGPKPWPIIGNLPEILWRNKPVFRWIHSLMEELNTDIACIRLANTHVIPVTSPRIAREILKKQDSIFATRPLTMGTEYSSRGYLTIAVEPQGEQWKKMRRVVASHVTCQKSFRWTLEQRTEEADNLVRYINKLCKGSEGIDVRHVVRQYSGNVARKMLFGVRHFGKGSEDGSGPGFEEIEHVDSLFKVVTHLYAFALSDYVPWLRFLDLEGHEKVVSGAMRNVSKYNDPLVDKRLDLWRNGKMNEPQDFLDMLILAKDTNGKPALSDEEIKAQVTELMLATVDNPSNAVEWAMAEMINEPNIMKKAVEEVDRIVGKDRLVLESDLPNLNYLKACVKEAFRLHPVAPFNLPHMSTADA…
Brassica rapa	Bra010644	NULL	CYP79	518	HMMPfam	PF00067	[34,501]	MYLLTILQAFVTITLVMLLKKLITNRNKKKISLPPGPTGWPIIGMIPAMLKSRPVFRWLHSIMKQLNTEIACVKLGNTHVITVTCPKIAREILKQQDALFASRPMTYAQNVLSNGYKTCVITPFGEQFKKMRKVVMTELVCPARHRWLHQKRAEENDHLTAWLYNMVKNSGSVDFRFVTRHYCGNAIKKLMFGTRTFSENTAPDGGPTAEDIEHMEAMFEALGFTFAFCISDYLPMLTGLDLNGHEKIMRDSSAIMDKYHDPIIDARIKMWREGKRTQIEDFLDIFISIKDEQGNPLLTADEIKPTIKELVMAAPDNPSNAVEWAMAEMVNKPEILRKAMEELDRVVGKERLVQESDIPKLNYVKAILREAFRLHPVAAFNLPHVALSDATVAGYHIPK…
Brassica rapa	Bra011821	NULL	CYP79	517	HMMPfam	PF00067	[33,454]	MYLLTTLQAFAAITLVMLLKKVFTTDKKKLSLPPGPTGWPIIGMVPTMLKSRPVFRWLHSIMKQLNTEIACVRLGNTHVITVTCPKIAREILKQQDALFASRPMTYAQNVLSNGYKTCVITPFGEQFKKMRKVVMTELVCPARHRWLHQKRAEENDHLTAWVYNLVKNSGSVDFRFVTRHYCGNAIKKLMFGTRTFSENTAPDGGPTAEDIEHMEAMFEALGFTFSFCISDYLPMLTGLDLNGHEKIMRDSSAIMDKYHDPIVDARIKMWREGKRTQIEDFLDIFISIKDEQGNPLLTADEIKPTIKELVMAAPDNPSNAVEWAMAEMVNKPEILHKAMEEIDRVVGKERLVQESDIPKLNYVKAILREAFRLHPVAAFNLPHVALSDATVAGYHIPKG…
Brassica rapa	Bra016907	NULL	CYP79	527	HMMPfam	PF00067	[37,515]	MNVTDPYCFTLAALFSLTLVLSLAIPYLRKPKGDQLPPGPTRWPFIGNLLQMVKNRPTHLWIHRVMKDMQTEIACFRFAGVHVITVTSSEIAREVLREKDEALADRADSYSSNLISHGYKDIIFSPYGESWKLMKKVMVTKLMSPSTLNKIDRTLEADNIVTYIFNLCRLQSTIKLVNVRDVALTYSHAVMMRMMFGQRHFEEPAEDGGLGRKEREHMDAIYQAIDCFFSSNISNYLSFLRGWNIDGEEAKLREAVDIINRCNDPIIHERMHLWRNKSGKETEEDWLDTLITLKDDQGMPLFTLDEIRAQCKNINVATIDNTMNNVEWTIAEMLNHPEIMEKATNELDMIVGKDRLVQESDIPQLNYIKACSRESFRLHPANAFMPPHGAIENTTLAGY…
Brassica rapa	Bra017871	NULL	CYP79	541	HMMPfam	PF00067	[57,506]	MNTLTSNSSDLTSTTRQTWSFSNMYLLTTLQAFVAITLVMLLKKMITNPNKKKLYLPPGPIGWPIIGMIPAMLKSRPVFRWLHSIMKQLNTEIACVRLGNTNVITVTCPKIAREVLKQQDALFASRPMTYAQNVLSNGYKTCVITPFGEQFKKMRKVVMTELVCPARHRWLHQKRAEENDHLTAWVYNMVKNSGSVDFRFVTRHYCGNAIKKLMFGTRTFSENTAADGGPTAEDSDHMDAMFEALGFTFAFCISDYLPMLTGLDLNGHEKIMRDSSAIMDKYHDPIIDGRIKMWKEGKRTQIEDFLDIFISIKDEEGNPLLTADEIKPTIKELVMAAPDNPSNAVEWAMAEMVNKPEILRKAMEEIDRVVGKERIVQESDIPKLNNVKAILREAFRLHP…
Brassica rapa	Bra026058	NULL	CYP79	540	HMMPfam	PF00067	[49,526]	MTMMMSLTTSLPYPFQILLVFILSMASISLLGRILSRPTKTKDRSRQLPPGPPGWPILGNLPELMMTRPRHKYIDIALKGQKPEIACFNFAGTHAIVINSDEIAREALKERDADFADRPNLFNMRTIGGNHKSMGNSPYGEQFMKMKRVITTEIMSVKTLNMLVAARTVEADNLLAYLLSMYKRSETADVREFSRVYGYAVTMRLLFGRRHITKENVFSDEGRLGQAEKDHLDAIFETLNCLPSFSPADYLEKWFRGWNIDGQEERVVMYCNKVRSYNNPIIDERVELWREKGGKAAVEDWIDTFITLKDENGKYYITPDEVKAQCVEFCIAAIDNPANNMEWTLAEMLKNPEILKKALKELDEVVGRDRLVQESDIPNLNYLKACCRETFRIHPSAHY…
Brassica rapa	Bra028764	NULL	CYP79	529	HMMPfam	PF00067	[43,518]	MLDSTSLLAFLLGFLIVALTMKKRKEPKKNVLMTSHTRNLLLPPGPKSWPLVGNLPEILWRKRPVFRWIHAIMEELNTDIACIPLANTNVIPVTSPRIAREILKKQDSIFATRPLTMGTEYCSRGYLTIAVEPQGEQWKKMRRVVASHVTSQKSFKWTLEKRTEEADNLVRYINNLCVKNQGNGFEVIDLRLVVRQYSGNVARNMLFGVRHFGKGSEDGFGPGFEEIEHVDSLFTVVTHIYAFALSDYVPWLRFLDLEGHEKVVSGAMRNISKYNDSFVDQRLEQWRDGKMKEPQDFLDMFILAKDTNGNPALSDEEIKAQELMLATVDNPSNAAEWAMAEMINQPNIMQKAVEEIDRVVGKDRFVLESDISNLNYVKACVKEAFRLHPVAPFNLTHMS…
Brassica rapa	Bra029048	NULL	CYP79	482	HMMPfam	PF00067	[207,465]	MIGNLVGMLRNRPTTKWIVRVMNDMKTDIACFRFGRVHVIAITSDEIAREVVKEKDSVFADRPDSYSAEYISCGYKGVVFDEYGERQMKMKKVMTSELMSTKALDLLRDVRNLESDNLLAYVLNLYKKGGLVNVRDIVCTHTHSVKMRLLFGRKHFKETTKDGSLGPMEKEHLDAIFKALDCFFSFYIADYYSLFRGWNLQGEEVVLREAVDVIAKYNKMIIDEKIDLWRKNCDANKNVPKDWLDILFTLKDDKGKPLLTPEEITHLSIDLDVVGIDNAVNVIEWTLAEMLNQREILEQAVEEIDRVVGKDRLVQESDVPKLNYVKACIRETLRLHPTNPFLVPHMARQDTTLAGYFVPKGSHILVSRPGIGRNPKTWDEPLIYKPERHLTGDEVMLTE…
Brassica rapa	Bra030246	NULL	CYP79	543	HMMPfam	PF00067	[59,504]	MDTIASNSSDLTTKPSPQTSPFSNMYFLTTLQALVVISLLMIIKKIKSSSHNKKLHPLPPGPSGFPIVGMLPAMLKNRPVFRWLHSLMKELNTEIACVRLGNTHVIPVTCPKIAREIFKQQDALFASRPLTYAQKILSNGYKTCVITPFGEQFKKMRKVIMTEIVCPARHRWLHDNRAEETDHLTAWLYNMVKNSEPVDLRFVTRHYCGNAIKRLMFGTRTFSEKTKTDGGPTMEDIEHMEAMFEGLGFTFAFCVSDYLPMLTGLDLNGHEKIMREASAIMDKYHDPIIDERMKMWREGKRTQIEDFLDIFISIKDADGHPLLTADEIKPTIKELVMAAPDNPSNAAEWAMAEMINKPEILQKAMEEIERVVGKERLVQESDIPKLNYLKAIIRETFRL…
Brassica rapa	Bra032926	NULL	CYP79	352	HMMPfam	PF00067	[160,336]	MADHRELVPYDHEPTGSCVDPPFHGGYANVDSLLPLRRDRSESYSSNLISHGYKEIVFSSYGENWKLMKKMMTTKLMSPTTLNKTLGDRTLEADNIVTYVFNLPQPGCINVRDIALTYCHAVMMRMMFGQRHFDVAAEDGGLGPKEKEHMDAIYRALDCFFSFNVTDYLPFLRGWNIDNEEEEVREAVDILNRCNDPIIHERMHSWRNKGGKETEEDWLDILITLKDDQGMPLFTFDEIRAQCKDINVATIDNTMNNVEWTIAEMLNNPGILEKATTELDVVVGKDRLVQESDIPQLNYIKACSRESFRLHPANAFMPPHGARQDTTLAGYFVPKGKNHSVYYIYGQSGATR
Brassica rapa	Bra000572	NULL	CYP81	499	HMMPfam	PF00067	[32,482]	MEYLLLILSFLIFFIFSLKHLVGRWKCKFNLPPTPAWSLPVIGHLHLLKPPLHQILHSLSQSLGGAPIFRLRLGNRVAFVVSSLSLAEECFTKNDIALADRPKFTFGRLVEYNCTTMATTSYGDHWRNLRRIGAIEIFSSHRLDSFLSIRKDEIRHLILCLSKNSLHVFAKVELRSLFGNFNINNILRMIAGKRFYGDEAEQGDEAKRVRQLLDEAVSSAGVGHASDYVPFLRWFTSYEKGVKKLAVRVDEFLQGLLDDKRAQKEKGNTMIDHLLSLQETEPDYYTDVTVKGLVVVMIFAGNVTLTRTLEWAMLNLLNHPEVLKKAKTEIDTKIGLDRLIDEPDAKNLPYLQCIISEIFRLYPAAPLLAPHRATEDCIIGGYDFPRGTTLIANVWAIHR…
Brassica rapa	Bra002747	NULL	CYP81	310	HMMPfam	PF00067	[21,299]	MVTGRRYYGDQVHNKEEANLFKKLVTQINDNSGASHPGDYLPILKVFGHGYEKKVKALGEAMDTFLQRLLDDCRRDGESNTMLSHLLSLQVDQPKYYSDVIIKGLMLSMMLAGTDTAAVTLEWAMASLLKSPEVLKKAKAEIDDKIGHERLVDEPDILNLPYLQNIVSETFRLCPAAPLLVPRSPSEDLKIGGYDIPRGTIVLVNSWAIHRDPRLWDEPERFMPERFEDKEAANNNKLMMFGNGRRTCPGAALGQRMVSLALGSLIQCFDWEKVNGEEIDMTENSGMAMRKLVPLRAVCHQRPIMTNLLA
Brassica rapa	Bra006830	NULL	CYP81	493	HMMPfam	PF00067	[31,482]	MDYVLVLLPLVLFLLAYKFLFSTKTKRYNLPPGPTPFPIVGNLHLVKPPVHRLFRNFAAKYGEIFSLRYGSRQVVVISSLPLVRECFMGQNDVILTNRPHFLTAKYVAYDDTTIGTAAYGDHWRNLRRICSLEILSSHRLTGLLSVRRDEIQRLLTRLSRDYNGHVVELEPLLADLTFNNIVRMVTGRRYYGDQVHNEEEANLFKKLVTEINDNSGASHPGDYLPILKVFGHGYEKKVKALGEAMDTFLQRLLDDCRRDGESNTMLSHLLSLQLDQPMYYSDVIIKGLMLSMMLAGTDTAAVTLEWAMANLLNNPEVLKKAKSEIDVKIGQERLVDEPDIVNLPYLQNIVSETFRLCPAAPLLVPRSPSEDLKIGGYDVPRGAIVLVNSWAIHRDPKLW…
Brassica rapa	Bra009019	NULL	CYP81	499	HMMPfam	PF00067	[32,483]	MENLWFSIFSLTATIFFFFIARFLWSQNSKLPPSPTSLPIIGHLHLIKKFPFPQALHLLSSIHGPVLFLKFGCRPVLVLSSPESIEECFTNHDQTLANRPRTITSDHFSYGYKNFGLAPYGDLWRTLRRLSTLEVFSSTSLQKNSFIRNEEVLNLCSRLFRSSVDSRKVDLKYHFTLLTAQVMLSLVSGSRGVEESDPESEKRFFDDFKTRFFSSMSMNVCDFFPVLRWIGFKGIEKRVMEMQRMRDEYLQRLIDDVRMKKFDSTGSVVEKFLRLQETEPEFYSDDVIKGIVVLMFNGGTDTSPAVMEWAMSVLLNHPDKLEKLREEIRSNVKHKGIIQDSDLSSLPYLRCVIYETLRLYPVAPLLLPHCSSKRFNLGNYELPENTMLFVNAWAVHRDG…
Brassica rapa	Bra009020	NULL	CYP81	497	HMMPfam	PF00067	[32,484]	MDTLCSIIFSLTATYIFFFITRFLWSQNSKLPPGPRSLPIIGHLHHIKKIPLPQALHLLSSVHGPVLFLKFGCRPVLVLSSPESIEECFTKHDQTLANRPRTITSDHFSYGYTNFGFAPYGDIWRTLRRISTLEAFSSSSLQKNCYIRNEEVSYLCSSIFRLSLDSRSVDLKYHFNRFTAHVMLRLVSGSPGVEERSPEAEQRFLDDFKTRFYSSMSINVCDYFPVLRWIGYKGIEKRVVEMQRMRDEYLQRLVDDVRMKKHDSTGSVVEKFLRLQETEPEFYSDDVIKGFVALMFNAGTDTSPMAMEWAMSALLNNPDKLEKLREELRSNVKGIIQESDLSSLPYLRCVINETLRLYPSGPLLLPHCSSKRFNLGSYEIPENTTLFVNVWAVHRDGEL…
Brassica rapa	Bra010596	NULL	CYP81	500	HMMPfam	PF00067	[32,483]	MDYLQVLLLSLFVFFSTIFLFSKSKPKQNLPPSLGNSLPVIGHLHLMKRPFHRKLLSFSRSLGNAPIIHLRLGQRQTYVVSSRAIAEECFTKNDIVFANRPVLMINKHLGYNATHMVGASYGDHWRSLRRITAAEIFSSMRLCMFLCIRKDEIRRLLLRLSRDSLHGFVEVEMKSLFTNLAFNNIIRTIAGKRYYGDDAEDEEEAKLARYLVSEAMAGDSGRNPADYLSFLRWFTDSETRIKDVAHRFDAFLQKLVDEKRAEKVKSKTMINHLLSLQETQPDCYTDVIIKGIILDLIIAGTDTVAITLEWALSNLLNHQEILKKARIEIDNKIGLDRLVDEPDIVNLPYLQNIILETLRLYPAAPLLLPHLSSEDCQVGGYDMPRGTMLVMNVWAIHRD…
Brassica rapa	Bra010597	NULL	CYP81	496	HMMPfam	PF00067	[32,482]	MFYYVIILSLALFLVAYKLIFSSKKQRFNLPPSPPYALPILGHHLLIKPPVHRLFHRLSKTYGPIFSLRVGYRRTVVISSSSLASECFTGQNDVLISNRPCFLTAKYVAYNYTTVGTAPYGDHWRHLRRVCSLEILSSNRLTNFLHIRKDEIRRMLTRLSREVDKEIELEPLLSDLTFNNIVRMVTGKRYYGDQVHNEEEANLFKKLVADVNDCSGARHPGDYLPFLKIFGGSFEKKVKSVGEAMDEILQRLLDECRRDKGGNTMVNHLLSLQQQEPEYYTDVTIKGLMLGMMIAGTDTSAVTLEWAMACLLNHPESLEKAKQEIDEKIGQERLIDEPDLEKLPYLQNIVSETFRLYPAAPLLVPRSTTDDIKVGGYDVPRGTMVMVNAWAIHRDPSLW…
Brassica rapa	Bra010598	NULL	CYP81	501	HMMPfam	PF00067	[30,458]	MFYYVILPLALLVIAYKFIFSYRTQRFNLPPSPPHSLPIIGHHRLIKPPVHRLFHGLAKTHGPIFYLRLGTRRAVVISSSALARECFTGHNDVVVSNRPRFLTSKYIAYNYTTIATTPYGDHWRNLRKICSLEIVSSKRLANFLHIRKEEIHRMLTRLSRDALINNEVELESLFYDLTFNNIVRMVTGKIYYGEDASDKAEADTFKKLIAYITSTSGARHPGEYLPFLKIFGRSFEKKVKAVGEAMDAILQRLLDECRGNKDGNTMVNHLLSLQQQDPEYYSEVIIKGLMLGIMFAASETSAVTIEWAMASLLNHPELLEKLKLEIDEKIGQDRLIEETDIPNLPYLQNVVSETLRLYPAAPLLVPRLTVEDIKIGGYDVPRETMVMVNAWSIHRDPEL…
Brassica rapa	Bra011755	NULL	CYP81	513	HMMPfam	PF00067	[31,498]	MDYSLLIPIILITILITKLLLRLYRSNKNLPPSPRVCFPIIGHLHLLKQPLLHRTLLRLSHSLGPVFSLRLGSRLAVIVSSPAAAEECFLTKNDIVLANRPRFTMGKYVAYDYTSMVTAPYGDHWRNLRRITALEVFSTHRLNGSAEILQDEVKRLLQKLYGLSVQRPAKVELRTLLTGLTLNVIMRMMTGKRFCEEDEGGKEKISLEFQELVAEILELSSAGNPADFLPALQWYDYKDYIKRAKKVGEKMDSLLQGFLDEHRANKGRLEFTNTMIAHLLDSQEKEPHYYNDVTIKGLILMMVIGGTDTSALTVEWAMSNLLNHPQVLETTRQNIDTHIVPSSSSNRRLLKEDDLVNMNYLNCVVSETLRLCPVAPLMVPHFSSSDCVIGGFDVPRDTI…
Brassica rapa	Bra011756	NULL	CYP81	519	HMMPfam	PF00067	[32,481]	MDFALILILSSLFLFISTKILLTRSKRKLNLPPSPAISLPLIGHLHLLKPPLHRSFRSLSISIGNAPIFQLRLGNRLVYVISSRSMAEECFTGNDVVLANRPKFIVSKYVGYNATHLIAASYGDHWRNLRRIAAVELFSTQRLNAFLYIRKDEIQRLISRLSRDSLHGYVEVEMKSLLANLASNNIIRMAAGKRYYGEENDEAKFVRQLVSEVVTSAGAGNPADYLSIVRWFTNYEKRIKNLGNRFDAFLQRIVDEKRADKEKGETMIDRLLSLQETQPDYYTDDIIKGLILTLTIGGTDTSAVTLEWALSNLLNHPEVLKKARAEIDDKIGFGRLVDEPDIANLPYLQNIVSETLRLYPAVPLLLPHVSSDDCKVAGYDVPRGTMVLTNVWAMHRDPM…
Brassica rapa	Bra011757	NULL	CYP81	503	HMMPfam	PF00067	[35,487]	MEEAQTLTFTLIFVVLTLIFFIVTNRTKKRKPKLPPSPPFALPVIGHLRLLKPPLHRVFYSISQSLGGAPIFSLRLGSRLVFVVSSHSIAEECFTKNDVVLANRPNTIASKYVSYDHTTMVTAPYGEHWRNLRRIGAVEIFSAHRLNKFLSIRQDEVRRLIVRLSRNSSYEFAKVEINSMFSDLTFNNIIRMVAGKRYYGDVSEENSEAKLVRQLIADLMSIFGAGNAADYVPILRWVTGFEKRVKELGGRFDEFLQGLVDERRAAKEKGNTMIDHLLSLQETQPGYYTDRTIKGTILSLILAGTDTSAVTLEWALSSLLNHPEKLRKAREEIDCKIGLDRLVEESDISNLPCLQNIVSETLRLYPAGPLMVPHVASEDCKVGGYDMPQGTTLLVNLWA…
Brassica rapa	Bra011758	NULL	CYP81	499	HMMPfam	PF00067	[33,483]	MMFYYVIVLPLALFLLAYKFIFTSKTQRFNLPPSPPYSLPILGHHHLLKPPVHRLFQRLSKTHGPIFSLRFGSRRTVVISSSSLATECFTGQNDVLLSNRPCFLTAKYVAYNYTTVGTSPYGDHWRNLRRICSLEILSSNRLTNFLHIRKDEIRRMLTRLSREVANKEIELEPLLSDLTFNNIVRMVTGKRYYGDEVHNEEEANLFKKLVADVNDCSGARHPGDYLPFLKIFGGSFEKKVKAVGEAMDDILQRLLDECRRDKDGNTMVNHLLTLQQQEPEYYTDVTIKGLMLGMMIAGTDTSAVTLEWAMACLLNHPESMEKAKQEIHEKIGQDRLIDEPDLANLPYLQNIVSETFRLYPAAPLLVPRSPMEDIKVGGYDVPRGTMVMVNAWAIHRDPS…
Brassica rapa	Bra011759	NULL	CYP81	501	HMMPfam	PF00067	[29,458]	MFYYVILPVALLLIAYKFIFSKTKRLNLPPSPPHSLPIIGHHRLIKPPVHRLFHRLAKAHGPIFYLRLGTRRAVVISSSALAKECFTGHNDVVVSNRPRFLTSKYIAYNYTTIATTPYGDHWRNLRKICSLEIVSSKRLANFLHIRKEEIHRMLTRLSRDALINNEVELESLFYDLTFNNIVRMVTGKIYYGEDASDKAEADTFKKLIAYITSTSGARHPGEYLPFLKIFGRSFEKKVKAVGEAMDAILQRLLDECRGNKDGNTMVNHLLSLQQQDPEYYSEVIIKGLMLGIMFAASETSAVTIEWAMASLLNHPELLEKLKLEIDEKIGQDRLIEETDIPNLPYLQNVVSETFRLYPAAPLLVPRLTEEDIKVGGYDVPRETMVMVNAWTIHRDPELW…
Brassica rapa	Bra011761	NULL	CYP81	498	HMMPfam	PF00067	[28,486]	MLYLILIPLLVLVAYKFIYSEMHRFNLPPGPPSRPIVGHLHLMKPPIHRLLQSFANKYGPIFSLRFGSRRVVVITSSSLVQEAFTGQNDINLSSRPFQLTAKYVAYNYTTVGTAPYGDHWRNLRRICALEILSSNRLTNFLHIRKDEIRIMLMRLSRDTTHSQGGSCFTHVELEPLFSDLTFNNIVRMVTGKRYYGDDVNNKEEAELFKKLVYDIAVYSGANHTADYLPVLKLFGNKFEEEVKALGKSMDEILQRLLDECRRDKDGNTMVTHLLSLQEQEPEYYSDVTIKGLMMAMMLAGTETSAITLEWAMTNLLRHPDVLKKARSEIDEKIGEGRLIDEPDIAVLPYLQDVVSETFRLFPVAPLLVPRTPTEDMKIGGYDIPRETIVIVNAWAIHRD…
Brassica rapa	Bra011762	NULL	CYP81	505	HMMPfam	PF00067	[28,495]	MFYFILLPLLVLLAYKFLFSKTERFNLPPGPPSRPFVGHLHLMKPPIHRLLQRYSDKYGPIFSLRFGSRRVVVITSPSLAQEAFTGQNDVILSSRPLQLTAKYVAYNHTTVGTAPYGDHWRNLRRICANEILSNNRITNFLHIRKDEIRRMLTRLSRATTHSDDATRFTHVELEPLLSDLTFNNIVRMVTGKTYYGDDVYNKEEAELFKKLVYDIAVYSGANHTADYLPVLKLFGNKFEKEVKALGKSMDDILQRLLDECRRDKDGNTMVNHLLSLQQQEPEYYTDVIIKGLMMAMMLAGTETSAVTLEWAMTNLVKHPEVLEKARAEIDEKIGKDRLIDEPDVAVLPYLQNVVSETFRLFPVAPFLIPRRPTEDMIASQTTARGGYDVPRDTTVLVNA…
Brassica rapa	Bra012150	NULL	CYP81	500	HMMPfam	PF00067	[28,481]	MFTLLSFALVVGFIAAAFYLFRSKLNVPPSPIGFPVIGHLHLLKDPVHRCLHDLSRNLGPVFSLKLGSCRAVVVTSASAAEEFLSHENDVVFANRPISTLGKYVAYNNSIVSVSPYGDHWRNLRRICTVEIFSAARLKESLEIRRDEVRSLVQTIHKATTSGGGDNSVRVELRPLLSGFTLNVLMRTVAGKRYYGEDNAEAKEVRELISETFELAGCTYAGDFLPILKLFDYNGYVTRVKTLGSKLDKFLQELVDEHRGNRGKTEFKNTVITHLLTLQDSQPEYYTDEIIKGLVMVMIVAGTDTTAVTLEWAMANLVKYPDVLAKAKTELNNVVSSKGRLMEESDTSNCTYLNNVISETLRLYPAGPMLVPHESSVDCKVAGYDIPRGTWLFINAWAIQ…
Brassica rapa	Bra012151	NULL	CYP81	475	HMMPfam	PF00067	[28,463]	MFNLLSFALVVTLIILTAYLFRSKQNLPPSPVGFPVIGHLHLLKDPVHRCLRDLSRNLGPVFSLRLGSCRAVVVTSASIAEEFLSQENDIIFANRPITTLGDYVAYNNTVITVSPYGDHWRNLRRICTLEIFSATRLRESFEIRRDEVRSLVRTIHKVATRGGKNSVRMELRPLLSGFTLNVIMRMMAGKRYYGEDNAEAKELFDYNGYVKRVKKLGSKLDKFLQELVDEHRRNRGKTEFKNTMITHLLTLQESQPEYYTDQIIKGLVMVMMDAGTDTTALTLEWAMANLLNHPDVLAKAKTELNNVVSKRGRLMEESDTSTCTYLNNVISETLRLYPAGPMLVPHASSVDCKVAGYEIPRGTWLFVNAWAIQRDPKVWDEPEAFKPERFDSEEWKTTQ…
Brassica rapa	Bra012152	NULL	CYP81	498	HMMPfam	PF00067	[28,485]	MFNLLSFALVLVLFVAAAYLIRAKQNLPPSPVGFPVIGHLHLLKDPVHRCLRDRSQSLGPVFSLRLGSCRAVVVTSASAAEEFLSHENDVVFANRPITTMYAYVLYSNTGVSVAPYGDHWRHLRRICTTEIFSAARLRESFEIRRDEVRSMLQTIHAATLRGNNSVRVELRPLLSGFTLNVIMRMVAGKRYYGEDNAEAKAVSELISETFELGGFTYVGGFLPILKLFDFDGYVKKSKKIGSKLDKFLQELVDEHRGNRGKTEFKNTMITHLLTLQESQPESYTDQIIKGLVLVMLFAGSDTTSVTLEWAMANLLNHPDVLMKVKTELNNLVSRERRLMEESDTSTCTYLDNVISETLRLCPAAPLLVPHASSGDCKVAGYDIPRGTWLFINAWAIQRD…
Brassica rapa	Bra015810	NULL	CYP81	137	HMMPfam	PF00067	[66,123]	MTSVAINYGGASPEEAFLAGPTALYGPWVQGMYTVTGCCVGGSNLQRSSANDGIVGCEILFVLPLIPFGIGRQACPGSGLAQQLVNLALGSLVQCFEWERVGKDYVDMKEGSMMHLATPMHAMCKARPIVNILDASI
Brassica rapa	Bra017817	NULL	CYP81	393	HMMPfam	PF00067	[4,377]	MGKHVAYDSTIMIAASYGDHWRNLRRVAAVEIFSSHRVNTFMSIRKDEIRRLISHLSRNSLHGFAEVEMKSLLANLAFNNIIRMVAGKRYFGSGTEDNDEAKVVRELISEAVAGAGAGNLADYLPIIRWVTDVEKRAKLLGKRFDGFLQRLVDEKRAEKERGQTLIDHLLSLQEIQPEYYTDIIIKGIIISLVIAGTDTSSITLEWALANLLNHPKILEKARAEIDDKIGSDRLIDEPDIENLPYLQYIVSETLRLYPPVPLLLPHYSSDDCKVAGYDMPRGTMLLTNVWAMHRDPGVWEEAERFKPERFEKEGDAQKLMPFGMGRRACPGVELGKRLVSLALGCLIQCFEWKRVGEELVDMTEDKGLTMPKATPLRAKCKSRVVARKMIQSM
Brassica rapa	Bra017818	NULL	CYP81	492	HMMPfam	PF00067	[32,481]	MDLIQILILSSLFLFISARFLLTKSNRKLKLPPSPAISLPVLGHLHLFKTPLHRWFLSLSKSIGNAPIFHLRLGNRLIYVVTSRSIAEECFTENDVVLANRPKFIVSKHVGYDATHLLSAPYGDHWRNLRRIAAVELLSTQRLNSFLYIRKDEIRRLISRLSRDSFHGFVEVEMKSLLGNLASNNIIRMLAGKRYYGEENDEAKFVRQLVAEVVISSGAGNPADYLSVVRWFTNYEKRIKDLGNRFDTFLQRIVDEKRADKEKGQTMIDRLLSLQETQPDYYTDDIIKGLILSLTIGGTDTTAVTLEWAMSNLLNYPEVLRKARNEIDDKIGFDRLVDEPDIVNLPYLQNIVSETLRLYPAVPLLLPHLSSNDFKLAGYDVPRGTMVLTNVWAMQRDPT…
Brassica rapa	Bra017819	NULL	CYP81	498	HMMPfam	PF00067	[31,483]	METKALILTVLFVVLTLRFLIGKLKRHPNLPPSPPWSLPVIGHLRLLKPPIHRTFLSISQSLGDAPIFSLRLGNRLVFVNSSHSIAEECFTKNDVVLANRPNFILAKHVAYDYTTVIAASYGDHWRNLRRIGSLEIFSNHRLNSFLSIRKDEIRRLILRLSRNFSQEYAKVEMKSMLSDLTFNNIIRMVAGKRYYGDGVEEDPEAKRVRQLIADVVALAGAGNAVDYLPFLRWVSDYENRVMKLAGRLDEFLQGLVDEKRDAKEKGNTMVDHLLSLQETQPDYFTDRIIKGNMVALILAGTDTSAVTLEWALSNLLNYPDVLKKARNEIDCKVGLDRLIDESDISNLPYLQNIVCETLRLYPSVPMLLPHVASEDCKVAGYDMPSGTILLTNAWAIHRD…
Brassica rapa	Bra020459	NULL	CYP81	493	HMMPfam	PF00067	[31,482]	MDYILFLLPFVLLILAYKFLISSKTQSFNLPPGPTPFPIVGNLHLVKPPVHRLFRRFAEKYGDIFSLRYGSRQVVVISSLPLVKECFTGDNDVILTNRPHFLTAKYVAYDYTTIGTAPYGDHWRNLRRICSLEILSSNRLTGFLSVRSDEIRRLLTKLSRDYNGRVVELEPLLADLTFNNIVRMVTGRRYYGDQVHNKEEANLFKKLVTQINDNSGASHPGDYLPILKVFGHSYQKKVKALGEAMDTFLQRLLDDCRRDGESNTMLSHLLSLQHEQPKYYSDVIIKGLMLSMMLAGTDTAAVTLEWAMANLLKNPEVLKKAKAEIDDKIGQERLVDEPDIVNLPYLQNIVLETFRLCPAAPLLVPRSPSEDIKIGGYDMPRGTIVLVNSWAIHRDPKLW…
Brassica rapa	Bra025351	NULL	CYP81	453	HMMPfam	PF00067	[18,409]	MPLQRSFLSLSKSLGGASIFSLRLGYRLVFVVSSHAVAEECFTKNDIVFANRPEFIFAKHIGYNCTTMVSSPYGDNWRNLRRIGTIEIFSSFRLDSFLSIRKDEIRRLIFCLSKNSQHESAKVEMGSLFMSLTLNNIIRMLSGKRFYGDGTEDDNEARHVRQLIADAVYSADAGNAADYFPILCWITDYEKRVKKLAGRVDKFLQSLVDEKRAEKEKGNTVIDRLLALQETQPDYYTDAIIKGIIVVMILAGTDTSAATLDWAMSNLLNHPEVLKKAKTEIDEQIGSDRLIEGQDIVKLPYLQSIVSETLRLYPVVPMLVPHMASEDCMVAGYDVPRGTNLLVNVWAIHRDPEMWEEPEKFKPERFEKEGEDKKLMPFGMGRRACPGLGLALRLVTLAL…
Brassica rapa	Bra032090	NULL	CYP81	352	HMMPfam	PF00067	[28,136][150,217][229,331]	MFHLLSFTLVLLLLIVAAYLLRAKQNLPPSPKGFPVIGHLHLLKEPVHRCLRDLSQSLGPVLSLRLGSCLAVVVTSSSAAEEFLSHENDVVFANRHVTTMYAYVLYSNTAVSVAPYGDHWRNLRCICTAEIFSPARARRVYLRRGKTEFKNTMITHLLTLQESQPEYYTDETIKGLVLVMLFAGSETTSVTLEWAMSNLLNHPDVLAKVKTELKNIRHCWSHTHRPVTCKVAGYDIPRGTWLFINAWAIQRDPKVWDEPEVFKPERFHCEELKIQHGKFLPFGMGRRACPGMGLAQLILSLALGSLIQCFDWERDEVDMAVDMSEGKGHTMPKAVPLVAKCKPSSILDNCVI
Brassica rapa	Bra033056	NULL	CYP81	500	HMMPfam	PF00067	[31,457]	METFYFIPSLFFLVLSLKLLFGARRRKLNLPPSPTRPFPVIGHLHLLKLPLHRTFLSLPKSLDGASIFSLRLGTRLVFVVSSHSVAEECFTKNDIVLANRPEFIFGKYIGYNSSTMVSAAYGDSWRNLRRVGTIEIFSSFRLNSFLSIREDEIRRLIFSLSNNSQQEYAKVEMRTLFMNLTINNILRMVAGKRFYGDETEDDDEARHVRQLIADVAVSSGAGNVADYFPILRLITSYEKQVKKLAGRIDEFLQSLVDEKRAEKVKGNTMIDHLLSLQETQPDYYTDVIIKGIILVMIIAGTNTSGGTLEWAMANLLNHPEVLERARTEIEEQIGSDRLIEEQDIVKLPYLQNITSETLRLYPVVPMLLPHMASEDCIVAGYDVPRGTMVMVNAWAIHRD…
Brassica rapa	Bra033057	NULL	CYP81	387	HMMPfam	PF00067	[83,342]	MVSAAYGDSWRNLRRIGAIEIFSSIRIDSFLSIRKDEIRRLILCLSKNSLQEPAKVELGSLFMGLTINNIIRMLAGKRYYGDGTEDDDESKHVRDLIAEVIAAGGAGNAADYFPILCWLTDYEKRVKKLGGRVDEFLQSLVDEKRAEKVKGSTMIDRLLSLQETQPEYYTDVIIKGIIEVMILAGTDTSAATLEWAMSNLLNHPEVLKKAKTEIDEQIGLDRLIEEQDIVKLPYLQSIVAETLRLYPVVPMLLPHMASKDCMVAGYDVPRKTILLVNVWAIHRDPKMWEEPEKFKPERFEKEGEDKKLMSFGMGRRACPGLGLGQRLVTLALGSLVQCFEWERTGEEYVDMTEAAKGITMHKSTSLEAMCRTRPIVDKILDASNSCP
Brassica rapa	Bra037119	NULL	CYP81	776	HMMPfam	PF00067	[28,480]	MFNLVSVALVLLLIAAASYLFRSKKNLPPTPVGFPVIGHLHLLKEPVHRCLRDLSQNLGPVFSLKLGSCRAVVVTSASAAEEFLTHQNDIVFANRPISTLGVYVGYNNTVVTAAPYGEHWRNLRRICTLEIFSAARLKESFEIRRDEVRALLRTIHTETTLGGDSFVRLELRPLLSGLTFNIVMRMVAGKRYYGEANEEAEEVRELISEAFEVGGFTYVGDFLPILKLLDFDGYVKRGKRLGSKLDVFLQKLVDEHRQNRGKTEFKNTMITHLLTLQESQHEYYTDEIIKGLVLVMLVAGTDTTAVTLEWAMANLLNHPEALMKTKTELNAVVSREGRLMEESDMGACTYLNNVISETLRLYPAAPLLVPHASSDDCKVAGYDIPRGTWLFVNAWAIQR…
Brassica rapa	Bra039047	NULL	CYP81	501	HMMPfam	PF00067	[31,485]	METFYLILSLSLFFLSLKLLLGKRRRKLNLPPSPTRPFPVIGHFHLLKLPLHRRFLSLSKSLDGGSIFSLRLGTRLVLVVSSHSVAEECFTKNDIVLANRPEFIVGKHIGYNSTTMAGAAYGGSWRNLRRVGTIEIFSSLRLNSFLSIRQDEIQRLIFSLSKRSQQEFAKVELRPLFMSLTINNILRMVAGKRFYGDRTENDDEARHVRQLIAEVVVSGGAGNAADYFPILRWITNYEKQVKELAGRVDGFLQSLVDEKRDEKEKGNTMIDHLLSLQETQPDYYTDVIIKGIILVMILAGTDTSAGTLEWAMSNLLNHPEVLKKDKTEIDEQIGLDRLIEEQDIVKLPYLQNIMSETLRLYPVAPMLLPHLASEDCMVAGYDVPRGAILLVNVWAIHRD…
Brassica rapa	Bra039188	NULL	CYP81	347	HMMPfam	PF00067	[161,305]	MAPVPSYTYPCGNLNIFFIPTFVSVIIIQKFAKVELRSLFGNFQINNILRMIAGKRFYGDGAEQDDDSKRVRQLVDEAVSSAGVGHASDYLPLLRWVTSYERRVKKLAVRVDEFLQGLVEEKRSQKEKGNTMIDHLLSLQKTQPDNYTDVTVKGLIVVPRTLEWAMLNLLNHPEVLKKAKIEIDTKIGLDRLMDEPDALNLPYLQCIVSEIFRLYPAAPLPPRKATDDCIVGGYNFQRGTTVMANVWAIHRDPDIWEEPEKFKPERFEKKGEDKKLITFGMGRRACPGSGLAQRVLRLALGSMIQCSEWERVGEEYVDTTEATTMLPATPLLAMCRARPIVHKILNA
Brassica rapa	Bra039189	NULL	CYP81	497	HMMPfam	PF00067	[33,482]	METHFLVLSLAFFFLISLKLLFGKLHIKFNLPPSPARPLPLIGHLHLLKQPLHRTFLTFSKSLGGAPIFSLRLGNCLAVVVSSYSVAEECFTKNDIVLANRPEFIVGKHIEYNFTTMTSAPYGDHWRNLRRISTLEIFSSHKLNSFLSVRTDEIRHLLLRLSKNSQHGFARVEMRSLFMDLTINNILRMMAGKRFYGDGTEQDDNARRVRHLIDEVVAKAGAGNANDYIPILRWFTNFEKQVKELAGRVDEFLQSLVDEKRANKEKGNTMMDHLLSLQEMQPDYYTDVTLKGIIIVMILAGTETLTGTLEWAMLNLLNHPEVLRKARTEIDTKIGFDRLIDEPDTKSLPYLQGIVLETLRLHPAAPTLVPHMTSDGCMLAGYDVPRGSMLLVNVWAMHR…
Brassica rapa	Bra039495	NULL	CYP81	501	HMMPfam	PF00067	[34,487]	MEDNNRVVVLYSIFPLILLIIFLKFLKPNKQNLPPSPPGWLPVIGHLRLLKPPIHRTLRFLTESLHGSGGGVMSLRLGSRLVYVVSSHRIAAEECFGKNDVVLANRPQVIIGKHVGYNNTNIIAAPYGDHWRNLRRLCTIEIFSTHRLNCFLYVRTDEVRRLISRLFRSAGSEKSVVEMKPMLTDLTFNNIMRMMTGKRYYGEETTDEEEAKRVRQLVADVGANTSSGNAVDYVPILRLFSSYEKRVKELGKKTDKFLQGLIDDKREQQETGNTMIDHLLVLQKSDTEYYTDQIIKGIILVMVIAGTNTSAVTLEWALSNLLNHPDVIRKARTEIDKQVGLDRLIEESDLSELPYLKNIVLETLRLHPATPLLVPHMASEDCKVGSYDMPRNTTLLVNA…
Brassica rapa	Bra010214	NULL	CYP82	525	HMMPfam	PF00067	[33,511]	MDAFLFSLLSPLLVFVLIALFKKTKKPKHAKAPEPSGAWPIIGHLHLLGGKEQLLYRTLGEMANRYGPAMSLRLGSNEAFVVSSFEVAKECFTVNDKALASRPMTAAAKHMGYNYAVFGFAPYSSFWREMRKIATVELLSNRRLQMLKHVRVSEISMGVKDLYSLWVKKGGSEPIIVDLKRWLEDMTLNMIVRMVAGKRYFGGGSTTPEDTEEARQCQKAITKFFHLIGIFTMSDAFPTLGWFDLQGHEKEMKKTGSELDVILERWIENHRQQRKVSGNKENDSDFIDVMLSLAEQGKLSHLQYDANTSIKSTCLALILGGSDTTASTLTWAIALLLNNKDMLKKAQDEIDLQVGTDRNVEDSDIENLVYLQAIIKETLRLYPAGPLLGPREAMEDCTV…
Brassica rapa	Bra013227	NULL	CYP82	448	HMMPfam	PF00067	[1,435]	MSDKLGPIFSLKLGFYRLVVTSDPEILKDCFTTNDLVLATRPNIAFGRYVGYNNAALALAPYGDYWRELRKITTVHLFSNQSVEMLGHIRYAEVNEFLKHLYEGSDGTSTVKIDMSFEFLTFNIILRKMVGKRIGFGKVKSEEWRYKEALKRSEYLAAVFMIGDVIPWLGWLDFTKIAQMKSTFKELDSVITKWLEEHLEKRSRKEENQEKTIMDLLLDILPEDVVICGHVRDVIVKATILVLTLTGSDSTSITLTWAVSLLLNNPSTLKAAQEEIDNSVGKGRWVEESDIRNLKYLQAIVKETHRLYPPAPLTGIREAREDCLLGEYHVKRGSRLLVNIWKLHRDPKIWHDPETFKPERFMEEKSLCEKSDFEFIPFSSGRRSCPGMNLGLRVVHLVL…
Brassica rapa	Bra024133	NULL	CYP82	497	HMMPfam	PF00067	[2,475]	MVPGAWPVVGHLPMYRSVKPQAHVAFGAMADVYGPAFMTKIGSRNALVISSEEVAREVYTVHDKFLRRQDMIACEILGYDGLLPLVSPQGAYWREIRKIVISQLMSASVVDTLKGRRAGEVDVAFRDLYVRWEQHNGRPHQKGVLVDMKPEFINVATNMTVMMVAGKRYYGNSPNCEAGEARRIGKLILEAVQNFGRYSISDFIPYLGWLEWKEKKIMKRMAQELDCVFESWIEEHKNKRGESEKDYLDMVLESIEQHKILGSSDAHKTAKAVCLNMAISGSDAVVAILVWAVSLLVNNQHVLRKAQEELDRTIGNQRVVEESDLKDLVYLQAIVKETFRLYPPAPFVAYRETTEDFVIANGNFHIPAGTHVMVNEWKVQRDPTIWPNPEEFEPERFLT…
Brassica rapa	Bra038167	NULL	CYP82	492	HMMPfam	PF00067	[4,476]	MAPMAPGAWPLFGHLSFFKSSKPTHVTFGDMVEVLGPVFMMKLGSYNVLIISSQEVAKECFTVHDKVIDRIDLTASKILGYDGSFLTFSSCGPYWKEMRKIATWELFSTTTTDKFKDSREREVDMTFRDLYMRWEQEGGAKTGVLVDMKREFQDLLANISLMMIVGKRYFGASPNCEAGEARRCGKLIQEFFNYFGLYLLSDVMPSLGWSEWKVKRDMKRTAKELDQVVEAWVEEHKKRRDDIPSCEKHYLDLLIEIFENREIPGTIHDAHTTTKAICLNMVFAGSEPAIVVLVWVVSLLVNNPHELRKAQEELDQKIGRDKVVEESDLNDLTYLHAIVKETLRLYPPLPLTAYRYVMEDFDITHGNFHVPAGTQVLVNEWKVQRDPNFWFEPELFKPE…
Brassica rapa	Bra005870	NULL	CYP83	497	HMMPfam	PF00067	[39,488]	MDQIILNSNPFLLTLFALLPVLFFGIVKNKIKLKKLNLPPSPSKLPLIGNLHQIGNLPHNSLHDLSLKHGPLMFVNLGTTRYLIVSSADALEEITKNHDITISNRPTNTSLNPLKGNGQDLVYHPYGDHWKELRKISAIHLMSKNVVNRFQTLRDEEISSMLETIHFSSLKGEEIDMSDMFNTVVSNVVHRSYTGSYKKEEKKGLENATRVFLNWDVKFKKLLGSFCLEDLFPILAWMDRFTGFKTLLKSTYLELDGIMETLINEREKESFVDVLLHQRDNEKLDYDVKAIMQGIFVAAIESVALELEWLLADLIKHPQVMRKAQEEVQRIVGTKPKITNNEIDKMQYLKCVIKETMRLHPAGTVPRETSSKWIKVGGYDIPPKTKLLVNLFSVQRDPK…
Brassica rapa	Bra009148	NULL	CYP83	497	HMMPfam	PF00067	[39,488]	MEQIVFNSHTFLLTLFALFPILFFAILKNKIRSKKIKLPPSPPKLPLIGNLHQIGNLPHKSLQDLSLKHGQFMFVNLGTTPYLVVSTADALEEITKNHDITISNRPTNTSVYPLMGNGQDLLYHPYGDHWKQLRKISAMHLMNKNVVNHRFQTLRDEEISSMLETIHLSSLKGEEINISDMMNTVVSSVLHRSYTGSSKREEKEGLSSSMRFLNWDVKFKKLLGSLCVEDLFPILGLMDRFTGFKTLLKSTYLELDSIMETLISEREKESFVDVLIHQRDNDKLDYDVKAIMQGIFVAGVDSVALELEWLMADLIKHPKVMRKAQEEVHRIVGTKSKISNDEIEKMHYLKCVIKETMRLHPAGVVPRETSSKWIKVGGYDIPPKTKVFVNLYSIQRDPK…
Brassica rapa	Bra009149	NULL	CYP83	488	HMMPfam	PF00067	[39,484]	MEQILSNSNPFLLTLLALFPLIIFALIKKNNKSRKLNLPPSPPKLPFIGNLHQIGDLPHKSLHDLSLKHGPFMFVNFGATRYLVVSSAAALEEISKNHDIDFSNRPAIASLQGLKGNGQDMVYHPYGDHWKQLRKVGALHLLNKNAVNKFQTMRDEEISSMLKTLDVHNVKGEDVDITDIFNIVVSNIFLRSYTGSTHKEDKTTKKFLDWDVKFKKLMGAFCVGDMYSSFAWVDRFTGFTTLLRNIYSELDGIMDKLINEREKESYVDVLVRLRDVEKYDYDVKAIMKGTFVAAIESVALELEWLFSELIKNPEVLKKAQEEVQRVVGTKAEITSNEIEQMHYLRCIIKETLRLHPPGIVPRQTSSKWIKVGGYDIPPNTKVLVNLFAVQRDPKDWDRP…
Brassica rapa	Bra016908	NULL	CYP83	502	HMMPfam	PF00067	[31,496]	MEDVIIGVVTIAAVLFFILFQRTKTKRYKVPPGPKALPVIGNLHQLQNLNPQRFFYGWAKKYGPIFSYKIGSKTMVVISSAELTKELLKTQDVNFSDRPLHRGQEFMSYGRRDMAFHHYTPYYRDIRKMGMNHLFSPTRVATFKHVREEEARRMMDKIGVAADNSNAVDISELMLTFTNSVVCRQAFGKKYNEDGEEMKRFIKILYGSQSVFGKVFFSDFFPFTGYVLDDLTRLTAYMKECFERQDTYLQEIVDETLDPNRVKPETDSMIDLLMEIYRDQPFASEFTLENVKAVVLDIVVAGTDTAAAAVVWGMTYLMKYPHVMKKAQAEVREYMRERGLTFVTEDDVKNLPYFRALVKETLRIEPVIPLLVPRRCSQNTKIAGYDIPAGTTVNVNAWA…
Brassica rapa	Bra032734	NULL	CYP83	501	HMMPfam	PF00067	[31,495]	MEDIIIGVVALAAVLLFFLSQKSKTKRYKLPPGPRGLPVIGNLHQLSQVNPQRFFYGWAKKYGPIFSYKIGSQTMVVISSAELTKELLKTQDANFANRPQHRGHEFITYGRSDMAMNHYTPYYREMRKMGMNHLFSPTRVATFKHVREEEARTMMAKVEKAAERAEPVDISELMLTFTNSVVCRQAFGKKYNEDGEEMKRFIKILYGTQSVLGKIFFSDFFPFFGFLDDWTGLTAYMKECFERQDTYIQEIIDETLDPNRAKPETESMIDLLMEIYKDQPFASKFTIENVKGVILNIVVAGTDTAAAAVVWGMTYLMKYPQVMKKAQAEVREYAREKGSTFITEDDVKNLPYFRALVKETLRIEPVIPLLIPRACIQDTKIAGYDIPAGTTVNVNAWAV…
Brassica rapa	Bra034941	NULL	CYP83	499	HMMPfam	PF00067	[30,494]	MDLFLIIAAMVAVAAFFLLRSSTKKSLRLPPGPKGLPIIGNLHQMEKFNPQHFLFRLSKLYGPIFTMKIGGRRLAVISSAELAKELLKTQDLNFTARPLLKGQQTMSYQGRELGFGQYTAYYREMRKMCMVNLFSPNRVASFRPVREEECQRMMDKIYKAADQSGTVDLSELLLSFTNCVVCRQAFGKRYNEYGTEMKRFINILYETQALLGTLFFSDLFPYFGFLDNLTGLNARLKRAFKELDTYLQELLDETLDPSRPKPETESFIDLLMQIYKDQPFSIKFTHENVKAMILDIVVPGTDTAAAVVVWAMTYLIKYPEAMKKAQDEVRNVVGDKGYVSEEDIPNLPYLKAVIKESLRLEPVIPILLHRETIADAKIGGYDIPAKTIIQVNAWAVSRD…
Brassica rapa	Bra011671	NULL	CYP84	493	HMMPfam	PF00067	[41,434]	MESSISQTLSQVLDPTTGILIVVSLFIFIGLITRRRRPPYPPGPRGWPIIGNMSMMDQLTHRGLANLAKKYGGLCHLRMGFLHMYAVSSPDVAKQVLQVQDSVFSNRPATIAISYLTYDRADMAFAHYGPFWRQMRKVCVMKVFSRKRAESWASVRDEVDKMIRSVSSNVGKSINVGEQIFALTRNITYRAAFGSACEKGQDEFIRILQEFSKLFGAFNVADFIPYFGWIDPQGINKRLVKARNDLDGFIDDIIDEHMKKKENQNSVDAGDVVDTDMVDDLLAFYSEEAKLVSETADLQNSIKLTRDNIKAIIMDVMFGGTETVASAIEWALTELLRSPEDLKRVQQELAEVVGLDRRVEESDIEKLTFLKCTLKETLRLHPPIPLLLHETAEDTEIDG…
Brassica rapa	Bra017752	NULL	CYP84	519	HMMPfam	PF00067	[40,508]	MESSVSQTLSQVLDPTTAILIIVSLFIFIGVITRRRRSYPPGPRGWPIIGNMLMMDQLTHRGLANLAKKYGGLCHLRMGFLHMYAVSSPDVARQVLQVQDSIFSNRPATIAISYLTYDRADMAFAHYGPFWRQMRKVCVMKVFSRKRAESWASVRDEVDKMIRSVSSNVGKSINVGEQIFALTRNITYRAAFGSACEKGQDEFIRILQEFSKLFGAFNVADFIPYFGWIDPQGISKRLVKARNDLDGFIDDIIDEHMKKKENQNTVDDGDVGDTDMVDDLLAFYSEEAKLVSETMDLQNSIKLTRDNIKAIIMDVMFGGTETVASAIEWALTELLRSPEDLKRVQQELAEVVGLDRRVEESDIEKLTFLKCTLKETLRLHPPIPLLLHETAEDTEIDGY…
Brassica rapa	Bra024479	NULL	CYP84	514	HMMPfam	PF00067	[42,502]	MESLLSQTLNQVIDPTPSVLLITISLLVVVYLISQWFKPLFPPGPKGLPVIGNMLMMDQLTHHGLAKLAHKYGGLFHLRMGFRHVFAITSPDVARQVLQVQDVSFSNRPVTVAINYLTYDLADMAFAPYGPFWRQMRKVCVMKVFSRKRTESWASVREEVNNMVRSLSSNVGKPVNVGELIFTLTRNITYRAAFGAACETEQDEFIRILQEFSKLFGAFNIADYIPFLGWFDLQGINKRLVKARNDLDGFIDEVIDEHMKKTETVNVDEDTDMVDVLLAFYSEDSSTNRNKNTVKLTRDNIKALVMDVMFGGTETMASGIEWALTELLRNPAELKRLQQELTEVVGLDRRVDDTHLEQLTFLKCTLKETMRLHPPIPLILHEAIEDTKLQGFSVPKGSR…
Brassica rapa	Bra033594	NULL	CYP84	470	HMMPfam	PF00067	[12,456]	MKLKNQLNHRGLAELAKQYGGLLHLQMGRIHIVAASTAEMAREILQVQDVVFANRPANVAISYLTYNRADMAFANYGPLWRQMRKVCVMKLFSRKRAESWASVRDEINTMVQTLTKQTCSPVNVGELVFALTRNITYRAAFGSFARDGQDEFVKILQEFSKLFGAFDITEFLPWMKWFSNRDFSERLENARKSLDGFIDRIIDAHIEKKNSRKQDDDGLEDDMVDELMAFYSVESGENGGKSNDSLSSFKLTRDNIKALVMDVMFGGTETVASAIEWAMTELMKNPHELVKLQQELADVIGLNREFHESDLENLPYFRCAMKETLRLHPPIPLLLHEAAADSVVSGYSIPRDSRVMINVYAIGRDGSVWTEPDAFRPGRFMDSKAPDFKGSDFEFLPFG…
Brassica rapa	Bra020747	NULL	CYP85	462	HMMPfam	PF00067	[209,459]	MMVILGLLLIIVCICSALLQWNQMRYSKKGLPPGTMGWPVFGETTEFLKQGPDFMKNQRLRYGSFFKSHILGCPTIVSMDAELNRYILMNESKGLVAGYPQSMLDILGTCNIAAVHGPGHRLMRGSLLSLISPAMMNDHLLPKIDDFMRSYLCGWDELETVDIQEKTKHMAFLSSLLQIAETLTKPEVEEYRTEFFKLVVGTLSVPIDLPGTNYRCGIQARNNIDRLLTKLMQERRESGETFTDMLGYLMKEEDNRYLLSDKEIRDQVVTILYSGYETVSTTSMMALKYLHDHPKALEELRKEHLAIRDRKRPDEPLNLDDIKSMKFTRAVIFETSRLATVVNGVLRKTTHDLELNGYSIPKGWRIYVYTREINYDISLYEDPMIFNPWRWMEKNLESK…
Brassica rapa	Bra025409	NULL	CYP85	465	HMMPfam	PF00067	[212,462]	MGIMMMMFGLLMIIVCICSALLRWNQMRYSKKGLPPGTMGWPIFGETTEFLKQGPNFMKNQRLRYGSFFKSHILGCPTIVSMDAELNRYILMNESKGLVSGYPQSMLDILGTSNIAAVHGPSHRLMRGSLISLTSPAMMKEHLLPKIDAFMRSYLSGWDEFETVDIQEKTKHMTFLSSLLQIAETLKKPEVEEYKTEFFKLVEGTLSVPIDLPGTQYRCGIQARNNIDRLLTKLMQERRESGETYTDMLGYLMKKEDNRYLLTDKEIRDQVLTILYSGYETVSVTSMMALKYLHDHPKALEELRREHLAIRDRKRPDEPLNLDDIKSMKFTRAVIFETSRLATVVNGVLRKTTHDLELNGYLIPKGWRIYVYTREINYDSSLYEDPMIFNPWRWMEKKM…
Brassica rapa	Bra025427	NULL	CYP85	465	HMMPfam	PF00067	[212,462]	MGIVMVMIGFLFVLVLLCSALLRWNEMRYNKTNLPPGTMGWPIFGETTEFLKQGPDFMRNQRLRYGSFFKSHLLGCPTLVSMDTEINRYILKNESKGLVPGYPQSMLDILGTCNMAAVHGSSHRLMRGSLLSLISSAMMRDHILPKVDYFMRSYLGQWSELENVDIQDKTKHMAFLSSLSQIAGNLRKPLVEEFKNEFFKLVVGTLSVPIDLPGTNYRCGIQARKNIDRLLSELMQERKDSGETFTDMLGYLMKKEDNRYPLTDEEIRDQVVTILYSGYETVSTTSMMALKYLHDHPKALEELRREHLTIRERKRQDDPLDLENVKSMKFTRAVILETSRLATIVNGVLRKTTRDMEINGYLIPKGWRIYVYTREINYDTNLYKDPLIFNPWRWMEKSL…
Brassica rapa	Bra036203	NULL	CYP85	465	HMMPfam	PF00067	[247,462]	MGIMMVMFGLLLIIVCICSALLRWNQMRYSKKGLPPGTMGWPVFGETTELLKQGPDFMKNQRLRYGSFFKSHILGCPTIVSMDAELNRYILMSESKGLVAGYPQSMLDILGTCNIAAVHGPSHKLMRGSLLSLISPAMLKDHLLPKIDEFMRSYLCGWDELETVDIQEKTKHMAFLSSLLQVAETLKKTEVEEYRTEFFKLVVGTLSVPIDLPGTNYRYGVQARNNIDRLLTALMQERRGLGETFTDMLGYLMKKEDNKYLLTDKEIRDQVVTILYSGYETVSTTSMMALKYLHDHPKALEEMRREHLAIRDRKRPDEPLNLDDIKSMKFTRAVIFETSRLATIVNGVLRKTTHDLELNGYLIPKGWRIYVYTREINYDTSLYEDPMIFNPWRWMEKSL…
Brassica rapa	Bra004951	NULL	CYP86	538	HMMPfam	PF00067	[251,508]	MEISTALMILSAITAYFLWLTFISRCLKGPRVWPLVGSLPGLIENCERMHDWISDNLLACSGTYQTCICAIPFLAKKQGLVTVTCDPRNLEHILKTRFDNYPKGPTWQAVFHDLLGQGIFNSDGDTWLFQRKTAALEFTTRTLRQAMARWVNRAIKLRFLPILETARLDSEPIDLQDLLLRLTFDNICGLTFGKDPRTCAPGLPVNTFSVAFDRATEASLQRFILPEILWKFKRLVGLGLEVSLTRSLVQVDNYLSEIIKTRKQDLTSKPNNDGAQHDDLLSRFIKKKESYSDEVLQRVALNFVLAGRDTSSVALSWFFWLITQNPTVEDKILREICTVLTETRGDDVALWIDEPLACEELDRLVYLKAALSETLRLYPSVPEDSKRAVKDDVLPDGTF…
Brassica rapa	Bra006743	NULL	CYP86	514	HMMPfam	PF00067	[272,507]	MEALNPILTGYAVAAISIYAIWFYFISRRLTGPKVLPIVGSLPYLIANRNRVHDWIADNLRATGGTYQTSTMVIPFVAKTQGFYTVTCHPKNVEHILKTRFDNYPKGPMWRAAFHDLLGQGIFNSDGDTWLMQRKTAALEFTTRTLRQAMARWVNGAIKNRLWLILDRAVKDNKPVDLQDLFLRLTFDNICGLTFGKDPETLSPDLPVNPFSVAFDTATEATLKRLLYTGFLWRIQKAMGIGSEDKLKKSLEIVETYMNDAIDARKNSPSDDLLSRFMKKRDVNGNVLATDVLQRIALNFVLAGRDTSSVALTWFFWLVMNNSEVEKKIVDELSTILKETRGSDQGKWAEKPLEFDEADRLVYLKAALAETLRLYPSVPQDFKYVVADDVLPDGTFVPK…
Brassica rapa	Bra008519	NULL	CYP86	555	HMMPfam	PF00067	[171,511]	MDVSNTMLIVAIAAAYWLWFKRISRWLKGPRVWPILGSLPGLIEQRDRMHDWITENLRACGGTYQTCICAVPFLAKKQGLVTVTCDPKNIEHMLKTRFDNYPKGPAWQAVFHDFLGQGIFNADGDTWLFQRKTAALEFTTRTLRQAMGRWVNRGIKLRFCPILETAQIKCEPVDLQDLVLRLTFDNICGLAFGKDTRTCAPGLPENGFASAFDRATEASLQRFILPEFLWKLKKWLGLGLEVSLNRSLGEIDGYLDAVINTRKQELLSQQESGVQGHDDLLSRFMKKKDQKGQSYSEGFLRHVALNFILAGRDTSSVALSWFFWLVTTHPTVEDKIVREICSVLIETRGTDVSSWTEEPLGFDEVDRLVYLKAALSETLRLYPSVPEDSKHVVNDDILP…
Brassica rapa	Bra013024	NULL	CYP86	556	HMMPfam	PF00067	[144,524]	MNTNSSYNFTFNDVLFSSFSSSSDPLVTRRLFLLRNVQVLELLIALFAFVTIHSLRQKKHYGLPVWPFLGMLPSLAFALKGNIYEWLSDVLCRQNGTFRFRGPWLSSLNSTITCDPRNIEHLLKNRFSVFPKGSYFRDNLRDLLGDGIFNADDETWQRQRKTASIEFHSAKFRQLTTHSLYELVHKRLLPVLETSVKSSSPIDLQDVLLRLTFDNVCMIAFGVDPGCLGPDQPVIPFAKAFEDATEAAVCRFVMPTCVWKLMRYLNIGTEKMLRESIKGVDDFADEVIRTRKKELSLEGETTKRSDLLTVFMGLRDEKGECFSDKFLRDICVNFILAGRDTSSVALSWFFWLLEKNPEVEEKIMLEMCKILRQRDDNGNGEKIIYAPVFRPEEIKKMDY…
Brassica rapa	Bra016739	NULL	CYP86	487	HMMPfam	PF00067	[62,472]	MLWPVFGITLEFFFHKNDVYGWVTKSLKKSRNTFLYRGFWLDGSQGAVTCSPANVEYMLKTNFKNFPKGTFFKDRFKDLLEEGIFNADDESWKEQRRVIITEMHSTRFMEHSFQTTQRLVRKKLLKVMEGFARSQEAFDLQDVLLRLTFDIICIAGLGDDPETLAQDLPQVPFAKAFDEATESTLFRFMIPPFIWKPMRFLDIGYEKGLRKAIDVVHGFVNKMIMDRICMVNNDETLDNRSDVLTRIIQIESHKKGNEIGPSTIRFFRQFCTSFILAGRDTSSVAISWFFWVIQRHPQVENKIIQEIREILKQRGDPSDSSLFTVRELNNMVYLQAAISETLRLYPPIPMEMKQAIEDDMFPDGTFIKKGSRVYFSIYAMGRMESVWGKDCEDFRPERW…
Brassica rapa	Bra017333	NULL	CYP86	536	HMMPfam	PF00067	[128,503]	MSNENSVMSLLDRISAHLCLQDVSIALLGLFLFSCLRAKLTNKGGPIQWPVFGITPEFFLQAHDVYGWVTRCLTNSQGTFPYQGIWFSGSYGAMTSVPANIEYMLKTNFKNYPKGEFYKERFRDLLEEGIFNADDESWKEQRRIIITEMHSTRFVDHSFHTTRELIEMKLFKVMESFSKSQKAFDLQEILLRLTFDNICIAGLGNDPGTLDVDLPQVPFAKAFEEATESTMFRFMIPPFLWKPMKFFDLGYEKGLRKAVETVHGFIDKMVVDRIKMLKDEGTLERNKSDVLSRLILIESHKRGNDNDRFTVKFFRQFCTSFILAGRDTSSVGLSWFFWLITKHPEVENKILQEITEILSQRDKMRSVDESCCRHFTVKELNDMVYLQAALSESLRLYPP…
Brassica rapa	Bra019812	NULL	CYP86	527	HMMPfam	PF00067	[107,518]	MSEASSMSLTERIYNHLCLFDVSLALLGLFVFCCVREKLAKNPGPTTWPVFGVTPEFFFNRNDVYGWVTRCLKTCRGTFLYRGIWLGGSYGAVTCVPANVEYMLKTNFKNFPKGVFFNERFNDLLEDGIFNADHDSWKEQRRIIITEMHSTRFVEHSFQTTQDLVREKLLNVMESFEKSQEAFDLQDVLLRLTFDNICIAGLGDNPGTLGSDLPIVPFAKAFEEATESTLFRFMIPPFVWKTMRFLDVGYEKGLRKAVEVVHEFVDKMVVERICKLKEERTLGNRSDVLSRIIEIESHHHKKSDEKDPSIVKFFRQFCTSFILAGRDTSSVALTWFFWVIQRHPEVENKIISEVREILRQRGDHRTSLFTVKELNDMVYLQAALSETMRLYPPIPMEMK…
Brassica rapa	Bra020345	NULL	CYP86	101	HMMPfam	PF00067	[11,95]	MKTIWGQDCLEFRPERWLTAEGDRFETPKDSFKFVAFNAGPRTCLGKDLAYLQMKSVASAVLLRYRLSPVPGHRVEQKMSLTLFMKNGLHVYLQPRGEVVA
Brassica rapa	Bra029361	NULL	CYP86	555	HMMPfam	PF00067	[57,533]	MSTNSSYYLTFSDPFSSHEPLVSRKLFLLRNVQVLELLLALFAFIAIHSLRQKKHYGLPVWPFLGMLPSLAFGLRGNIYEWLTDVLRRQHGTFHFRGPWFSSLNSTITCDPRNVEHLLKNRFSAYPKGSYFRDNLRDLLGDGIFNADDETWQRQRKTASIEFHSAKFRQLTTHSLYELVHKRLLPVLEASVKTSSPIDLQDVLLRLTFDNVCMIAFGVDPGCLGPDKPVIPFAKAFEDATEAAVCRFVMPTCVWKLMKCLNLGTEKMLKESIKGVDDFAEEVIRTRKKELSLEGESTKRSDLLTVFMGLRDEKGGSFSDKFLRDICVNFILAGRDTSSVALSWFFWLLEKNPEVEEKIMVEVCKILRQRDDSGNGGKIDYEPVFRPEEIKKMDYLQAAL…
Brassica rapa	Bra032642	NULL	CYP86	536	HMMPfam	PF00067	[115,506]	MEISNVMLLVAIVAAYWLWFKRISRWLKGPRVWPVLGSLPGLIEQRDRMHEWITENLRACGGTYQTCICAMPFLAKKQGLVTVTCDPRNLEHMLKTRFDNYPKGPTWQSVFHDLLGQGIFNSDGDTWLFQRKTAALEFTTRTLRQAMGRWVNRGIKLRFCPILESAQAKAEPIDLQDLILRLTFDNICGLAFGKDTKTCAPGLPENSFATAFDRATEASLQRFILPEFMWKLKKWLGLGLEVSLSRSLEEMDGYLAKVINTRKQELMSQQESGHDDLLSRFMMKKKEAYSDTFLQHVVLNFILAGRDTSSVALSWFFWLITMHPTVEEQIVREICSVLIETRGIENAASWTQEPLNFDEIDRLVYLKAALSETIRLYPSVPEDSKHVENDDVLPDGTFV…
Brassica rapa	Bra032794	NULL	CYP86	469	HMMPfam	PF00067	[76,464]	MAPVLALNIDDLLGWCTRSLVRAGGTFHYRGVWFGGFYGILTANPANIEHILKTNFKNYPKGEYYRERFRDLLEDGIFNADDELWKEERRVAKTEMHSSRFLEHTFTTMRDLVKKKLMKLMEKMATSKRVFDLQDVLVRFTFDNICISAFGVDPGSLGVDLPEITFAKAFEEATEYTLARFLMPPFVWKAMRFLGIGSERKLKKAVIVVHAFANKIVREKRNKMRKLRSLNDDSSDLLSRLMQREYEKEEGKYFSDKYFREFITSLIIAGRDTTSVALVWFFWLVHNHPQVEKRILSEIKEIHGKRAPQETHEPFSAQELNEMVYLQAALTESLRLYPSVPMEMKQALEDDTLPDGTRVKKGARVFFSIFSMGRIESIWGKEWEEFKPERWIKEGNIVS…
Brassica rapa	Bra033251	NULL	CYP86	555	HMMPfam	PF00067	[115,510]	MEMSNVMLLVALVVAYWLWFKRISRWLKGPRVWPVLGSLPGLIEQRDRMHEWITENLRACGGTYQTCICAVPFLARKQGLVTVTCDPRNLEHMLKTRFDNYPKGPTWQSVFHDLLGQGIFNSDGDTWLFQRKTAALEFTTRTLRQAMGRWVNQGIKLRFCPILESAQAKSEPIDLQDLVLRLTFDNICGLAFGKDTRTCAPGLPENGFATAFDRATEASLQRFIMPEFLWKLKKWLRLGLEVSLSRSLGEIDGYLAKVISTRKQELMSQQESGAQGHDDLLSRFMMKKKEAYSDTFLQHVALNFILAGRDTSSVALSWFFWLITMHPAVEDKIVREICSVLIETRGTENNAASWTEEPLNFDEIDRLVYLKAALSETLRLYPSVPEDSKHVENDDVLPD…
Brassica rapa	Bra037336	NULL	CYP86	559	HMMPfam	PF00067	[101,511]	MDVSNTMLLVAIAAAYWLWFKRISRWLKGPRVWPILGSLPGLIEQRDRMHDWITENLRACGGTYQTCICAVPFLAKKQGLVTVTADPKNIEHMLKTRFDNYPKGPTWQAVFHDFLGQGIFNSDGDTWLFQRKTAALEFTTRTLRQAMGRWVNRGIKLRFCPILETAQNTCEPVDLQDLVLRLTFDNICGLAFGKDTRTCAPGLPENGFASAFDRATEASLQRFILPEFLWRIKKWLGLGLEVSLNRSLGEIEGYLDAVINTRKQELLSQQESGVQGHDDLLSRFMKKKDQKGQSYSEGFLRHVALNFILAGRDTSSVALSWFFWLVMTHPTVEEKIVREICSVLMETRGSDVSSWTEEPLGFDEVDRLVYLKAALSETLRLYPSVPEDSKHVVNDDVLP…
Brassica rapa	Bra019782	NULL	CYP87	476	HMMPfam	PF00067	[232,475]	MWALFIWVSLLVITVTHWVYSWRNPKCKGKLPPGSMGLPLLGETFQFFKPNTTSDIPPFIKERVKKYGPIFKTNLVGRPVIVSADPDLSYFVFQQEGRRFQSWYPDTFTNIFGKNNVGSLHGFMYKYLKSMVLTLFGYDGLKKMLPQVELTANKRLELWSNQESVELKDATASMIFDLTAKKLISHDPDESSENLRANFVAFIQGLISFPFDIPGTAYHKCLKGRENAMRMLRNMLQERRKKPRKNPSDFFDYVIEEIQKEGTILTEEIALDLMFVLLFASFETTSLALTLAIKFLSDDPKVLRRLTEEHETILRNREDANSGLTWEEYKSMTYTFQFINETARLANIVPAIFRKALIDIKYKDYTIPAGWAVMVCPPAVHLNPKKYEDPLVFNPSRWE…
Brassica rapa	Bra026956	NULL	CYP87	333	HMMPfam	PF00067	[213,306]	MWALFIWVSLLLITITHWVYSWRNPKCRGKLPPGSMGFPLLGETIQFFKPNPTSDIPPFIKQRVKKHGPIFKTNLVGRPVIVSTDPDLSYFVFQQEGRCFQSWYPDTFTNIFGKKNVGSLHGFMYKYLKSMVLTLFGYDGLKKMLPQVELTANKRLELWSNQESVELKDATASMIFDLTAKKLISHDPDKSSENLRANFVAFIRGLISFPFNIPGTAYHKCLKGRENAMKMLRNMLQERRKKPRKNPSDFFDYVIEEIQKEGTILTEEIALDLMFVLLFASFETTSLALTLAIKFLSDDPEVLKRLTVSEAIIKNINLLARILNCVHRSSGRA
Brassica rapa	Bra005596	NULL	CYP88	489	HMMPfam	PF00067	[256,460]	MTETVWIMMWLPLVVMGLFVLKWLLKRVNVWIYESKLGEKRHYLPPGDLGWPFIGNMLPFLRAFKTSDPDSFIRTYITRYGHNGVYKVHMFGNPSVIVTTPETCRKVLTDDDCFQPGWPKSTMELIGKKSFIGISFEEHKRLRRLTAAPVNGHEALSVYIKYIEETVVTALENWSKMGEIEFLTHVRKLTFRIIMYIFMSTESEHVMDALEREYTNLNYGVRAMAINIPGFAYHKALKARKKLVAAFQSSVTNRRNQRKQNVSTNKKDMLDNLIEAKDENGRTLEDEEIIDVLLMYLNAGHESSGHTIMWATIFLQEHPEILQKAKEEQERIVKKRAPGQSLTLKETREMEYLSQVIDETLRVITFSLTAFREAKSDVQMNGYIIPKGWKVLTWFRDVH…
Brassica rapa	Bra015394	NULL	CYP88	490	HMMPfam	PF00067	[46,463]	MAETTSWIPVWFPLMVLGCFSLKWLAKKVNVWLYESSLGENKHYLPPGDMGWPFIGNMPSFLRAFKTSDPDSFARTLVKRYGPKGVYKTHMFGNPSIIVTTPDTCRRVLTDDDAFRPGWPTSTMELIGRKSFIGIPYEEHKRLRRLTAAPVNGHEALSLYIPYIEENVITALDKWSKMGEFEFLTHLRKLTFRIIMYIFLSTESENVMDALEREYTALNYGVRAMAVNIPGFAYHRALKARKKLVAAFQSIVTERRNQRKQNSSSNKKDMLDNLIDVEDENGKTLDDEEIIDVLLMYLNAGHESSGHTIMWATIFLQEHPEFLQRAKAEQEMILENRPKGQKGLTLKETRQMEFLSQVVDETLRVITFSLTAFREAKTDVEMNGYLIPKGWKVLTWFRD…
[truncated: 60 more rows]
