# Supplementary material for: Evolutionary history and functional divergence of the cytochrome P450 gene superfamily between Arabidopsis thaliana and Brassica species uncover effects of whole genome and tandem duplications
Source: BMC Genomics. 2017 Sep 18;18:733. doi: 10.1186/s12864-017-4094-7 (PMC5604286; doi:10.1186/s12864-017-4094-7)
Supplement: Supplementary file 4 — Orthologous genes pairs from different whole genome duplication events in A. thaliana compared with different subgenomes in B. rapa and B. oleracea. This file contained the orthologous genes pairs of cytochrome P450s in A. thaliana compared to BraLF, BraMF1, and BraMF2 subgenomes in B. rapa, and BolLF, BolMF1, and BolMF2 subgenomes in B. oleracea, respectively. (XLSX 24 kb) [file 12864_2017_4094_MOESM4_ESM.xlsx]

## Sheet: orthologous gene pairs
Block	AGI	Gene Name	Family	Location	Brassica rapa						Brassica oleracea
					BraLF	Location	BraMF1	Location	BraMF2	Location	BolLF	Location	BolMF1	Location	BolMF2	Location
A	AT1G01600.1	CYP86A4	CYP86	Chr1	Bra033251	A10	Bra032642	A09	NA	NA	Bol040682	C05	Bol018470	C08	NA	NA
A	AT1G05160.1	CYP88A3	CYP88	Chr1	Bra015394	A10	NA	NA	NA	NA	Bol040956	C05	NA	NA	NA	NA
A	AT1G11600.1	CYP77B1	CYP77	Chr1	NA	NA	Bra031773	A09	Bra016828	A08	NA	NA	Bol031312	C08	Bol002308	Unknown
A	AT1G11680.1	CYP51A2	CYP51	Chr1	Bra019839	A06	NA	NA	Bra016820	A08	Bol036635	C05	NA	NA	Bol002313	Unknown
A	AT1G12740.1	CYP87A2	CYP87	Chr1	Bra019782	A06	Bra026956	A09	NA	NA	Bol004051	Unknown	Bol031385	C08	NA	NA
A	AT1G13080.1	CYP71B2	CYP71	Chr1	NA	NA	Bra026937	A09	Bra016740	A08	NA	NA	Bol031411	C08	Bol029146	C08
A	AT1G13090.1	CYP71B28	CYP71	Chr1	NA	NA	Bra026934	A09	NA	NA	NA	NA	Bol031412	C08	Bol029150	C08
A	AT1G13100.1	CYP71B29	CYP71	Chr1	NA	NA	Bra026933	A09	NA	NA	NA	NA	Bol031413	C08	NA	NA
A	AT1G13110.1	CYP71B7	CYP71	Chr1	Bra019808	A06	Bra026929	A09	NA	NA	Bol004022	Unknown	Bol031419	C08	NA	NA
A	AT1G13140.1	CYP86C3	CYP86	Chr1	Bra019812	A06	NA	NA	NA	NA	Bol004019	Unknown	NA	NA	NA	NA
A	AT1G13150.1	CYP86C4	CYP86	Chr1	NA	NA	NA	NA	Bra016739	A08	NA	NA	NA	NA	Bol029152	C08
A	AT1G13710.1	CYP78A5	CYP78	Chr1	Bra040720	Unknown	Bra026892	A09	NA	NA	Bol010373	C05	Bol031443	C08	NA	NA
A	AT1G16410.1	CYP79F1	CYP79	Chr1	Bra026058	A06	NA	NA	NA	NA	Bol038222	C05	NA	NA	NA	NA
A	AT1G17060.1	CYP72C1	CYP72	Chr1	Bra026005	A06	Bra026692	A09	Bra016621	A08	Bol038280	C05	Bol009797	C08	Bol029295	C08
B	AT1G24540.1	CYP86C1	CYP86	Chr1	Bra032794	A09	NA	NA	NA	NA	Bol006173	Unknown	NA	NA	NA	NA
B	AT1G31800.1	CYP97A3	CYP97	Chr1	NA	NA	NA	NA	Bra038437	A08	Bol005984	Unknown	NA	NA	Bol027064	C08
C	AT1G50520.1	CYP705A27	CYP705	Chr1	Bra018856	A06	NA	NA	Bra030484	A05	NA	NA	NA	NA	NA	NA
E	AT1G67110.1	CYP735A2	CYP735	Chr1	NA	NA	Bra034021	Unknown	NA	NA	NA	NA	NA	NA	NA	NA
E	AT1G69500.1	CYP704B1	CYP704	Chr1	Bra004386	A07	NA	NA	NA	NA	Bol023932	C06	NA	NA	NA	NA
E	AT1G73340.1	CYP720A1	CYP720	Chr1	Bra015998	A07	NA	NA	NA	NA	Bol026270	C06	NA	NA	NA	NA
E	AT1G74110.1	CYP78A10	CYP78	Chr1	Bra015934	A07	Bra008133	A02	NA	NA	Bol026199	C06	Bol039393	C02	NA	NA
E	AT1G74540.1	CYP98A8	CYP98	Chr1	NA	NA	NA	NA	Bra003795	A07	NA	NA	NA	NA	Bol039941	C06
E	AT1G75130.1	CYP721A1	CYP721	Chr1	Bra015865	A07	NA	NA	NA	NA	Bol027753	C06	NA	NA	NA	NA
F	AT3G01900.1	CYP94B2	CYP94	Chr3	Bra040552	Unknown	NA	NA	NA	NA	Bol013902	C07	NA	NA	NA	NA
F	AT3G03470.1	CYP89A9	CYP89	Chr3	NA	NA	NA	NA	Bra001078	A03	NA	NA	NA	NA	Bol002252	Unknown
F	AT3G10570.1	CYP77A6	CYP77	Chr3	Bra029852	A05	NA	NA	NA	NA	Bol005847	C05	NA	NA	NA	NA
F	AT3G13730.1	CYP90D1	CYP90	Chr3	Bra027405	A05	Bra021505	A01	NA	NA	Bol040403	C05	Bol005946	C01	NA	NA
F	AT3G14610.1	CYP72A7	CYP72	Chr3	Bra027324	A05	NA	NA	NA	NA	NA	NA	NA	NA	NA	NA
F	AT3G14620.1	CYP72A8	CYP72	Chr3	Bra027323	A05	NA	NA	NA	NA	NA	NA	NA	NA	NA	NA
F	AT3G14630.1	CYP72A9	CYP72	Chr3	Bra027322	A05	NA	NA	Bra001560	A03	Bol002806	Unknown	NA	NA	NA	NA
F	AT3G14680.1	CYP72A14	CYP72	Chr3	NA	NA	NA	NA	Bra001561	A03	NA	NA	NA	NA	NA	NA
F	AT3G14690.1	CYP72A15	CYP72	Chr3	Bra027319	A05	Bra021572	A01	Bra001562	A03	Bol002804	Unknown	NA	NA	NA	NA
F	AT3G19270.1	CYP707A4	CYP707	Chr3	Bra022407	A05	NA	NA	Bra001741	A03	Bol018079	C05	NA	NA	Bol003615	Unknown
F	AT3G20080.1	CYP705A15	CYP705	Chr3	NA	NA	NA	NA	Bra001774	A03	NA	NA	NA	NA	Bol026671	C03
F	AT3G20100.1	CYP705A19	CYP705	Chr3	Bra035814	A05	NA	NA	NA	NA	NA	NA	NA	NA	NA	NA
F	AT3G20130.1	CYP705A22	CYP705	Chr3	Bra035812	A05	NA	NA	NA	NA	Bol004752	C05	NA	NA	NA	NA
F	AT3G20140.1	CYP705A23	CYP705	Chr3	Bra035813	A05	NA	NA	NA	NA	NA	NA	NA	NA	NA	NA
F	AT3G25180.1	CYP82G1	CYP82	Chr3	NA	NA	NA	NA	Bra013227	A03	NA	NA	NA	NA	Bol042482	C03
I	AT2G21910.1	CYP96A5	CYP96	Chr2	NA	NA	Bra031222	A09	NA	NA	NA	NA	Bol044766	C08	NA	NA
I	AT2G22330.1	CYP79B3	CYP79	Chr2	Bra030246	A04	NA	NA	NA	NA	Bol031784	Unknown	NA	NA	NA	NA
I	AT2G23180.1	CYP96A1	CYP96	Chr2	NA	NA	Bra039187	A09	NA	NA	NA	NA	Bol044720	C08	NA	NA
I	AT2G23190.1	CYP81D7	CYP81	Chr2	NA	NA	Bra039189	A09	Bra000572	A03	NA	NA	Bol044719	C08	Bol015032	C03
I	AT2G24180.1	CYP71B6	CYP71	Chr2	NA	NA	Bra039236	A09	NA	NA	NA	NA	Bol044698	C08	NA	NA
I	AT2G26170.1	CYP711A1	CYP711	Chr2	NA	NA	NA	NA	NA	NA	NA	NA	NA	NA	Bol015014	C03
I	AT2G26710.1	CYP734A1	CYP734	Chr2	NA	NA	Bra012046	A07	NA	NA	NA	NA	Bol027773	C04	NA	NA
I	AT2G27690.1	CYP94C1	CYP94	Chr2	NA	NA	Bra012006	A07	NA	NA	NA	NA	Bol013448	Unknown	NA	NA
J	AT2G30490.1	CYP73A5	CYP73	Chr2	Bra018311	A05	Bra021637	A04	Bra022803	A03	Bol033349	C04	Bol006704	C04	Bol004610	C03
J	AT2G32440.1	CYP88A4	CYP88	Chr2	Bra005596	A05	NA	NA	NA	NA	Bol013458	C04	NA	NA	NA	NA
J	AT2G34500.1	CYP710A1	CYP710	Chr2	Bra005420	A05	Bra021916	A04	NA	NA	Bol027351	C04	NA	NA	NA	NA
J	AT2G40890.1	CYP98A3	CYP98	Chr2	Bra004591	A05	Bra016964	A04	Bra000211	A03	Bol006894	C04	Bol005134	C04	Bol020585	C03
J	AT2G42250.1	CYP712A1	CYP712	Chr2	NA	NA	Bra016888	A04	NA	NA	NA	NA	Bol002675	Unknown	NA	NA
J	AT2G42850.1	CYP718	CYP718	Chr2	Bra004714	A05	NA	NA	NA	NA	Bol002058	Unknown	NA	NA	NA	NA
J	AT2G45510.1	CYP704A2	CYP704	Chr2	Bra004918	A05	NA	NA	Bra000390	A03	Bol030189	C04	NA	NA	Bol029552	C03
J	AT2G45550.1	CYP76C4	CYP76	Chr2	NA	NA	Bra039330	A04	NA	NA	NA	NA	Bol021735	C04	NA	NA
J	AT2G45570.1	CYP76C2	CYP76	Chr2	NA	NA	Bra039328	A04	NA	NA	NA	NA	NA	NA	NA	NA
J	AT2G45580.1	CYP76C3	CYP76	Chr2	Bra004921	A05	NA	NA	NA	NA	Bol030192	C04	Bol021739	C04	NA	NA
J	AT2G45970.1	CYP86A8	CYP86	Chr2	Bra004951	A05	NA	NA	NA	NA	Bol030226	C04	NA	NA	NA	NA
J	AT2G46660.1	CYP78A6	CYP78	Chr2	Bra004517	A05	Bra039267	A04	NA	NA	Bol004912	C04	Bol021794	C04	NA	NA
J	AT2G46950.1	CYP709B2	CYP709	Chr2	Bra004491	A05	NA	NA	NA	NA	Bol004888	C04	NA	NA	NA	NA
L	AT3G26125.1	CYP86C2	CYP86	Chr3	NA	NA	NA	NA	Bra017333	A09	NA	NA	NA	NA	Bol032609	C09
L	AT3G26150.1	CYP71B16	CYP71	Chr3	Bra025188	A06	NA	NA	NA	NA	NA	NA	NA	NA	NA	NA
L	AT3G26170.1	CYP71B19	CYP71	Chr3	Bra025189	A06	Bra036346	Unknown	NA	NA	NA	C07	Bol031069	C02	NA	NA
L	AT3G26180.1	CYP71B20	CYP71	Chr3	Bra025190	A06	NA	NA	NA	NA	Bol042790	C07	NA	NA	NA	NA
L	AT3G26190.1	CYP71B21	CYP71	Chr3	Bra025191	A06	NA	NA	NA	NA	Bol042793	C07	Bol031076	C02	NA	NA
L	AT3G26200.1	CYP71B22	CYP71	Chr3	Bra025192	A06	Bra036345	Unknown	NA	NA	Bol042794	C07	Bol031073	C02	NA	NA
L	AT3G26210.1	CYP71B23	CYP71	Chr3	Bra025193	A06	Bra036344	Unknown	NA	NA	Bol042795	C07	Bol031074	C02	NA	NA
L	AT3G26220.1	CYP71B3	CYP71	Chr3	Bra025194	A06	Bra036343	Unknown	NA	NA	NA	NA	Bol031075	C02	NA	NA
L	AT3G26230.1	CYP71B24	CYP71	Chr3	NA	NA	NA	NA	NA	NA	Bol042798	C07	NA	NA	NA	NA
L	AT3G26280.1	CYP71B4	CYP71	Chr3	NA	NA	Bra036342	Unknown	Bra034236	A01	NA	NA	NA	NA	Bol032182	C09
L	AT3G26290.1	CYP71B26	CYP71	Chr3	NA	NA	NA	NA	Bra034237	A01	NA	NA	NA	NA	Bol032188	C09
L	AT3G26300.1	CYP71B34	CYP71	Chr3	Bra025198	A06	NA	NA	NA	NA	Bol042800	C07	Bol031077	C02	NA	NA
L	AT3G26310.1	CYP71B35	CYP71	Chr3	Bra025196	A06	NA	NA	NA	NA	Bol042804	C07	NA	NA	NA	NA
L	AT3G26320.1	CYP71B36	CYP71	Chr3	NA	NA	NA	NA	Bra034238	A01	NA	NA	NA	NA	NA	NA
L	AT3G26330.1	CYP71B37	CYP71	Chr3	NA	NA	NA	NA	Bra034239	A01	NA	NA	Bol031079	C02	Bol032190	C09
L	AT3G28740.1	CYP81D11	CYP81	Chr3	Bra025351	A06	Bra033056	A02	Bra039047	A09	Bol042981	C07	Bol033205	C02	Bol032256	C09
M	AT3G48270.1	CYP71A26	CYP71	Chr3	NA	NA	Bra029893	A01	Bra019538	A06	NA	NA	Bol032801	C01	Bol005275	Unknown
M	AT3G48300.1	CYP71A23	CYP71	Chr3	NA	NA	Bra029897	A01	NA	NA	NA	NA	Bol032795	C01	NA	NA
M	AT3G48320.1	CYP71A21	CYP71	Chr3	Bra018069	A06	NA	NA	NA	NA	NA	NA	NA	NA	NA	NA
M	AT3G48520.1	CYP94B3	CYP94	Chr3	Bra018051	A06	NA	NA	Bra019551	A06	Bol037427	C08	NA	NA	Bol005259	Unknown
N	AT3G52970.1	CYP76G1	CYP76	Chr3	NA	NA	Bra019636	A06	NA	NA	NA	NA	Bol004433	C04	NA	NA
N	AT3G53280.1	CYP71B5	CYP71	Chr3	Bra006987	A09	NA	NA	Bra003129	A07	Bol025104	C08	NA	NA	NA	NA
N	AT3G53300.1	CYP71B31	CYP71	Chr3	Bra006988	A09	NA	NA	NA	NA	Bol025105	C08	NA	NA	NA	NA
N	AT3G53305.1	CYP71B32	CYP71	Chr3	NA	NA	NA	NA	NA	NA	NA	NA	NA	NA	Bol005406	C06
N	AT3G56630.1	CYP94D2	CYP94	Chr3	Bra007259	A09	NA	NA	Bra003246	A07	Bol045464	C08	NA	NA	Bol004209	Unknown
N	AT3G61040.1	CYP76C7	CYP76	Chr3	NA	NA	NA	NA	NA	NA	Bol044541	C08	NA	NA	NA	NA
N	AT3G61880.1	CYP78A9	CYP78	Chr3	Bra007636	A09	NA	NA	NA	NA	Bol044573	C08	Bol037477	Unknown	NA	NA
O	AT4G00360.1	CYP86A2	CYP86	Chr4	Bra037336	A09	NA	NA	Bra008519	A02	Bol011517	C09	NA	NA	Bol040623	Unknown
Q	AT5G23190.1	CYP86B1	CYP86	Chr5	Bra013024	A03	Bra029361	A02	NA	NA	Bol017086	C07	Bol020637	C03	NA	NA
Q	AT5G24900.1	CYP714A2	CYP714	Chr5	NA	NA	NA	NA	NA	NA	NA	NA	Bol016428	C02	NA	NA
Q	AT5G24910.1	CYP714A1	CYP714	Chr5	Bra009803	A06	NA	NA	NA	NA	Bol022387	C07	NA	NA	NA	NA
Q	AT5G25120.1	CYP71B11	CYP71	Chr5	Bra009817	A06	Bra020488	A02	NA	NA	Bol022373	C07	Bol016416	C02	NA	NA
Q	AT5G25140.1	CYP71B13	CYP71	Chr5	Bra009820	A06	NA	NA	Bra036533	A09	NA	NA	NA	NA	Bol036177	C09
Q	AT5G25900.1	CYP701A3	CYP701	Chr5	Bra009868	A06	NA	NA	NA	NA	Bol022319	C07	NA	NA	NA	NA
R	AT5G04330.1	CYP84A4	CYP84	Chr5	NA	NA	NA	NA	NA	NA	Bol009988	C09	NA	NA	NA	NA
R	AT5G04630.1	CYP77A9	CYP77	Chr5	Bra009437	A10	NA	NA	NA	NA	Bol002450	Unknown	NA	NA	NA	NA
R	AT5G04660.1	CYP77A4	CYP77	Chr5	NA	NA	NA	NA	Bra005811	A03	NA	NA	NA	NA	Bol015369	C03
R	AT5G05260.1	CYP79A2	CYP79	Chr5	Bra009100	A10	Bra028764	A02	NA	NA	Bol044048	C09	Bol024473	C02	NA	NA
R	AT5G05690.1	CYP90A1	CYP90	Chr5	Bra009126	A10	Bra028751	A02	Bra005863	A03	Bol044018	C09	Bol024487	C02	Bol015423	C03
R	AT5G06900.1	CYP93D1	CYP93	Chr5	NA	NA	Bra028715	A02	NA	NA	NA	NA	Bol024524	C02	NA	NA
R	AT5G06905.1	CYP712A2	CYP712	Chr5	NA	NA	Bra028714	A02	NA	NA	NA	NA	Bol024525	C02	NA	NA
R	AT5G07990.1	CYP75B1	CYP75	Chr5	Bra009312	A10	NA	NA	NA	NA	Bol043829	C09	NA	NA	NA	NA
R	AT5G09970.1	CYP78A7	CYP78	Chr5	Bra009070	A10	NA	NA	NA	NA	Bol043713	C09	NA	NA	NA	NA
R	AT5G10610.1	CYP81K1	CYP81	Chr5	Bra009019	A10	NA	NA	NA	NA	Bol043636	C09	NA	NA	NA	NA
R	AT5G14400.1	CYP724A1	CYP724	Chr5	Bra008760	A10	Bra023464	A02	NA	NA	Bol043359	C09	Bol004225	Unknown	NA	NA
S	AT5G38450.1	CYP735A1	CYP735	Chr5	Bra028182	A04	NA	NA	NA	NA	Bol040164	C04	NA	NA	NA	NA
T	AT4G13770.1	CYP83A1	CYP83	Chr4	Bra032734	A04	NA	NA	NA	NA	Bol040365	C04	NA	NA	NA	NA
T	AT4G15110.1	CYP97B3	CYP97	Chr4	NA	NA	Bra038092	A08	NA	NA	NA	NA	Bol028312	C08	NA	NA
T	AT4G15310.1	CYP702A3	CYP702	Chr4	NA	NA	NA	NA	Bra012793	A03	NA	NA	NA	NA	NA	NA
T	AT4G15396.1	CYP702A6	CYP702	Chr4	Bra039554	A04	NA	NA	Bra012792	A03	Bol003876	Unknown	NA	NA	NA	NA
T	AT4G15440.1	CYP74B2	CYP74	Chr4	NA	NA	NA	NA	Bra012788	A03	NA	NA	NA	NA	Bol005051	C07
U	AT4G19230.1	CYP707A1	CYP707	Chr4	Bra013386	A01	Bra012551	A03	NA	NA	Bol009338	C01	Bol024384	C07	NA	NA
U	AT4G22690.1	CYP706A1	CYP706	Chr4	Bra013634	A01	Bra019366	A03	Bra020836	A08	Bol028535	C01	Bol042046	C07	Bol010650	C03
U	AT4G31940.1	CYP82C4	CYP82	Chr4	NA	NA	NA	NA	Bra010214	A08	NA	NA	NA	NA	Bol017469	C03
U	AT4G36220.1	CYP84A1	CYP84	Chr4	Bra011671	A01	Bra017752	A03	NA	NA	Bol029008	C01	Bol018672	C07	NA	NA
U	AT4G36380.1	CYP90C1	CYP90	Chr4	Bra011678	A01	Bra017757	A03	NA	NA	Bol029002	C01	Bol018666	C07	NA	NA
U	AT4G37310.1	CYP81H1	CYP81	Chr4	Bra011755	A01	NA	NA	NA	NA	Bol028923	C01	NA	NA	NA	NA
U	AT4G37320.1	CYP81D5	CYP81	Chr4	NA	NA	Bra017817	A03	NA	NA	NA	NA	Bol018621	C07	Bol032710	C03
U	AT4G37330.1	CYP81D4	CYP81	Chr4	Bra011756	A01	Bra017818	A03	Bra010596	A08	Bol028922	C01	Bol018620	C07	NA	NA
U	AT4G37370.1	CYP81D8	CYP81	Chr4	Bra011757	A01	Bra017819	A03	NA	NA	Bol028921	C01	Bol018619	C07	Bol032709	C03
U	AT4G37400.1	CYP81F3	CYP81	Chr4	Bra011758	A01	NA	NA	Bra010597	A08	Bol028919	C01	NA	NA	Bol032711	C03
U	AT4G37410.1	CYP81F4	CYP81	Chr4	Bra011759	A01	NA	NA	Bra010598	A08	Bol028918	C01	NA	NA	Bol032712	C03
U	AT4G37430.1	CYP81F1	CYP81	Chr4	Bra011761	A01	NA	NA	NA	NA	Bol028913	C01	NA	NA	NA	NA
V	AT5G44620.1	CYP706A3	CYP706	Chr5	NA	NA	NA	NA	NA	NA	Bol006362	C07	NA	NA	NA	NA
V	AT5G45340.1	CYP707A3	CYP707	Chr5	Bra025083	A06	Bra027602	A09	Bra021965	A02	Bol005615	C07	Bol032060	C09	Bol022856	C02
W	AT5G52320.1	CYP96A4	CYP96	Chr5	NA	NA	NA	NA	Bra029120	A03	NA	NA	NA	NA	NA	NA
W	AT5G52400.1	CYP715A1	CYP715	Chr5	NA	NA	Bra022590	A02	Bra029117	A03	NA	NA	Bol044981	Unknown	Bol028040	C03
W	AT5G57220.1	CYP81F2	CYP81	Chr5	Bra002747	A10	Bra020459	A02	Bra006830	A03	Bol012237	C09	Bol014239	C02	Bol026044	C03
W	AT5G57260.1	CYP71B10	CYP71	Chr5	NA	NA	NA	NA	Bra006829	A03	NA	NA	NA	NA	Bol026043	C03
W	AT5G58860.1	CYP86A1	CYP86	Chr5	NA	NA	Bra020345	A02	Bra006743	A03	NA	NA	Bol015514	C02	Bol025958	C03
X	AT5G63450.1	CYP94B1	CYP94	Chr5	Bra038632	A06	Bra035844	A09	Bra029224	A02	Bol019379	C06	Bol019138	Unknown	Bol020730	Unknown
X	AT5G67310.1	CYP81G1	CYP81	Chr5	Bra012152	A07	Bra037119	A09	NA	NA	Bol027250	C07	NA	NA	NA	NA
