# Supplementary material for: Evolutionary history and functional divergence of the cytochrome P450 gene superfamily between Arabidopsis thaliana and Brassica species uncover effects of whole genome and tandem duplications
Source: BMC Genomics. 2017 Sep 18;18:733. doi: 10.1186/s12864-017-4094-7 (PMC5604286; doi:10.1186/s12864-017-4094-7)
Supplement: Supplementary file 5 — Tandem arrays of cytochrome P450 genes among A. thaliana, B. rapa, and B. oleracea. The basic information of tandem arrays of cytochrome P450s among three species included the gene family, location, name, gene number, and gene list of tandem arrays. (XLSX 31 kb) [file 12864_2017_4094_MOESM5_ESM.xlsx]

## Sheet: tandem duplicated genes
Organism	Gene model	Gene name	Family	Location	Cluster name	Gene number	Gene lists
Arabidopsis thaliana	AT1G13080.1	CYP71B2	CYP71	Chr1	Cluster_120	4	AT1G13080.1 AT1G13090.1 AT1G13100.1 AT1G13110.1
Arabidopsis thaliana	AT1G13090.1	CYP71B28	CYP71	Chr1	Cluster_120	4	AT1G13080.1 AT1G13090.1 AT1G13100.1 AT1G13110.1
Arabidopsis thaliana	AT1G13100.1	CYP71B29	CYP71	Chr1	Cluster_120	4	AT1G13080.1 AT1G13090.1 AT1G13100.1 AT1G13110.1
Arabidopsis thaliana	AT1G13110.1	CYP71B7	CYP71	Chr1	Cluster_120	4	AT1G13080.1 AT1G13090.1 AT1G13100.1 AT1G13110.1
Arabidopsis thaliana	AT1G13140.1	CYP86C3	CYP86	Chr1	Cluster_1074	2	AT1G13140.1 AT1G13150.1
Arabidopsis thaliana	AT1G13150.1	CYP86C4	CYP86	Chr1	Cluster_1074	2	AT1G13140.1 AT1G13150.1
Arabidopsis thaliana	AT1G16400.1	CYP79F2	CYP79	Chr1	Cluster_536	2	AT1G16400.1 AT1G16410.1
Arabidopsis thaliana	AT1G16410.1	CYP79F1	CYP79	Chr1	Cluster_536	2	AT1G16400.1 AT1G16410.1
Arabidopsis thaliana	AT1G33720.1	CYP76C6	CYP76	Chr1	Cluster_539	2	AT1G33720.1 AT1G33730.1
Arabidopsis thaliana	AT1G33730.1	CYP76C5	CYP76	Chr1	Cluster_539	2	AT1G33720.1 AT1G33730.1
Arabidopsis thaliana	AT1G50520.1	CYP705A27	CYP705	Chr1	Cluster_1053	2	AT1G50520.1 AT1G50560.1
Arabidopsis thaliana	AT1G50560.1	CYP705A25	CYP705	Chr1	Cluster_1053	2	AT1G50520.1 AT1G50560.1
Arabidopsis thaliana	AT1G58260.1	CYP79C2	CYP79	Chr1	Cluster_1290	2	AT1G58260.1 AT1G58265.1
Arabidopsis thaliana	AT1G58265.1	CYP79C5P	CYP79	Chr1	Cluster_1290	2	AT1G58260.1 AT1G58265.1
Arabidopsis thaliana	AT1G64930.1	CYP89A7	CYP89	Chr1	Cluster_450	3	AT1G64930.1 AT1G64940.1 AT1G64950.1
Arabidopsis thaliana	AT1G64940.1	CYP89A6	CYP89	Chr1	Cluster_450	3	AT1G64930.1 AT1G64940.1 AT1G64950.1
Arabidopsis thaliana	AT1G64950.1	CYP89A5	CYP89	Chr1	Cluster_450	3	AT1G64930.1 AT1G64940.1 AT1G64950.1
Arabidopsis thaliana	AT1G74540.1	CYP98A8	CYP98	Chr1	Cluster_1161	2	AT1G74540.1 AT1G74550.1
Arabidopsis thaliana	AT1G74550.1	CYP98A9	CYP98	Chr1	Cluster_1161	2	AT1G74540.1 AT1G74550.1
Arabidopsis thaliana	AT2G27000.1	CYP705A8	CYP705	Chr2	Cluster_757	2	AT2G27000.1 AT2G27010.1
Arabidopsis thaliana	AT2G27010.1	CYP705A9	CYP705	Chr2	Cluster_757	2	AT2G27000.1 AT2G27010.1
Arabidopsis thaliana	AT2G28850.1	CYP710A3	CYP710	Chr2	Cluster_1344	2	AT2G28850.1 AT2G28860.1
Arabidopsis thaliana	AT2G28860.1	CYP710A4	CYP710	Chr2	Cluster_1344	2	AT2G28850.1 AT2G28860.1
Arabidopsis thaliana	AT2G34490.1	CYP710A2	CYP710	Chr2	Cluster_726	2	AT2G34490.1 AT2G34500.1
Arabidopsis thaliana	AT2G34500.1	CYP710A1	CYP710	Chr2	Cluster_726	2	AT2G34490.1 AT2G34500.1
Arabidopsis thaliana	AT2G45550.1	CYP76C4	CYP76	Chr2	Cluster_135	4	AT2G45550.1 AT2G45560.1 AT2G45570.1 AT2G45580.1
Arabidopsis thaliana	AT2G45560.1	CYP76C1	CYP76	Chr2	Cluster_135	4	AT2G45550.1 AT2G45560.1 AT2G45570.1 AT2G45580.1
Arabidopsis thaliana	AT2G45570.1	CYP76C2	CYP76	Chr2	Cluster_135	4	AT2G45550.1 AT2G45560.1 AT2G45570.1 AT2G45580.1
Arabidopsis thaliana	AT2G45580.1	CYP76C3	CYP76	Chr2	Cluster_135	4	AT2G45550.1 AT2G45560.1 AT2G45570.1 AT2G45580.1
Arabidopsis thaliana	AT2G46950.1	CYP709B2	CYP709	Chr2	Cluster_779	2	AT2G46950.1 AT2G46960.2
Arabidopsis thaliana	AT2G46960.1	CYP709B1	CYP709	Chr2	Cluster_779	2	AT2G46950.1 AT2G46960.2
Arabidopsis thaliana	AT3G10560.1	CYP77A7	CYP77	Chr3	Cluster_1284	2	AT3G10560.1 AT3G10570.1
Arabidopsis thaliana	AT3G10570.1	CYP77A6	CYP77	Chr3	Cluster_1284	2	AT3G10560.1 AT3G10570.1
Arabidopsis thaliana	AT3G14610.1	CYP72A7	CYP72	Chr3	Cluster_29	8	AT3G14610.1 AT3G14620.1 AT3G14630.1 AT3G14640.1 AT3G14650.1 AT3G14660.1 AT3G14680.1 AT3G14690.1
Arabidopsis thaliana	AT3G14620.1	CYP72A8	CYP72	Chr3	Cluster_29	8	AT3G14610.1 AT3G14620.1 AT3G14630.1 AT3G14640.1 AT3G14650.1 AT3G14660.1 AT3G14680.1 AT3G14690.1
Arabidopsis thaliana	AT3G14630.1	CYP72A9	CYP72	Chr3	Cluster_29	8	AT3G14610.1 AT3G14620.1 AT3G14630.1 AT3G14640.1 AT3G14650.1 AT3G14660.1 AT3G14680.1 AT3G14690.1
Arabidopsis thaliana	AT3G14640.1	CYP72A10	CYP72	Chr3	Cluster_29	8	AT3G14610.1 AT3G14620.1 AT3G14630.1 AT3G14640.1 AT3G14650.1 AT3G14660.1 AT3G14680.1 AT3G14690.1
Arabidopsis thaliana	AT3G14650.1	CYP72A11	CYP72	Chr3	Cluster_29	8	AT3G14610.1 AT3G14620.1 AT3G14630.1 AT3G14640.1 AT3G14650.1 AT3G14660.1 AT3G14680.1 AT3G14690.1
Arabidopsis thaliana	AT3G14660.1	CYP72A13	CYP72	Chr3	Cluster_29	8	AT3G14610.1 AT3G14620.1 AT3G14630.1 AT3G14640.1 AT3G14650.1 AT3G14660.1 AT3G14680.1 AT3G14690.1
Arabidopsis thaliana	AT3G14680.1	CYP72A14	CYP72	Chr3	Cluster_29	8	AT3G14610.1 AT3G14620.1 AT3G14630.1 AT3G14640.1 AT3G14650.1 AT3G14660.1 AT3G14680.1 AT3G14690.1
Arabidopsis thaliana	AT3G14690.1	CYP72A15	CYP72	Chr3	Cluster_29	8	AT3G14610.1 AT3G14620.1 AT3G14630.1 AT3G14640.1 AT3G14650.1 AT3G14660.1 AT3G14680.1 AT3G14690.1
Arabidopsis thaliana	AT3G20080.1	CYP705A15	CYP705	Chr3	Cluster_34	7	AT3G20080.1 AT3G20090.1 AT3G20100.1 AT3G20110.1 AT3G20120.1 AT3G20130.1 AT3G20140.1
Arabidopsis thaliana	AT3G20090.1	CYP705A18	CYP705	Chr3	Cluster_34	7	AT3G20080.1 AT3G20090.1 AT3G20100.1 AT3G20110.1 AT3G20120.1 AT3G20130.1 AT3G20140.1
Arabidopsis thaliana	AT3G20100.1	CYP705A19	CYP705	Chr3	Cluster_34	7	AT3G20080.1 AT3G20090.1 AT3G20100.1 AT3G20110.1 AT3G20120.1 AT3G20130.1 AT3G20140.1
Arabidopsis thaliana	AT3G20110.1	CYP705A20	CYP705	Chr3	Cluster_34	7	AT3G20080.1 AT3G20090.1 AT3G20100.1 AT3G20110.1 AT3G20120.1 AT3G20130.1 AT3G20140.1
Arabidopsis thaliana	AT3G20120.1	CYP705A21	CYP705	Chr3	Cluster_34	7	AT3G20080.1 AT3G20090.1 AT3G20100.1 AT3G20110.1 AT3G20120.1 AT3G20130.1 AT3G20140.1
Arabidopsis thaliana	AT3G20130.1	CYP705A22	CYP705	Chr3	Cluster_34	7	AT3G20080.1 AT3G20090.1 AT3G20100.1 AT3G20110.1 AT3G20120.1 AT3G20130.1 AT3G20140.1
Arabidopsis thaliana	AT3G20140.1	CYP705A23	CYP705	Chr3	Cluster_34	7	AT3G20080.1 AT3G20090.1 AT3G20100.1 AT3G20110.1 AT3G20120.1 AT3G20130.1 AT3G20140.1
Arabidopsis thaliana	AT3G20935.1	CYP705A28	CYP705	Chr3	Cluster_123	4	AT3G20935.1 AT3G20940.1 AT3G20950.1 AT3G20960.1
Arabidopsis thaliana	AT3G20940.1	CYP705A30	CYP705	Chr3	Cluster_123	4	AT3G20935.1 AT3G20940.1 AT3G20950.1 AT3G20960.1
Arabidopsis thaliana	AT3G20950.1	CYP705A32	CYP705	Chr3	Cluster_123	4	AT3G20935.1 AT3G20940.1 AT3G20950.1 AT3G20960.1
Arabidopsis thaliana	AT3G20960.1	CYP705A33	CYP705	Chr3	Cluster_123	4	AT3G20935.1 AT3G20940.1 AT3G20950.1 AT3G20960.1
Arabidopsis thaliana	AT3G26150.1	CYP71B16	CYP71	Chr3	Cluster_13	9	AT3G26150.1 AT3G26160.1 AT3G26170.1 AT3G26180.1 AT3G26190.1 AT3G26200.1 AT3G26210.1 AT3G26220.1 AT3G26230.1
Arabidopsis thaliana	AT3G26160.1	CYP71B17	CYP71	Chr3	Cluster_13	9	AT3G26150.1 AT3G26160.1 AT3G26170.1 AT3G26180.1 AT3G26190.1 AT3G26200.1 AT3G26210.1 AT3G26220.1 AT3G26230.1
Arabidopsis thaliana	AT3G26170.1	CYP71B19	CYP71	Chr3	Cluster_13	9	AT3G26150.1 AT3G26160.1 AT3G26170.1 AT3G26180.1 AT3G26190.1 AT3G26200.1 AT3G26210.1 AT3G26220.1 AT3G26230.1
Arabidopsis thaliana	AT3G26180.1	CYP71B20	CYP71	Chr3	Cluster_13	9	AT3G26150.1 AT3G26160.1 AT3G26170.1 AT3G26180.1 AT3G26190.1 AT3G26200.1 AT3G26210.1 AT3G26220.1 AT3G26230.1
Arabidopsis thaliana	AT3G26190.1	CYP71B21	CYP71	Chr3	Cluster_13	9	AT3G26150.1 AT3G26160.1 AT3G26170.1 AT3G26180.1 AT3G26190.1 AT3G26200.1 AT3G26210.1 AT3G26220.1 AT3G26230.1
Arabidopsis thaliana	AT3G26200.1	CYP71B22	CYP71	Chr3	Cluster_13	9	AT3G26150.1 AT3G26160.1 AT3G26170.1 AT3G26180.1 AT3G26190.1 AT3G26200.1 AT3G26210.1 AT3G26220.1 AT3G26230.1
Arabidopsis thaliana	AT3G26210.1	CYP71B23	CYP71	Chr3	Cluster_13	9	AT3G26150.1 AT3G26160.1 AT3G26170.1 AT3G26180.1 AT3G26190.1 AT3G26200.1 AT3G26210.1 AT3G26220.1 AT3G26230.1
Arabidopsis thaliana	AT3G26220.1	CYP71B3	CYP71	Chr3	Cluster_13	9	AT3G26150.1 AT3G26160.1 AT3G26170.1 AT3G26180.1 AT3G26190.1 AT3G26200.1 AT3G26210.1 AT3G26220.1 AT3G26230.1
Arabidopsis thaliana	AT3G26230.1	CYP71B24	CYP71	Chr3	Cluster_13	9	AT3G26150.1 AT3G26160.1 AT3G26170.1 AT3G26180.1 AT3G26190.1 AT3G26200.1 AT3G26210.1 AT3G26220.1 AT3G26230.1
Arabidopsis thaliana	AT3G26270.1	CYP71B25	CYP71	Chr3	Cluster_38	7	AT3G26270.1 AT3G26280.1 AT3G26290.1 AT3G26300.1 AT3G26310.1 AT3G26320.1 AT3G26330.1
Arabidopsis thaliana	AT3G26280.1	CYP71B4	CYP71	Chr3	Cluster_38	7	AT3G26270.1 AT3G26280.1 AT3G26290.1 AT3G26300.1 AT3G26310.1 AT3G26320.1 AT3G26330.1
Arabidopsis thaliana	AT3G26290.1	CYP71B26	CYP71	Chr3	Cluster_38	7	AT3G26270.1 AT3G26280.1 AT3G26290.1 AT3G26300.1 AT3G26310.1 AT3G26320.1 AT3G26330.1
Arabidopsis thaliana	AT3G26300.1	CYP71B34	CYP71	Chr3	Cluster_38	7	AT3G26270.1 AT3G26280.1 AT3G26290.1 AT3G26300.1 AT3G26310.1 AT3G26320.1 AT3G26330.1
Arabidopsis thaliana	AT3G26310.1	CYP71B35	CYP71	Chr3	Cluster_38	7	AT3G26270.1 AT3G26280.1 AT3G26290.1 AT3G26300.1 AT3G26310.1 AT3G26320.1 AT3G26330.1
Arabidopsis thaliana	AT3G26320.1	CYP71B36	CYP71	Chr3	Cluster_38	7	AT3G26270.1 AT3G26280.1 AT3G26290.1 AT3G26300.1 AT3G26310.1 AT3G26320.1 AT3G26330.1
Arabidopsis thaliana	AT3G26330.1	CYP71B37	CYP71	Chr3	Cluster_38	7	AT3G26270.1 AT3G26280.1 AT3G26290.1 AT3G26300.1 AT3G26310.1 AT3G26320.1 AT3G26330.1
Arabidopsis thaliana	AT3G48270.1	CYP71A26	CYP71	Chr3	Cluster_55	6	AT3G48270.1 AT3G48280.1 AT3G48290.1 AT3G48300.1 AT3G48310.1 AT3G48320.1
Arabidopsis thaliana	AT3G48280.1	CYP71A25	CYP71	Chr3	Cluster_55	6	AT3G48270.1 AT3G48280.1 AT3G48290.1 AT3G48300.1 AT3G48310.1 AT3G48320.1
Arabidopsis thaliana	AT3G48290.1	CYP71A24	CYP71	Chr3	Cluster_55	6	AT3G48270.1 AT3G48280.1 AT3G48290.1 AT3G48300.1 AT3G48310.1 AT3G48320.1
Arabidopsis thaliana	AT3G48300.1	CYP71A23	CYP71	Chr3	Cluster_55	6	AT3G48270.1 AT3G48280.1 AT3G48290.1 AT3G48300.1 AT3G48310.1 AT3G48320.1
Arabidopsis thaliana	AT3G48310.1	CYP71A22	CYP71	Chr3	Cluster_55	6	AT3G48270.1 AT3G48280.1 AT3G48290.1 AT3G48300.1 AT3G48310.1 AT3G48320.1
Arabidopsis thaliana	AT3G48320.1	CYP71A21	CYP71	Chr3	Cluster_55	6	AT3G48270.1 AT3G48280.1 AT3G48290.1 AT3G48300.1 AT3G48310.1 AT3G48320.1
Arabidopsis thaliana	AT3G53280.1	CYP71B5	CYP71	Chr3	Cluster_198	4	AT3G53280.1 AT3G53290.1 AT3G53300.1 AT3G53305.1
Arabidopsis thaliana	AT3G53290.1	CYP71B30P	CYP71	Chr3	Cluster_198	4	AT3G53280.1 AT3G53290.1 AT3G53300.1 AT3G53305.1
Arabidopsis thaliana	AT3G53300.1	CYP71B31	CYP71	Chr3	Cluster_198	4	AT3G53280.1 AT3G53290.1 AT3G53300.1 AT3G53305.1
Arabidopsis thaliana	AT3G53305.1	CYP71B32	CYP71	Chr3	Cluster_198	4	AT3G53280.1 AT3G53290.1 AT3G53300.1 AT3G53305.1
Arabidopsis thaliana	AT3G61035.1	CYP76C8P	CYP76	Chr3	Cluster_1216	2	AT3G61035.1 AT3G61040.1
Arabidopsis thaliana	AT3G61040.1	CYP76C7	CYP76	Chr3	Cluster_1216	2	AT3G61035.1 AT3G61040.1
Arabidopsis thaliana	AT4G12300.1	CYP706A4	CYP706	Chr4	Cluster_164	4	AT4G12300.1 AT4G12310.1 AT4G12320.1 AT4G12330.1
Arabidopsis thaliana	AT4G12310.1	CYP706A5	CYP706	Chr4	Cluster_164	4	AT4G12300.1 AT4G12310.1 AT4G12320.1 AT4G12330.1
Arabidopsis thaliana	AT4G12320.1	CYP706A6	CYP706	Chr4	Cluster_164	4	AT4G12300.1 AT4G12310.1 AT4G12320.1 AT4G12330.1
Arabidopsis thaliana	AT4G12330.1	CYP706A7	CYP706	Chr4	Cluster_164	4	AT4G12300.1 AT4G12310.1 AT4G12320.1 AT4G12330.1
Arabidopsis thaliana	AT4G13290.1	CYP71A19	CYP71	Chr4	Cluster_1288	2	AT4G13290.1 AT4G13310.1
Arabidopsis thaliana	AT4G13310.1	CYP71A20	CYP71	Chr4	Cluster_1288	2	AT4G13290.1 AT4G13310.1
Arabidopsis thaliana	AT4G15300.1	CYP702A2	CYP702	Chr4	Cluster_786	2	AT4G15300.1 AT4G15310.1
Arabidopsis thaliana	AT4G15310.1	CYP702A3	CYP702	Chr4	Cluster_786	2	AT4G15300.1 AT4G15310.1
Arabidopsis thaliana	AT4G15330.1	CYP705A1	CYP705	Chr4	Cluster_160	4	AT4G15330.1 AT4G15350.1 AT4G15360.1 AT4G15380.1
Arabidopsis thaliana	AT4G15350.1	CYP705A2	CYP705	Chr4	Cluster_160	4	AT4G15330.1 AT4G15350.1 AT4G15360.1 AT4G15380.1
Arabidopsis thaliana	AT4G15360.1	CYP705A3	CYP705	Chr4	Cluster_160	4	AT4G15330.1 AT4G15350.1 AT4G15360.1 AT4G15380.1
Arabidopsis thaliana	AT4G15380.1	CYP705A4	CYP705	Chr4	Cluster_160	4	AT4G15330.1 AT4G15350.1 AT4G15360.1 AT4G15380.1
Arabidopsis thaliana	AT4G15393.1	CYP702A5	CYP702	Chr4	Cluster_734	2	AT4G15393.2 AT4G15396.1
Arabidopsis thaliana	AT4G15396.1	CYP702A6	CYP702	Chr4	Cluster_734	2	AT4G15393.2 AT4G15396.1
Arabidopsis thaliana	AT4G20235.1	CYP71A28	CYP71	Chr4	Cluster_1486	2	AT4G20235.1 AT4G20240.1
Arabidopsis thaliana	AT4G20240.1	CYP71A27	CYP71	Chr4	Cluster_1486	2	AT4G20235.1 AT4G20240.1
Arabidopsis thaliana	AT4G22690.1	CYP706A1	CYP706	Chr4	Cluster_1099	2	AT4G22690.1 AT4G22710.1
Arabidopsis thaliana	AT4G22710.1	CYP706A2	CYP706	Chr4	Cluster_1099	2	AT4G22690.1 AT4G22710.1
Arabidopsis thaliana	AT4G31940.1	CYP82C4	CYP82	Chr4	Cluster_254	3	AT4G31940.1 AT4G31950.1 AT4G31970.1
Arabidopsis thaliana	AT4G31950.1	CYP82C3	CYP82	Chr4	Cluster_254	3	AT4G31940.1 AT4G31950.1 AT4G31970.1
Arabidopsis thaliana	AT4G31970.1	CYP82C2	CYP82	Chr4	Cluster_254	3	AT4G31940.1 AT4G31950.1 AT4G31970.1
Arabidopsis thaliana	AT4G37310.1	CYP81H1	CYP81	Chr4	Cluster_58	6	AT4G37310.1 AT4G37320.1 AT4G37330.1 AT4G37340.1 AT4G37360.1 AT4G37370.1
Arabidopsis thaliana	AT4G37320.1	CYP81D5	CYP81	Chr4	Cluster_58	6	AT4G37310.1 AT4G37320.1 AT4G37330.1 AT4G37340.1 AT4G37360.1 AT4G37370.1
Arabidopsis thaliana	AT4G37330.1	CYP81D4	CYP81	Chr4	Cluster_58	6	AT4G37310.1 AT4G37320.1 AT4G37330.1 AT4G37340.1 AT4G37360.1 AT4G37370.1
Arabidopsis thaliana	AT4G37340.1	CYP81D3	CYP81	Chr4	Cluster_58	6	AT4G37310.1 AT4G37320.1 AT4G37330.1 AT4G37340.1 AT4G37360.1 AT4G37370.1
Arabidopsis thaliana	AT4G37360.1	CYP81D2	CYP81	Chr4	Cluster_58	6	AT4G37310.1 AT4G37320.1 AT4G37330.1 AT4G37340.1 AT4G37360.1 AT4G37370.1
Arabidopsis thaliana	AT4G37370.1	CYP81D8	CYP81	Chr4	Cluster_58	6	AT4G37310.1 AT4G37320.1 AT4G37330.1 AT4G37340.1 AT4G37360.1 AT4G37370.1
Arabidopsis thaliana	AT4G37400.1	CYP81F3	CYP81	Chr4	Cluster_1357	2	AT4G37400.1 AT4G37410.1
Arabidopsis thaliana	AT4G37410.1	CYP81F4	CYP81	Chr4	Cluster_1357	2	AT4G37400.1 AT4G37410.1
Arabidopsis thaliana	AT4G39480.1	CYP96A9	CYP96	Chr4	Cluster_211	4	AT4G39480.1 AT4G39490.1 AT4G39500.1 AT4G39510.1
Arabidopsis thaliana	AT4G39490.1	CYP96A10	CYP96	Chr4	Cluster_211	4	AT4G39480.1 AT4G39490.1 AT4G39500.1 AT4G39510.1
Arabidopsis thaliana	AT4G39500.1	CYP96A11	CYP96	Chr4	Cluster_211	4	AT4G39480.1 AT4G39490.1 AT4G39500.1 AT4G39510.1
Arabidopsis thaliana	AT4G39510.1	CYP96A12	CYP96	Chr4	Cluster_211	4	AT4G39480.1 AT4G39490.1 AT4G39500.1 AT4G39510.1
Arabidopsis thaliana	AT5G04630.1	CYP77A9	CYP77	Chr5	Cluster_896	2	AT5G04630.1 AT5G04660.1
Arabidopsis thaliana	AT5G04660.1	CYP77A4	CYP77	Chr5	Cluster_896	2	AT5G04630.1 AT5G04660.1
Arabidopsis thaliana	AT5G10600.1	CYP81K2	CYP81	Chr5	Cluster_915	2	AT5G10600.1 AT5G10610.1
Arabidopsis thaliana	AT5G10610.1	CYP81K1	CYP81	Chr5	Cluster_915	2	AT5G10600.1 AT5G10610.1
Arabidopsis thaliana	AT5G24900.1	CYP714A2	CYP714	Chr5	Cluster_1415	2	AT5G24900.1 AT5G24910.1
Arabidopsis thaliana	AT5G24910.1	CYP714A1	CYP714	Chr5	Cluster_1415	2	AT5G24900.1 AT5G24910.1
Arabidopsis thaliana	AT5G24950.1	CYP71A15	CYP71	Chr5	Cluster_765	2	AT5G24950.1 AT5G24960.1
Arabidopsis thaliana	AT5G24960.1	CYP71A14	CYP71	Chr5	Cluster_765	2	AT5G24950.1 AT5G24960.1
Arabidopsis thaliana	AT5G25120.1	CYP71B11	CYP71	Chr5	Cluster_270	3	AT5G25120.1 AT5G25130.1 AT5G25140.1
Arabidopsis thaliana	AT5G25130.1	CYP71B12	CYP71	Chr5	Cluster_270	3	AT5G25120.1 AT5G25130.1 AT5G25140.1
Arabidopsis thaliana	AT5G25140.1	CYP71B13	CYP71	Chr5	Cluster_270	3	AT5G25120.1 AT5G25130.1 AT5G25140.1
Arabidopsis thaliana	AT5G35917.1	CYP79A3P	CYP79	Chr5	Cluster_1447	2	AT5G35917.1 AT5G35920.1
Arabidopsis thaliana	AT5G35920.1	CYP79A4P	CYP79	Chr5	Cluster_1447	2	AT5G35917.1 AT5G35920.1
Arabidopsis thaliana	AT5G36110.1	CYP716A1	CYP716	Chr5	Cluster_1103	2	AT5G36110.1 AT5G36130.1
Arabidopsis thaliana	AT5G36130.1	CYP716A	CYP716	Chr5	Cluster_1103	2	AT5G36110.1 AT5G36130.1
Brassica oleracea	Bol002804	NULL	CYP72	Unknown	Cluster_973	2	Bol002804 Bol002806
Brassica oleracea	Bol002806	NULL	CYP72	Unknown	Cluster_973	2	Bol002804 Bol002806
Brassica oleracea	Bol004022	NULL	CYP71	Unknown	Cluster_990	2	Bol004022 Bol004024
Brassica oleracea	Bol004024	NULL	CYP71	Unknown	Cluster_990	2	Bol004022 Bol004024
Brassica oleracea	Bol004208	NULL	CYP94	Unknown	Cluster_1573	2	Bol004208 Bol004209
Brassica oleracea	Bol004209	NULL	CYP94	Unknown	Cluster_1573	2	Bol004208 Bol004209
Brassica oleracea	Bol004608	NULL	CYP73	C03	Cluster_1816	2	Bol004608 Bol004610
Brassica oleracea	Bol004610	NULL	CYP73	C03	Cluster_1816	2	Bol004608 Bol004610
Brassica oleracea	Bol009797	NULL	CYP72	C08	Cluster_1288	2	Bol009797 Bol009798
Brassica oleracea	Bol009798	NULL	CYP72	C08	Cluster_1288	2	Bol009797 Bol009798
Brassica oleracea	Bol009988	NULL	CYP84	C09	Cluster_652	2	Bol009988 Bol009989
Brassica oleracea	Bol009989	NULL	CYP84	C09	Cluster_652	2	Bol009988 Bol009989
Brassica oleracea	Bol014362	NULL	CYP71	C03	Cluster_401	2	Bol014362 Bol014363
Brassica oleracea	Bol014363	NULL	CYP71	C03	Cluster_401	2	Bol014362 Bol014363
Brassica oleracea	Bol016012	NULL	CYP96	C03	Cluster_1300	2	Bol016012 Bol016014
Brassica oleracea	Bol016014	NULL	CYP96	C03	Cluster_1300	2	Bol016012 Bol016014
Brassica oleracea	Bol016302	NULL	CYP96	C03	Cluster_369	3	Bol016302 Bol016303 Bol016304
Brassica oleracea	Bol016303	NULL	CYP96	C03	Cluster_369	3	Bol016302 Bol016303 Bol016304
Brassica oleracea	Bol016304	NULL	CYP96	C03	Cluster_369	3	Bol016302 Bol016303 Bol016304
Brassica oleracea	Bol016308	NULL	CYP96	C03	Cluster_1465	2	Bol016308 Bol016310
Brassica oleracea	Bol016310	NULL	CYP96	C03	Cluster_1465	2	Bol016308 Bol016310
Brassica oleracea	Bol016416	NULL	CYP71	C02	Cluster_600	2	Bol016416 Bol016417
Brassica oleracea	Bol016417	NULL	CYP71	C02	Cluster_600	2	Bol016416 Bol016417
Brassica oleracea	Bol018554	NULL	CYP96	C07	Cluster_13	6	Bol018554 Bol018555 Bol018557 Bol018558 Bol018559 Bol018560
Brassica oleracea	Bol018555	NULL	CYP96	C07	Cluster_13	6	Bol018554 Bol018555 Bol018557 Bol018558 Bol018559 Bol018560
Brassica oleracea	Bol018557	NULL	CYP96	C07	Cluster_13	6	Bol018554 Bol018555 Bol018557 Bol018558 Bol018559 Bol018560
Brassica oleracea	Bol018558	NULL	CYP96	C07	Cluster_13	6	Bol018554 Bol018555 Bol018557 Bol018558 Bol018559 Bol018560
Brassica oleracea	Bol018559	NULL	CYP96	C07	Cluster_13	6	Bol018554 Bol018555 Bol018557 Bol018558 Bol018559 Bol018560
Brassica oleracea	Bol018560	NULL	CYP96	C07	Cluster_13	6	Bol018554 Bol018555 Bol018557 Bol018558 Bol018559 Bol018560
Brassica oleracea	Bol018619	NULL	CYP81	C07	Cluster_338	3	Bol018619 Bol018620 Bol018621
Brassica oleracea	Bol018620	NULL	CYP81	C07	Cluster_338	3	Bol018619 Bol018620 Bol018621
Brassica oleracea	Bol018621	NULL	CYP81	C07	Cluster_338	3	Bol018619 Bol018620 Bol018621
Brassica oleracea	Bol021735	NULL	CYP76	C04	Cluster_66	5	Bol021735 Bol021736 Bol021737 Bol021738 Bol021739
Brassica oleracea	Bol021736	NULL	CYP76	C04	Cluster_66	5	Bol021735 Bol021736 Bol021737 Bol021738 Bol021739
Brassica oleracea	Bol021737	NULL	CYP76	C04	Cluster_66	5	Bol021735 Bol021736 Bol021737 Bol021738 Bol021739
Brassica oleracea	Bol021738	NULL	CYP76	C04	Cluster_66	5	Bol021735 Bol021736 Bol021737 Bol021738 Bol021739
Brassica oleracea	Bol021739	NULL	CYP76	C04	Cluster_66	5	Bol021735 Bol021736 Bol021737 Bol021738 Bol021739
Brassica oleracea	Bol022373	NULL	CYP71	C07	Cluster_335	3	Bol022373 Bol022374 Bol022375
Brassica oleracea	Bol022374	NULL	CYP71	C07	Cluster_335	3	Bol022373 Bol022374 Bol022375
Brassica oleracea	Bol022375	NULL	CYP71	C07	Cluster_335	3	Bol022373 Bol022374 Bol022375
Brassica oleracea	Bol025104	NULL	CYP71	C08	Cluster_305	3	Bol025104 Bol025105 Bol025106
Brassica oleracea	Bol025105	NULL	CYP71	C08	Cluster_305	3	Bol025104 Bol025105 Bol025106
Brassica oleracea	Bol025106	NULL	CYP71	C08	Cluster_305	3	Bol025104 Bol025105 Bol025106
Brassica oleracea	Bol027250	NULL	CYP81	C07	Cluster_374	3	Bol027250 Bol027251 Bol027253
Brassica oleracea	Bol027251	NULL	CYP81	C07	Cluster_374	3	Bol027250 Bol027251 Bol027253
Brassica oleracea	Bol027253	NULL	CYP81	C07	Cluster_374	3	Bol027250 Bol027251 Bol027253
Brassica oleracea	Bol028819	NULL	CYP96	C01	Cluster_785	2	Bol028819 Bol028820
Brassica oleracea	Bol028820	NULL	CYP96	C01	Cluster_785	2	Bol028819 Bol028820
Brassica oleracea	Bol028913	NULL	CYP81	C01	Cluster_1612	2	Bol028913 Bol028914
Brassica oleracea	Bol028914	NULL	CYP81	C01	Cluster_1612	2	Bol028913 Bol028914
Brassica oleracea	Bol028918	NULL	CYP81	C01	Cluster_37	5	Bol028918 Bol028919 Bol028921 Bol028922 Bol028923
Brassica oleracea	Bol028919	NULL	CYP81	C01	Cluster_37	5	Bol028918 Bol028919 Bol028921 Bol028922 Bol028923
Brassica oleracea	Bol028921	NULL	CYP81	C01	Cluster_37	5	Bol028918 Bol028919 Bol028921 Bol028922 Bol028923
Brassica oleracea	Bol028922	NULL	CYP81	C01	Cluster_37	5	Bol028918 Bol028919 Bol028921 Bol028922 Bol028923
Brassica oleracea	Bol028923	NULL	CYP81	C01	Cluster_37	5	Bol028918 Bol028919 Bol028921 Bol028922 Bol028923
Brassica oleracea	Bol029146	NULL	CYP71	C08	Cluster_87	4	Bol029146 Bol029147 Bol029148 Bol029150
Brassica oleracea	Bol029147	NULL	CYP71	C08	Cluster_87	4	Bol029146 Bol029147 Bol029148 Bol029150
Brassica oleracea	Bol029148	NULL	CYP71	C08	Cluster_87	4	Bol029146 Bol029147 Bol029148 Bol029150
Brassica oleracea	Bol029150	NULL	CYP71	C08	Cluster_87	4	Bol029146 Bol029147 Bol029148 Bol029150
Brassica oleracea	Bol030533	NULL	CYP706	C03	Cluster_915	2	Bol030533 Bol030534
Brassica oleracea	Bol030534	NULL	CYP706	C03	Cluster_915	2	Bol030533 Bol030534
Brassica oleracea	Bol031073	NULL	CYP71	C02	Cluster_23	6	Bol031073 Bol031074 Bol031075 Bol031076 Bol031077 Bol031079
Brassica oleracea	Bol031074	NULL	CYP71	C02	Cluster_23	6	Bol031073 Bol031074 Bol031075 Bol031076 Bol031077 Bol031079
Brassica oleracea	Bol031075	NULL	CYP71	C02	Cluster_23	6	Bol031073 Bol031074 Bol031075 Bol031076 Bol031077 Bol031079
Brassica oleracea	Bol031076	NULL	CYP71	C02	Cluster_23	6	Bol031073 Bol031074 Bol031075 Bol031076 Bol031077 Bol031079
Brassica oleracea	Bol031077	NULL	CYP71	C02	Cluster_23	6	Bol031073 Bol031074 Bol031075 Bol031076 Bol031077 Bol031079
Brassica oleracea	Bol031079	NULL	CYP71	C02	Cluster_23	6	Bol031073 Bol031074 Bol031075 Bol031076 Bol031077 Bol031079
Brassica oleracea	Bol031411	NULL	CYP71	C08	Cluster_370	3	Bol031411 Bol031412 Bol031413
Brassica oleracea	Bol031412	NULL	CYP71	C08	Cluster_370	3	Bol031411 Bol031412 Bol031413
Brassica oleracea	Bol031413	NULL	CYP71	C08	Cluster_370	3	Bol031411 Bol031412 Bol031413
Brassica oleracea	Bol032181	NULL	CYP71	C09	Cluster_1141	2	Bol032181 Bol032182
Brassica oleracea	Bol032182	NULL	CYP71	C09	Cluster_1141	2	Bol032181 Bol032182
Brassica oleracea	Bol032188	NULL	CYP71	C09	Cluster_439	2	Bol032188 Bol032190
Brassica oleracea	Bol032190	NULL	CYP71	C09	Cluster_439	2	Bol032188 Bol032190
Brassica oleracea	Bol032709	NULL	CYP81	C03	Cluster_271	2	Bol032709 Bol032710
Brassica oleracea	Bol032710	NULL	CYP81	C03	Cluster_271	2	Bol032709 Bol032710
Brassica oleracea	Bol032711	NULL	CYP81	C03	Cluster_27	4	Bol032711 Bol032712 Bol032713 Bol032714
Brassica oleracea	Bol032712	NULL	CYP81	C03	Cluster_27	4	Bol032711 Bol032712 Bol032713 Bol032714
Brassica oleracea	Bol032713	NULL	CYP81	C03	Cluster_27	4	Bol032711 Bol032712 Bol032713 Bol032714
Brassica oleracea	Bol032714	NULL	CYP81	C03	Cluster_27	4	Bol032711 Bol032712 Bol032713 Bol032714
Brassica oleracea	Bol032795	NULL	CYP71	C01	Cluster_1562	2	Bol032795 Bol032796
Brassica oleracea	Bol032796	NULL	CYP71	C01	Cluster_1562	2	Bol032795 Bol032796
Brassica oleracea	Bol033205	NULL	CYP81	C02	Cluster_1126	2	Bol033205 Bol033206
Brassica oleracea	Bol033206	NULL	CYP81	C02	Cluster_1126	2	Bol033205 Bol033206
Brassica oleracea	Bol033347	NULL	CYP73	C04	Cluster_1292	2	Bol033347 Bol033349
Brassica oleracea	Bol033349	NULL	CYP73	C04	Cluster_1292	2	Bol033347 Bol033349
Brassica oleracea	Bol033611	NULL	CYP82	C07	Cluster_694	2	Bol033611 Bol033613
Brassica oleracea	Bol033613	NULL	CYP82	C07	Cluster_694	2	Bol033611 Bol033613
Brassica oleracea	Bol037527	NULL	CYP76	Unknown	Cluster_1161	2	Bol037527 Bol037529
Brassica oleracea	Bol037529	NULL	CYP76	Unknown	Cluster_1161	2	Bol037527 Bol037529
Brassica oleracea	Bol042790	NULL	CYP71	C07	Cluster_69	5	Bol042790 Bol042792 Bol042793 Bol042794 Bol042795
Brassica oleracea	Bol042792	NULL	CYP71	C07	Cluster_69	5	Bol042790 Bol042792 Bol042793 Bol042794 Bol042795
Brassica oleracea	Bol042793	NULL	CYP71	C07	Cluster_69	5	Bol042790 Bol042792 Bol042793 Bol042794 Bol042795
Brassica oleracea	Bol042794	NULL	CYP71	C07	Cluster_69	5	Bol042790 Bol042792 Bol042793 Bol042794 Bol042795
Brassica oleracea	Bol042795	NULL	CYP71	C07	Cluster_69	5	Bol042790 Bol042792 Bol042793 Bol042794 Bol042795
Brassica oleracea	Bol042798	NULL	CYP71	C07	Cluster_130	4	Bol042798 Bol042800 Bol042801 Bol042802
Brassica oleracea	Bol042800	NULL	CYP71	C07	Cluster_130	4	Bol042798 Bol042800 Bol042801 Bol042802
Brassica oleracea	Bol042801	NULL	CYP71	C07	Cluster_130	4	Bol042798 Bol042800 Bol042801 Bol042802
Brassica oleracea	Bol042802	NULL	CYP71	C07	Cluster_130	4	Bol042798 Bol042800 Bol042801 Bol042802
Brassica oleracea	Bol042895	NULL	CYP709	C07	Cluster_50	5	Bol042895 Bol042896 Bol042897 Bol042898 Bol042899
Brassica oleracea	Bol042896	NULL	CYP709	C07	Cluster_50	5	Bol042895 Bol042896 Bol042897 Bol042898 Bol042899
Brassica oleracea	Bol042897	NULL	CYP709	C07	Cluster_50	5	Bol042895 Bol042896 Bol042897 Bol042898 Bol042899
Brassica oleracea	Bol042898	NULL	CYP709	C07	Cluster_50	5	Bol042895 Bol042896 Bol042897 Bol042898 Bol042899
Brassica oleracea	Bol042899	NULL	CYP709	C07	Cluster_50	5	Bol042895 Bol042896 Bol042897 Bol042898 Bol042899
Brassica oleracea	Bol042907	NULL	CYP96	C07	Cluster_578	2	Bol042907 Bol042908
Brassica oleracea	Bol042908	NULL	CYP96	C07	Cluster_578	2	Bol042907 Bol042908
Brassica oleracea	Bol043643	NULL	CYP81	C09	Cluster_1379	2	Bol043643 Bol043644
Brassica oleracea	Bol043644	NULL	CYP81	C09	Cluster_1379	2	Bol043643 Bol043644
Brassica oleracea	Bol043996	NULL	CYP83	C09	Cluster_1456	2	Bol043996 Bol043997
Brassica oleracea	Bol043997	NULL	CYP83	C09	Cluster_1456	2	Bol043996 Bol043997
Brassica oleracea	Bol044979	NULL	CYP715	Unknown	Cluster_469	2	Bol044979 Bol044981
Brassica oleracea	Bol044981	NULL	CYP715	Unknown	Cluster_469	2	Bol044979 Bol044981
Brassica rapa	Bra000390	NULL	CYP704	A03	Cluster_1620	2	Bra000390 Bra000391
Brassica rapa	Bra000391	NULL	CYP704	A03	Cluster_1620	2	Bra000390 Bra000391
Brassica rapa	Bra000768	NULL	CYP706	A03	Cluster_1446	2	Bra000768 Bra000769
Brassica rapa	Bra000769	NULL	CYP706	A03	Cluster_1446	2	Bra000768 Bra000769
Brassica rapa	Bra001329	NULL	CYP705	A03	Cluster_324	2	Bra001329 Bra001330
Brassica rapa	Bra001330	NULL	CYP705	A03	Cluster_324	2	Bra001329 Bra001330
Brassica rapa	Bra001560	NULL	CYP72	A03	Cluster_91	5	Bra001560 Bra001561 Bra001562 Bra001563 Bra001564
Brassica rapa	Bra001561	NULL	CYP72	A03	Cluster_91	5	Bra001560 Bra001561 Bra001562 Bra001563 Bra001564
Brassica rapa	Bra001562	NULL	CYP72	A03	Cluster_91	5	Bra001560 Bra001561 Bra001562 Bra001563 Bra001564
Brassica rapa	Bra001563	NULL	CYP72	A03	Cluster_91	5	Bra001560 Bra001561 Bra001562 Bra001563 Bra001564
Brassica rapa	Bra001564	NULL	CYP72	A03	Cluster_91	5	Bra001560 Bra001561 Bra001562 Bra001563 Bra001564
Brassica rapa	Bra001774	NULL	CYP705	A03	Cluster_1138	2	Bra001774 Bra001775
Brassica rapa	Bra001775	NULL	CYP705	A03	Cluster_1138	2	Bra001774 Bra001775
Brassica rapa	Bra003246	NULL	CYP94	A07	Cluster_970	2	Bra003246 Bra003247
Brassica rapa	Bra003247	NULL	CYP94	A07	Cluster_970	2	Bra003246 Bra003247
Brassica rapa	Bra004491	NULL	CYP709	A05	Cluster_2011	2	Bra004491 Bra004492
Brassica rapa	Bra004492	NULL	CYP709	A05	Cluster_2011	2	Bra004491 Bra004492
Brassica rapa	Bra006987	NULL	CYP71	A09	Cluster_1907	2	Bra006987 Bra006988
Brassica rapa	Bra006988	NULL	CYP71	A09	Cluster_1907	2	Bra006987 Bra006988
Brassica rapa	Bra008133	NULL	CYP78	A02	Cluster_666	2	Bra008133 Bra008134
Brassica rapa	Bra008134	NULL	CYP78	A02	Cluster_666	2	Bra008133 Bra008134
Brassica rapa	Bra009019	NULL	CYP81	A10	Cluster_1787	2	Bra009019 Bra009020
Brassica rapa	Bra009020	NULL	CYP81	A10	Cluster_1787	2	Bra009019 Bra009020
Brassica rapa	Bra009148	NULL	CYP83	A10	Cluster_1946	2	Bra009148 Bra009149
Brassica rapa	Bra009149	NULL	CYP83	A10	Cluster_1946	2	Bra009148 Bra009149
Brassica rapa	Bra009817	NULL	CYP71	A06	Cluster_428	3	Bra009817 Bra009819 Bra009820
Brassica rapa	Bra009819	NULL	CYP71	A06	Cluster_428	3	Bra009817 Bra009819 Bra009820
Brassica rapa	Bra009820	NULL	CYP71	A06	Cluster_428	3	Bra009817 Bra009819 Bra009820
Brassica rapa	Bra010597	NULL	CYP81	A08	Cluster_514	2	Bra010597 Bra010598
Brassica rapa	Bra010598	NULL	CYP81	A08	Cluster_514	2	Bra010597 Bra010598
Brassica rapa	Bra010675	NULL	CYP96	A08	Cluster_56	5	Bra010675 Bra010676 Bra010678 Bra010679 Bra010680
Brassica rapa	Bra010676	NULL	CYP96	A08	Cluster_56	5	Bra010675 Bra010676 Bra010678 Bra010679 Bra010680
Brassica rapa	Bra010678	NULL	CYP96	A08	Cluster_56	5	Bra010675 Bra010676 Bra010678 Bra010679 Bra010680
Brassica rapa	Bra010679	NULL	CYP96	A08	Cluster_56	5	Bra010675 Bra010676 Bra010678 Bra010679 Bra010680
Brassica rapa	Bra010680	NULL	CYP96	A08	Cluster_56	5	Bra010675 Bra010676 Bra010678 Bra010679 Bra010680
Brassica rapa	Bra011756	NULL	CYP81	A01	Cluster_18	2	Bra011756 Bra011757
Brassica rapa	Bra011757	NULL	CYP81	A01	Cluster_18	2	Bra011756 Bra011757
Brassica rapa	Bra011758	NULL	CYP81	A01	Cluster_181	4	Bra011758 Bra011759 Bra011761 Bra011762
Brassica rapa	Bra011759	NULL	CYP81	A01	Cluster_181	4	Bra011758 Bra011759 Bra011761 Bra011762
Brassica rapa	Bra011761	NULL	CYP81	A01	Cluster_181	4	Bra011758 Bra011759 Bra011761 Bra011762
Brassica rapa	Bra011762	NULL	CYP81	A01	Cluster_181	4	Bra011758 Bra011759 Bra011761 Bra011762
Brassica rapa	Bra012150	NULL	CYP81	A07	Cluster_304	3	Bra012150 Bra012151 Bra012152
Brassica rapa	Bra012151	NULL	CYP81	A07	Cluster_304	3	Bra012150 Bra012151 Bra012152
Brassica rapa	Bra012152	NULL	CYP81	A07	Cluster_304	3	Bra012150 Bra012151 Bra012152
Brassica rapa	Bra012792	NULL	CYP702	A03	Cluster_733	2	Bra012792 Bra012793
Brassica rapa	Bra012793	NULL	CYP702	A03	Cluster_733	2	Bra012792 Bra012793
Brassica rapa	Bra014459	NULL	CYP76	A04	Cluster_189	3	Bra014459 Bra014461 Bra014462
Brassica rapa	Bra014461	NULL	CYP76	A04	Cluster_189	3	Bra014459 Bra014461 Bra014462
Brassica rapa	Bra014462	NULL	CYP76	A04	Cluster_189	3	Bra014459 Bra014461 Bra014462
Brassica rapa	Bra016740	NULL	CYP71	A08	Cluster_347	3	Bra016740 Bra016741 Bra016743
Brassica rapa	Bra016741	NULL	CYP71	A08	Cluster_347	3	Bra016740 Bra016741 Bra016743
Brassica rapa	Bra016743	NULL	CYP71	A08	Cluster_347	3	Bra016740 Bra016741 Bra016743
Brassica rapa	Bra017817	NULL	CYP81	A03	Cluster_334	3	Bra017817 Bra017818 Bra017819
Brassica rapa	Bra017818	NULL	CYP81	A03	Cluster_334	3	Bra017817 Bra017818 Bra017819
Brassica rapa	Bra017819	NULL	CYP81	A03	Cluster_334	3	Bra017817 Bra017818 Bra017819
Brassica rapa	Bra019808	NULL	CYP71	A06	Cluster_1400	2	Bra019808 Bra019809
Brassica rapa	Bra019809	NULL	CYP71	A06	Cluster_1400	2	Bra019808 Bra019809
Brassica rapa	Bra020488	NULL	CYP71	A02	Cluster_1708	2	Bra020488 Bra020489
Brassica rapa	Bra020489	NULL	CYP71	A02	Cluster_1708	2	Bra020488 Bra020489
Brassica rapa	Bra021570	NULL	CYP72	A01	Cluster_1145	2	Bra021570 Bra021572
Brassica rapa	Bra021572	NULL	CYP72	A01	Cluster_1145	2	Bra021570 Bra021572
Brassica rapa	Bra021636	NULL	CYP73	A04	Cluster_1398	2	Bra021636 Bra021637
Brassica rapa	Bra021637	NULL	CYP73	A04	Cluster_1398	2	Bra021636 Bra021637
Brassica rapa	Bra021916	NULL	CYP710	A04	Cluster_1025	2	Bra021916 Bra021917
Brassica rapa	Bra021917	NULL	CYP710	A04	Cluster_1025	2	Bra021916 Bra021917
Brassica rapa	Bra022588	NULL	CYP715	A02	Cluster_1251	2	Bra022588 Bra022590
Brassica rapa	Bra022590	NULL	CYP715	A02	Cluster_1251	2	Bra022588 Bra022590
Brassica rapa	Bra022802	NULL	CYP73	A03	Cluster_1987	2	Bra022802 Bra022803
Brassica rapa	Bra022803	NULL	CYP73	A03	Cluster_1987	2	Bra022802 Bra022803
Brassica rapa	Bra023730	NULL	CYP89	A01	Cluster_736	2	Bra023730 Bra023731
Brassica rapa	Bra023731	NULL	CYP89	A01	Cluster_736	2	Bra023730 Bra023731
Brassica rapa	Bra025188	NULL	CYP71	A06	Cluster_4	10	Bra025188 Bra025189 Bra025190 Bra025191 Bra025192 Bra025193 Bra025194 Bra025196 Bra025198 Bra025199
Brassica rapa	Bra025189	NULL	CYP71	A06	Cluster_4	10	Bra025188 Bra025189 Bra025190 Bra025191 Bra025192 Bra025193 Bra025194 Bra025196 Bra025198 Bra025199
Brassica rapa	Bra025190	NULL	CYP71	A06	Cluster_4	10	Bra025188 Bra025189 Bra025190 Bra025191 Bra025192 Bra025193 Bra025194 Bra025196 Bra025198 Bra025199
Brassica rapa	Bra025191	NULL	CYP71	A06	Cluster_4	10	Bra025188 Bra025189 Bra025190 Bra025191 Bra025192 Bra025193 Bra025194 Bra025196 Bra025198 Bra025199
Brassica rapa	Bra025192	NULL	CYP71	A06	Cluster_4	10	Bra025188 Bra025189 Bra025190 Bra025191 Bra025192 Bra025193 Bra025194 Bra025196 Bra025198 Bra025199
Brassica rapa	Bra025193	NULL	CYP71	A06	Cluster_4	10	Bra025188 Bra025189 Bra025190 Bra025191 Bra025192 Bra025193 Bra025194 Bra025196 Bra025198 Bra025199
Brassica rapa	Bra025194	NULL	CYP71	A06	Cluster_4	10	Bra025188 Bra025189 Bra025190 Bra025191 Bra025192 Bra025193 Bra025194 Bra025196 Bra025198 Bra025199
Brassica rapa	Bra025196	NULL	CYP71	A06	Cluster_4	10	Bra025188 Bra025189 Bra025190 Bra025191 Bra025192 Bra025193 Bra025194 Bra025196 Bra025198 Bra025199
Brassica rapa	Bra025198	NULL	CYP71	A06	Cluster_4	10	Bra025188 Bra025189 Bra025190 Bra025191 Bra025192 Bra025193 Bra025194 Bra025196 Bra025198 Bra025199
Brassica rapa	Bra025199	NULL	CYP71	A06	Cluster_4	10	Bra025188 Bra025189 Bra025190 Bra025191 Bra025192 Bra025193 Bra025194 Bra025196 Bra025198 Bra025199
Brassica rapa	Bra025280	NULL	CYP709	A06	Cluster_1273	2	Bra025280 Bra025281
Brassica rapa	Bra025281	NULL	CYP709	A06	Cluster_1273	2	Bra025280 Bra025281
Brassica rapa	Bra026929	NULL	CYP71	A09	Cluster_1835	2	Bra026929 Bra026930
Brassica rapa	Bra026930	NULL	CYP71	A09	Cluster_1835	2	Bra026929 Bra026930
Brassica rapa	Bra026933	NULL	CYP71	A09	Cluster_143	4	Bra026933 Bra026934 Bra026936 Bra026937
Brassica rapa	Bra026934	NULL	CYP71	A09	Cluster_143	4	Bra026933 Bra026934 Bra026936 Bra026937
Brassica rapa	Bra026936	NULL	CYP71	A09	Cluster_143	4	Bra026933 Bra026934 Bra026936 Bra026937
Brassica rapa	Bra026937	NULL	CYP71	A09	Cluster_143	4	Bra026933 Bra026934 Bra026936 Bra026937
Brassica rapa	Bra027319	NULL	CYP72	A05	Cluster_45	6	Bra027319 Bra027320 Bra027321 Bra027322 Bra027323 Bra027324
Brassica rapa	Bra027320	NULL	CYP72	A05	Cluster_45	6	Bra027319 Bra027320 Bra027321 Bra027322 Bra027323 Bra027324
Brassica rapa	Bra027321	NULL	CYP72	A05	Cluster_45	6	Bra027319 Bra027320 Bra027321 Bra027322 Bra027323 Bra027324
Brassica rapa	Bra027322	NULL	CYP72	A05	Cluster_45	6	Bra027319 Bra027320 Bra027321 Bra027322 Bra027323 Bra027324
Brassica rapa	Bra027323	NULL	CYP72	A05	Cluster_45	6	Bra027319 Bra027320 Bra027321 Bra027322 Bra027323 Bra027324
Brassica rapa	Bra027324	NULL	CYP72	A05	Cluster_45	6	Bra027319 Bra027320 Bra027321 Bra027322 Bra027323 Bra027324
Brassica rapa	Bra027897	NULL	CYP96	A09	Cluster_509	3	Bra027897 Bra027898 Bra027899
Brassica rapa	Bra027898	NULL	CYP96	A09	Cluster_509	3	Bra027897 Bra027898 Bra027899
Brassica rapa	Bra027899	NULL	CYP96	A09	Cluster_509	3	Bra027897 Bra027898 Bra027899
Brassica rapa	Bra027902	NULL	CYP96	A09	Cluster_173	4	Bra027902 Bra027904 Bra027906 Bra027907
Brassica rapa	Bra027904	NULL	CYP96	A09	Cluster_173	4	Bra027902 Bra027904 Bra027906 Bra027907
Brassica rapa	Bra027906	NULL	CYP96	A09	Cluster_173	4	Bra027902 Bra027904 Bra027906 Bra027907
Brassica rapa	Bra027907	NULL	CYP96	A09	Cluster_173	4	Bra027902 Bra027904 Bra027906 Bra027907
Brassica rapa	Bra029897	NULL	CYP71	A01	Cluster_1873	2	Bra029897 Bra029898
Brassica rapa	Bra029898	NULL	CYP71	A01	Cluster_1873	2	Bra029897 Bra029898
Brassica rapa	Bra030216	NULL	CYP71	A04	Cluster_1340	2	Bra030216 Bra030217
Brassica rapa	Bra030217	NULL	CYP71	A04	Cluster_1340	2	Bra030216 Bra030217
Brassica rapa	Bra032183	NULL	CYP708	A04	Cluster_1615	2	Bra032183 Bra032184
Brassica rapa	Bra032184	NULL	CYP708	A04	Cluster_1615	2	Bra032183 Bra032184
Brassica rapa	Bra033056	NULL	CYP81	A02	Cluster_1776	2	Bra033056 Bra033057
Brassica rapa	Bra033057	NULL	CYP81	A02	Cluster_1776	2	Bra033056 Bra033057
Brassica rapa	Bra033621	NULL	CYP96	A06	Cluster_26	6	Bra033621 Bra033622 Bra033623 Bra033624 Bra033625 Bra033626
Brassica rapa	Bra033622	NULL	CYP96	A06	Cluster_26	6	Bra033621 Bra033622 Bra033623 Bra033624 Bra033625 Bra033626
Brassica rapa	Bra033623	NULL	CYP96	A06	Cluster_26	6	Bra033621 Bra033622 Bra033623 Bra033624 Bra033625 Bra033626
Brassica rapa	Bra033624	NULL	CYP96	A06	Cluster_26	6	Bra033621 Bra033622 Bra033623 Bra033624 Bra033625 Bra033626
Brassica rapa	Bra033625	NULL	CYP96	A06	Cluster_26	6	Bra033621 Bra033622 Bra033623 Bra033624 Bra033625 Bra033626
Brassica rapa	Bra033626	NULL	CYP96	A06	Cluster_26	6	Bra033621 Bra033622 Bra033623 Bra033624 Bra033625 Bra033626
Brassica rapa	Bra034235	NULL	CYP71	A01	Cluster_87	5	Bra034235 Bra034236 Bra034237 Bra034238 Bra034239
Brassica rapa	Bra034236	NULL	CYP71	A01	Cluster_87	5	Bra034235 Bra034236 Bra034237 Bra034238 Bra034239
Brassica rapa	Bra034237	NULL	CYP71	A01	Cluster_87	5	Bra034235 Bra034236 Bra034237 Bra034238 Bra034239
Brassica rapa	Bra034238	NULL	CYP71	A01	Cluster_87	5	Bra034235 Bra034236 Bra034237 Bra034238 Bra034239
Brassica rapa	Bra034239	NULL	CYP71	A01	Cluster_87	5	Bra034235 Bra034236 Bra034237 Bra034238 Bra034239
Brassica rapa	Bra035812	NULL	CYP705	A05	Cluster_397	3	Bra035812 Bra035813 Bra035814
Brassica rapa	Bra035813	NULL	CYP705	A05	Cluster_397	3	Bra035812 Bra035813 Bra035814
Brassica rapa	Bra035814	NULL	CYP705	A05	Cluster_397	3	Bra035812 Bra035813 Bra035814
Brassica rapa	Bra036342	NULL	CYP71	Unknown	Cluster_99	5	Bra036342 Bra036343 Bra036344 Bra036345 Bra036346
Brassica rapa	Bra036343	NULL	CYP71	Unknown	Cluster_99	5	Bra036342 Bra036343 Bra036344 Bra036345 Bra036346
Brassica rapa	Bra036344	NULL	CYP71	Unknown	Cluster_99	5	Bra036342 Bra036343 Bra036344 Bra036345 Bra036346
Brassica rapa	Bra036345	NULL	CYP71	Unknown	Cluster_99	5	Bra036342 Bra036343 Bra036344 Bra036345 Bra036346
Brassica rapa	Bra036346	NULL	CYP71	Unknown	Cluster_99	5	Bra036342 Bra036343 Bra036344 Bra036345 Bra036346
Brassica rapa	Bra039188	NULL	CYP81	A09	Cluster_1298	2	Bra039188 Bra039189
Brassica rapa	Bra039189	NULL	CYP81	A09	Cluster_1298	2	Bra039188 Bra039189
Brassica rapa	Bra039327	NULL	CYP76	A04	Cluster_165	4	Bra039327 Bra039328 Bra039329 Bra039330
Brassica rapa	Bra039328	NULL	CYP76	A04	Cluster_165	4	Bra039327 Bra039328 Bra039329 Bra039330
Brassica rapa	Bra039329	NULL	CYP76	A04	Cluster_165	4	Bra039327 Bra039328 Bra039329 Bra039330
Brassica rapa	Bra039330	NULL	CYP76	A04	Cluster_165	4	Bra039327 Bra039328 Bra039329 Bra039330
Brassica rapa	Bra040819	NULL	CYP71	Unknown	Cluster_946	2	Bra040819 Bra040821
Brassica rapa	Bra040821	NULL	CYP71	Unknown	Cluster_946	2	Bra040819 Bra040821
