# Supplementary material for: Evolutionary history and functional divergence of the cytochrome P450 gene superfamily between Arabidopsis thaliana and Brassica species uncover effects of whole genome and tandem duplications
Source: BMC Genomics. 2017 Sep 18;18:733. doi: 10.1186/s12864-017-4094-7 (PMC5604286; doi:10.1186/s12864-017-4094-7)
Supplement: Supplementary file 6 — Expression values of cytochrome P450 genes across different tissues among A. thaliana, B. rapa, and B. oleracea. This file contained the expressed cytochrome P450s of A. thaliana in root, stem, leaf, and flower tissues according to the analysis of microarray data, and the expressed cytochrome P450s of B. rapa, and B. oleracea in root, stem, leaf, and flower tissues according to the analysis of RNA-seq data. (XLSX 72 kb) [file 12864_2017_4094_MOESM6_ESM.xlsx]

## Sheet: Exp_values_of_Microarray_Ath
Species	Gene Model	Gene Name	Family	Root (root; Wt; 21 days; ATGE_98)	Stem (stem, 2nd internode; Wt; 21+ days; ATGE_27)	Leaf (cauline leaves; Wt; 21+ days; ATGE_26)	Flowers (flowers stage 9; Wt; 21+ days; ATGE_31)
Arabidopsis thaliana	AT1G11680.1	CYP51A2	CYP51	1.0795	0.9305	0.8038	1.2507
Arabidopsis thaliana	AT5G25900.1	CYP701A3	CYP701	0.3594	0.6628	0.4176	0.7681
Arabidopsis thaliana	AT1G65670.1	CYP702A1	CYP702	0.1606	0.2044	0.2082	0.1319
Arabidopsis thaliana	AT3G30290.1	CYP702A8	CYP702	0.8504	0.8987	0.8914	0.8228
Arabidopsis thaliana	AT4G15300.1	CYP702A2	CYP702	1.5671	0.9038	0.8532	0.7856
Arabidopsis thaliana	AT4G15310.1	CYP702A3	CYP702	0.8303	0.9332	0.9879	0.6751
Arabidopsis thaliana	AT1G01280.1	CYP703A2	CYP703	0.1001	0.1134	0.1136	37.596
Arabidopsis thaliana	AT1G69500.1	CYP704B1	CYP704	0.0603	0.0643	0.0824	35.7387
Arabidopsis thaliana	AT2G45510.1	CYP704A2	CYP704	2.5945	0.4356	1.2545	0.0996
Arabidopsis thaliana	AT1G28430.1	CYP705A24	CYP705	0.1101	0.1076	0.103	0.1259
Arabidopsis thaliana	AT1G50520.1	CYP705A27	CYP705	1.3458	0.626	0.5925	0.5418
Arabidopsis thaliana	AT1G50560.1	CYP705A25	CYP705	8.7013	0.2372	0.2192	0.2024
Arabidopsis thaliana	AT2G05180.1	CYP705A6	CYP705	1.5273	0.9421	0.9132	0.7702
Arabidopsis thaliana	AT2G14100.1	CYP705A13	CYP705	6.5197	0.3903	0.3737	0.2891
Arabidopsis thaliana	AT2G27000.1	CYP705A8	CYP705	7.9705	0.2835	0.2826	0.2323
Arabidopsis thaliana	AT2G27010.1	CYP705A9	CYP705	3.4632	0.6706	0.696	0.5802
Arabidopsis thaliana	AT3G20080.1	CYP705A15	CYP705	1.3403	0.8462	1.0963	0.8964
Arabidopsis thaliana	AT3G20090.1	CYP705A18	CYP705	3.494	0.6772	0.7952	0.7601
Arabidopsis thaliana	AT3G20100.1	CYP705A19	CYP705	0.7592	3.309	1.2998	1.2295
Arabidopsis thaliana	AT3G20110.1	CYP705A20	CYP705	2.4283	0.5917	0.5887	0.4153
Arabidopsis thaliana	AT3G20120.1	CYP705A21	CYP705	1.1875	1.1036	0.949	1.5006
Arabidopsis thaliana	AT3G20130.1	CYP705A22	CYP705	2.1543	0.6528	0.5564	0.536
Arabidopsis thaliana	AT3G20140.1	CYP705A23	CYP705	0.8613	0.8942	0.9105	0.7944
Arabidopsis thaliana	AT3G20940.1	CYP705A30	CYP705	1.4427	0.5397	0.5883	0.4583
Arabidopsis thaliana	AT3G20950.1	CYP705A32	CYP705	0.8114	0.901	1.0087	0.754
Arabidopsis thaliana	AT3G20960.1	CYP705A33	CYP705	11.2382	0.723	0.3656	0.3111
Arabidopsis thaliana	AT4G15330.1	CYP705A1	CYP705	2.8959	0.5141	0.6804	0.2693
Arabidopsis thaliana	AT4G15350.1	CYP705A2	CYP705	1.0825	0.8815	1.0266	0.8326
Arabidopsis thaliana	AT4G15360.1	CYP705A3	CYP705	0.9507	1.0056	1.0782	0.7069
Arabidopsis thaliana	AT4G15380.1	CYP705A4	CYP705	4.7399	0.4968	0.4562	0.3716
Arabidopsis thaliana	AT5G42580.1	CYP705A12	CYP705	7.8772	0.2894	0.3154	0.2062
Arabidopsis thaliana	AT5G47990.1	CYP705A5	CYP705	11.229	0.029	0.0332	0.0228
Arabidopsis thaliana	AT4G12300.1	CYP706A4	CYP706	1.1941	2.6894	4.0521	0.4964
Arabidopsis thaliana	AT4G12310.1	CYP706A5	CYP706	0.0874	1.1456	0.9335	0.047
Arabidopsis thaliana	AT4G12330.1	CYP706A7	CYP706	12.4479	0.303	0.3056	0.2382
Arabidopsis thaliana	AT4G22710.1	CYP706A2	CYP706	0.5358	2.4439	3.2119	0.0703
Arabidopsis thaliana	AT5G44620.1	CYP706A3	CYP706	0.0096	0.0101	0.0113	2.1209
Arabidopsis thaliana	AT2G29090.1	CYP707A2	CYP707	0.2273	0.2156	1.166	0.2447
Arabidopsis thaliana	AT3G19270.1	CYP707A4	CYP707	0.3603	0.5302	0.3912	0.7015
Arabidopsis thaliana	AT4G19230.1	CYP707A1	CYP707	0.7377	0.9125	0.7183	2.2959
Arabidopsis thaliana	AT5G45340.1	CYP707A3	CYP707	0.8434	1.2031	1.0416	0.0487
Arabidopsis thaliana	AT1G55940.1	CYP708A1	CYP708	3.3816	0.4601	0.4628	0.3998
Arabidopsis thaliana	AT1G78490.1	CYP708A3	CYP708	0.0682	2.279	0.4909	0.4294
Arabidopsis thaliana	AT3G44970.1	CYP708A4	CYP708	0.1089	0.0915	0.0978	0.0888
Arabidopsis thaliana	AT5G48000.1	CYP708A2	CYP708	11.6282	0.0294	0.0295	0.0258
Arabidopsis thaliana	AT2G46950.1	CYP709B2	CYP709	0.1886	0.1161	0.1502	0.1509
Arabidopsis thaliana	AT2G46960.1	CYP709B1	CYP709	0.0393	0.0439	0.0495	0.038
Arabidopsis thaliana	AT4G27710.1	CYP709B3	CYP709	0.7092	0.9608	1.3391	0.6533
Arabidopsis thaliana	AT1G11610.1	CYP71A18	CYP71	0.7186	0.7724	0.8255	0.6386
Arabidopsis thaliana	AT1G13080.1	CYP71B2	CYP71	5.6641	2.0123	2.0757	0.4685
Arabidopsis thaliana	AT1G13090.1	CYP71B28	CYP71	0.8362	1.3304	3.0392	0.7905
Arabidopsis thaliana	AT1G13100.1	CYP71B29	CYP71	3.2238	0.3626	0.5313	0.3431
Arabidopsis thaliana	AT1G13110.1	CYP71B7	CYP71	1.6625	0.3967	2.8074	0.0395
Arabidopsis thaliana	AT2G02580.1	CYP71B9	CYP71	0.4766	0.4988	0.5494	0.334
Arabidopsis thaliana	AT2G24180.1	CYP71B6	CYP71	4.2166	0.9745	1.7616	0.3968
Arabidopsis thaliana	AT2G30750.1	CYP71A12	CYP71	3.753	0.2277	0.2207	0.1143
Arabidopsis thaliana	AT2G30770.1	CYP71A13	CYP71	0.3788	0.3847	1.5539	0.3558
Arabidopsis thaliana	AT3G26150.1	CYP71B16	CYP71	0.7193	1.0516	1.0813	0.6277
Arabidopsis thaliana	AT3G26160.1	CYP71B17	CYP71	0.7704	0.9266	1.1596	0.7745
Arabidopsis thaliana	AT3G26170.1	CYP71B19	CYP71	0.0908	0.7564	2.9604	0.4142
Arabidopsis thaliana	AT3G26190.1	CYP71B21	CYP71	0.855	0.9978	0.9672	0.7696
Arabidopsis thaliana	AT3G26200.1	CYP71B22	CYP71	0.0675	1.2944	1.6802	0.902
Arabidopsis thaliana	AT3G26210.1	CYP71B23	CYP71	4.5703	1.7604	4.1552	0.0457
Arabidopsis thaliana	AT3G26220.1	CYP71B3	CYP71	1.9332	1.3645	5.6474	0.0893
Arabidopsis thaliana	AT3G26230.1	CYP71B24	CYP71	0.3266	2.6699	6.2515	0.1324
Arabidopsis thaliana	AT3G26270.1	CYP71B25	CYP71	0.802	0.9767	1.0291	0.7678
Arabidopsis thaliana	AT3G26280.1	CYP71B4	CYP71	0.0709	1.0256	5.3465	0.0479
Arabidopsis thaliana	AT3G26290.1	CYP71B26	CYP71	0.9224	0.3864	0.609	0.8841
Arabidopsis thaliana	AT3G26300.1	CYP71B34	CYP71	1.024	0.9601	1.8395	0.7267
Arabidopsis thaliana	AT3G26310.1	CYP71B35	CYP71	0.2041	1.0782	1.919	1.2153
Arabidopsis thaliana	AT3G26320.1	CYP71B36	CYP71	0.5837	0.9431	1.6322	0.386
Arabidopsis thaliana	AT3G26330.1	CYP71B37	CYP71	4.5239	0.1132	0.0797	0.5187
Arabidopsis thaliana	AT3G26830.1	CYP71B15	CYP71	1.4125	1.2126	1.6952	0.0752
Arabidopsis thaliana	AT3G44250.1	CYP71B38	CYP71	0.2381	0.3043	0.3012	0.2353
Arabidopsis thaliana	AT3G53280.1	CYP71B5	CYP71	0.0793	1.21	2.1919	0.0895
Arabidopsis thaliana	AT3G53290.1	CYP71B30P	CYP71	0.8637	0.9759	0.977	0.8041
Arabidopsis thaliana	AT3G53300.1	CYP71B31	CYP71	0.018	0.0214	0.0205	0.0159
Arabidopsis thaliana	AT4G13290.1	CYP71A19	CYP71	15.0783	0.2102	0.2185	0.1235
Arabidopsis thaliana	AT4G20240.1	CYP71A27	CYP71	4.8527	1.0748	0.8303	0.6294
Arabidopsis thaliana	AT5G24950.1	CYP71A15	CYP71	0.3932	0.3057	0.2978	0.2018
Arabidopsis thaliana	AT5G25120.1	CYP71B11	CYP71	1.3484	0.9529	2.4108	0.2547
Arabidopsis thaliana	AT5G25130.1	CYP71B12	CYP71	0.3549	3.0368	2.5677	0.2492
Arabidopsis thaliana	AT5G25140.1	CYP71B13	CYP71	1.2808	5.7974	6.0098	0.1659
Arabidopsis thaliana	AT5G25180.1	CYP71B14	CYP71	0.2063	1.2932	0.3064	0.1566
Arabidopsis thaliana	AT5G42590.1	CYP71A16	CYP71	5.4944	0.1538	0.1401	0.1169
Arabidopsis thaliana	AT5G57260.1	CYP71B10	CYP71	0.1341	0.1523	0.1475	0.1109
Arabidopsis thaliana	AT2G28850.1	CYP710A3	CYP710	0.8388	0.88	0.8546	0.7993
Arabidopsis thaliana	AT2G34490.1	CYP710A2	CYP710	1.929	1.7557	0.1654	0.4746
Arabidopsis thaliana	AT2G34500.1	CYP710A1	CYP710	11.9536	0.1124	0.3413	0.0954
Arabidopsis thaliana	AT2G26170.1	CYP711A1	CYP711	2.7417	0.6229	1.6855	1.1118
Arabidopsis thaliana	AT2G42250.1	CYP712A1	CYP712	1.133	0.2649	0.264	0.2173
Arabidopsis thaliana	AT5G24900.1	CYP714A2	CYP714	0.8595	0.623	0.6238	0.5902
Arabidopsis thaliana	AT5G24910.1	CYP714A1	CYP714	0.5857	0.0609	0.0887	0.411
Arabidopsis thaliana	AT5G52400.1	CYP715A1	CYP715	0.7195	0.7539	0.6881	0.7564
Arabidopsis thaliana	AT5G36110.1	CYP716A1	CYP716	1.6407	0.4272	0.4806	0.322
Arabidopsis thaliana	AT5G36140.1	CYP716A2	CYP716	1.3277	0.2941	0.2873	0.2797
Arabidopsis thaliana	AT2G42850.1	CYP718	CYP718	4.1101	0.4167	0.4674	0.4054
Arabidopsis thaliana	AT1G17060.1	CYP72C1	CYP72	1.1464	0.1161	0.1313	0.0989
Arabidopsis thaliana	AT3G14610.1	CYP72A7	CYP72	4.2629	0.6399	0.422	0.5333
Arabidopsis thaliana	AT3G14620.1	CYP72A8	CYP72	0.4023	1.0897	3.4799	0.0294
Arabidopsis thaliana	AT3G14630.1	CYP72A9	CYP72	0.2312	0.2122	0.2616	0.139
Arabidopsis thaliana	AT3G14640.1	CYP72A10	CYP72	0.877	0.9043	1.3905	0.7427
Arabidopsis thaliana	AT3G14650.1	CYP72A11	CYP72	0.3764	0.6962	2.2798	0.5744
Arabidopsis thaliana	AT3G14660.1	CYP72A13	CYP72	2.9476	0.8502	2.1213	0.2369
Arabidopsis thaliana	AT3G14680.1	CYP72A14	CYP72	9.5239	0.1814	0.1808	0.142
Arabidopsis thaliana	AT3G14690.1	CYP72A15	CYP72	3.1539	0.8987	1.7284	0.3177
Arabidopsis thaliana	AT1G73340.1	CYP720A1	CYP720	6.0095	0.4908	0.5	0.4639
Arabidopsis thaliana	AT1G75130.1	CYP721A1	CYP721	1.7018	1.0772	1.4774	0.682
Arabidopsis thaliana	AT1G19630.1	CYP722A1	CYP722	0.6229	2.6985	3.2829	0.6876
Arabidopsis thaliana	AT5G14400.1	CYP724A1	CYP724	0.9543	0.9556	0.9852	0.8669
Arabidopsis thaliana	AT2G30490.1	CYP73A5	CYP73	3.2789	4.8744	0.2336	1.1232
Arabidopsis thaliana	AT2G26710.1	CYP734A1	CYP734	1.3762	0.1412	0.9712	0.9774
Arabidopsis thaliana	AT1G67110.1	CYP735A2	CYP735	6.006	0.6551	0.374	0.3212
Arabidopsis thaliana	AT5G38450.1	CYP735A1	CYP735	1.7004	0.5346	0.5363	0.6264
Arabidopsis thaliana	AT4G15440.1	CYP74B2	CYP74	0.0137	0.0776	2.517	3.3756
Arabidopsis thaliana	AT5G42650.1	CYP74A	CYP74	0.2183	0.294	0.5813	0.1021
Arabidopsis thaliana	AT5G07990.1	CYP75B1	CYP75	0.5114	0.0298	0.0431	2.2114
Arabidopsis thaliana	AT1G33720.1	CYP76C6	CYP76	0.1745	0.1927	1.8336	0.1568
Arabidopsis thaliana	AT2G45550.1	CYP76C4	CYP76	0.7045	0.9521	0.8438	0.6052
Arabidopsis thaliana	AT2G45560.1	CYP76C1	CYP76	0.0691	0.0832	0.3966	0.1551
Arabidopsis thaliana	AT2G45570.1	CYP76C2	CYP76	0.1664	0.22	0.5101	0.2083
Arabidopsis thaliana	AT2G45580.1	CYP76C3	CYP76	0.051	0.0578	0.0475	0.035
Arabidopsis thaliana	AT3G52970.1	CYP76G1	CYP76	0.246	0.3095	0.4033	0.2338
Arabidopsis thaliana	AT3G61040.1	CYP76C7	CYP76	0.039	0.0448	0.0487	0.0438
Arabidopsis thaliana	AT1G11600.1	CYP77B1	CYP77	0.0638	0.0594	0.0613	2.1855
Arabidopsis thaliana	AT3G10560.1	CYP77A7	CYP77	0.7183	0.7961	0.7986	0.7294
Arabidopsis thaliana	AT3G10570.1	CYP77A6	CYP77	0.0125	0.0688	0.0467	3.4725
Arabidopsis thaliana	AT5G04630.1	CYP77A9	CYP77	0.9425	1	1.0054	0.9012
Arabidopsis thaliana	AT5G04660.1	CYP77A4	CYP77	0.1453	0.1642	0.3477	0.359
Arabidopsis thaliana	AT1G01190.1	CYP78A8	CYP78	5.1269	0.1559	0.1477	0.1225
Arabidopsis thaliana	AT1G13710.1	CYP78A5	CYP78	0.0879	0.024	0.0269	1.2466
Arabidopsis thaliana	AT1G74110.1	CYP78A10	CYP78	0.9436	0.9875	0.9834	0.9625
Arabidopsis thaliana	AT2G46660.1	CYP78A6	CYP78	1.6267	0.5448	1.146	1.8114
Arabidopsis thaliana	AT3G61880.1	CYP78A9	CYP78	0.05	0.4061	0.3529	0.0433
Arabidopsis thaliana	AT5G09970.1	CYP78A7	CYP78	0.1426	0.2073	0.1974	7.9995
Arabidopsis thaliana	AT1G16410.1	CYP79F1	CYP79	0.2082	0.7461	2.0153	0.0667
Arabidopsis thaliana	AT1G58260.1	CYP79C2	CYP79	0.9423	0.9604	1.0043	0.8444
Arabidopsis thaliana	AT1G79370.1	CYP79C1	CYP79	0.8343	1.1371	1.0021	0.7172
Arabidopsis thaliana	AT2G22330.1	CYP79B3	CYP79	3.2882	1.0078	1.3259	0.0787
Arabidopsis thaliana	AT4G39950.1	CYP79B2	CYP79	3.2439	0.4701	0.7937	0.1338
Arabidopsis thaliana	AT5G05260.1	CYP79A2	CYP79	0.9083	0.9727	1.0135	0.8513
Arabidopsis thaliana	AT5G35920.1	CYP79A4P	CYP79	0.8835	0.9666	1.0111	0.9034
Arabidopsis thaliana	AT1G66540.1	CYP81D10	CYP81	0.287	0.1654	0.3214	0.1788		CYP81D10P
Arabidopsis thaliana	AT2G23220.1	CYP81D6	CYP81	0.2462	0.2936	0.2964	0.2137
Arabidopsis thaliana	AT3G28740.1	CYP81D11	CYP81	8.4858	0.0343	0.2109	0.0424
Arabidopsis thaliana	AT4G37310.1	CYP81H1	CYP81	1.5263	3.1598	1.5855	0.0957
Arabidopsis thaliana	AT4G37320.1	CYP81D5	CYP81	1.4573	0.6217	0.5478	0.7476
Arabidopsis thaliana	AT4G37330.1	CYP81D4	CYP81	1.1243	0.7787	1.337	1.3479
Arabidopsis thaliana	AT4G37340.1	CYP81D3	CYP81	3.9745	0.641	0.6786	0.5852
Arabidopsis thaliana	AT4G37360.1	CYP81D2	CYP81	0.214	0.252	0.2549	0.2188
Arabidopsis thaliana	AT4G37370.1	CYP81D8	CYP81	1.2898	1.4556	1.1596	0.1186
Arabidopsis thaliana	AT4G37400.1	CYP81F3	CYP81	2.6634	0.4622	4.5357	0.2372
Arabidopsis thaliana	AT4G37410.1	CYP81F4	CYP81	14.0592	0.0105	0.0094	0.0086
Arabidopsis thaliana	AT4G37430.1	CYP81F1	CYP81	0.1594	0.3888	0.368	1.2324
Arabidopsis thaliana	AT5G10610.1	CYP81K1	CYP81	2.014	1.2258	1.7628	0.5551
Arabidopsis thaliana	AT5G36220.1	CYP81D1	CYP81	0.1292	1.9553	5.3377	0.4791
Arabidopsis thaliana	AT5G57220.1	CYP81F2	CYP81	3.178	0.2107	0.2695	0.0473
Arabidopsis thaliana	AT5G67310.1	CYP81G1	CYP81	0.5095	0.6553	1.2427	0.5594
Arabidopsis thaliana	AT2G25160.1	CYP82F1	CYP82	3.9961	0.1174	0.1226	0.1128
Arabidopsis thaliana	AT3G25180.1	CYP82G1	CYP82	0.2847	0.5164	0.5485	0.3262
Arabidopsis thaliana	AT4G31940.1	CYP82C4	CYP82	3.412	0.6032	0.6456	0.2724
Arabidopsis thaliana	AT4G31950.1	CYP82C3	CYP82	0.8636	0.9923	0.9965	0.6683
Arabidopsis thaliana	AT4G31970.1	CYP82C2	CYP82	1.6232	0.8247	0.799	0.454
Arabidopsis thaliana	AT4G13770.1	CYP83A1	CYP83	0.118	1.89	2.9842	0.0494
Arabidopsis thaliana	AT4G31500.1	CYP83B1	CYP83	2.0533	1.2133	2.9587	0.2124
Arabidopsis thaliana	AT4G36220.1	CYP84A1	CYP84	0.1385	5.2633	0.382	0.2174
Arabidopsis thaliana	AT5G04330.1	CYP84A4	CYP84	1.7316	5.5921	1.1093	0.3479
Arabidopsis thaliana	AT3G30180.1	CYP85A2	CYP85	0.2706	1.0798	0.3658	0.9882
Arabidopsis thaliana	AT5G38970.1	CYP85A1	CYP85	0.6957	0.8837	0.7523	0.7668
Arabidopsis thaliana	AT1G01600.1	CYP86A4	CYP86	0.0816	0.1744	0.0344	2.8831
Arabidopsis thaliana	AT1G13140.1	CYP86C3	CYP86	0.0606	0.0555	0.0582	6.2137
Arabidopsis thaliana	AT1G13150.1	CYP86C4	CYP86	0.1271	0.1285	0.1234	0.619
Arabidopsis thaliana	AT1G24540.1	CYP86C1	CYP86	0.1204	0.1193	0.1179	0.0978
Arabidopsis thaliana	AT1G63710.1	CYP86A7	CYP86	0.0316	0.0548	0.0559	4.3403
Arabidopsis thaliana	AT2G45970.1	CYP86A8	CYP86	0.6215	0.1499	0.1943	2.1538
Arabidopsis thaliana	AT3G26125.1	CYP86C2	CYP86	0.2884	1.2506	0.253	0.5823
Arabidopsis thaliana	AT4G00360.1	CYP86A2	CYP86	0.4243	1.5466	1.7056	0.0267
Arabidopsis thaliana	AT5G08250.1	CYP86B2	CYP86	0.7275	0.315	0.2845	5.8912
Arabidopsis thaliana	AT5G23190.1	CYP86B1	CYP86	1.2867	0.0582	0.0689	0.9574
Arabidopsis thaliana	AT5G58860.1	CYP86A1	CYP86	5.769	0.0467	0.0468	0.0435
Arabidopsis thaliana	AT1G12740.1	CYP87A2	CYP87	9.6518	0.2316	0.2499	0.1813
Arabidopsis thaliana	AT1G05160.1	CYP88A3	CYP88	0.3355	0.5842	0.7427	0.7386
Arabidopsis thaliana	AT2G32440.1	CYP88A4	CYP88	0.2022	0.7259	0.9544	1.2904
Arabidopsis thaliana	AT1G64900.1	CYP89A2	CYP89	0.0635	0.8841	2.9209	0.4697
Arabidopsis thaliana	AT1G64930.1	CYP89A7	CYP89	0.9674	0.8957	0.9006	0.8983
Arabidopsis thaliana	AT1G64940.1	CYP89A6	CYP89	0.7489	1.3215	1.2383	0.4637
Arabidopsis thaliana	AT1G64950.1	CYP89A5	CYP89	1.3269	0.5005	1.9808	0.5795
Arabidopsis thaliana	AT2G12190.1	CYP89A4	CYP89	0.4649	0.4659	1.2078	0.9415
Arabidopsis thaliana	AT3G03470.1	CYP89A9	CYP89	0.1715	2.4327	5.3789	0.1609
Arabidopsis thaliana	AT5G61320.1	CYP89A3	CYP89	0.7035	0.9139	0.8446	1.9302
Arabidopsis thaliana	AT3G13730.1	CYP90D1	CYP90	2.7111	8.6158	1.6138	0.1949
Arabidopsis thaliana	AT3G50660.1	CYP90B1	CYP90	0.7626	0.2545	0.4129	0.4461
Arabidopsis thaliana	AT4G36380.1	CYP90C1	CYP90	1.6649	0.7308	0.1545	0.2328
Arabidopsis thaliana	AT5G05690.1	CYP90A1	CYP90	0.3236	0.6183	1.7755	0.6278
Arabidopsis thaliana	AT5G06900.1	CYP93D1	CYP93	0.7248	0.6905	0.7028	0.4582
Arabidopsis thaliana	AT1G34540.1	CYP94D1	CYP94	0.9028	1.0008	1.0719	0.6549
Arabidopsis thaliana	AT2G27690.1	CYP94C1	CYP94	0.0619	1.0493	0.2019	0.0502
Arabidopsis thaliana	AT3G01900.1	CYP94B2	CYP94	0.8812	0.8751	0.9039	0.8059
Arabidopsis thaliana	AT3G48520.1	CYP94B3	CYP94	0.7322	0.2106	0.9908	0.1305
Arabidopsis thaliana	AT3G56630.1	CYP94D2	CYP94	0.5816	1.0891	2.4511	0.4601
Arabidopsis thaliana	AT5G63450.1	CYP94B1	CYP94	2.33	0.6537	0.1915	0.1215
Arabidopsis thaliana	AT1G47620.1	CYP96A8	CYP96	0.9726	1.0496	1.0078	0.6646
Arabidopsis thaliana	AT1G57750.1	CYP96A15	CYP96	0.0115	6.2678	0.0125	0.4954
Arabidopsis thaliana	AT1G65340.1	CYP96A3	CYP96	0.8141	0.9456	1.0372	0.7377
Arabidopsis thaliana	AT1G66030.1	CYP96A14P	CYP96	0.964	0.9748	0.9825	0.9047
Arabidopsis thaliana	AT2G21910.1	CYP96A5	CYP96	0.7444	0.9349	1.1396	0.7228
Arabidopsis thaliana	AT2G23180.1	CYP96A1	CYP96	0.1893	0.1894	0.339	1.0387
Arabidopsis thaliana	AT4G32170.1	CYP96A2	CYP96	0.3881	0.4632	0.4182	0.3413
Arabidopsis thaliana	AT4G39480.1	CYP96A9	CYP96	0.025	0.1688	0.0306	0.3603
Arabidopsis thaliana	AT4G39490.1	CYP96A10	CYP96	0.5293	0.5874	0.5843	0.5116
Arabidopsis thaliana	AT4G39500.1	CYP96A11	CYP96	0.6648	0.8229	0.7812	0.6365
Arabidopsis thaliana	AT4G39510.1	CYP96A12	CYP96	0.2407	0.4694	0.2986	0.6648
Arabidopsis thaliana	AT5G02900.1	CYP96A13	CYP96	0.7723	1.0501	0.9591	0.7245
Arabidopsis thaliana	AT5G51900.1	CYP96A6P	CYP96	0.7821	0.9983	1.297	0.7136
Arabidopsis thaliana	AT5G52320.1	CYP96A4	CYP96	0.2088	0.9304	1.4938	0.7279
Arabidopsis thaliana	AT1G31800.1	CYP97A3	CYP97	0.2366	0.6971	1.5294	0.653
Arabidopsis thaliana	AT3G53130.1	CYP97C1	CYP97	0.0928	0.5472	1.0578	1.0299
Arabidopsis thaliana	AT4G15110.1	CYP97B3	CYP97	0.2809	0.412	1.1205	0.8657
Arabidopsis thaliana	AT1G74540.1	CYP98A8	CYP98	0.0634	0.0689	0.0694	3.2949
Arabidopsis thaliana	AT1G74550.1	CYP98A9	CYP98	0.2308	0.2971	0.2761	1.4589
Arabidopsis thaliana	AT2G40890.1	CYP98A3	CYP98	2.0172	5.1193	0.4737	0.6976

## Sheet: Exp_values_of_RNA-Seq_Bra
Species	Gene Model	Family	Root	Stem	Leaf	Flower
Brassica rapa	Bra016820	CYP51	0.943764	0.48457	0.118211	0.583464
Brassica rapa	Bra019839	CYP51	72.1449	109.432	26.2472	34.1039
Brassica rapa	Bra009868	CYP701	10.6979	12.045	4.18993	13.4826
Brassica rapa	Bra012792	CYP702	2.29108	0	0	0.428753
Brassica rapa	Bra039554	CYP702	2.04842	1.16861	0	0.0562842
Brassica rapa	Bra000390	CYP704	0	0	0.96228	0.738826
Brassica rapa	Bra000391	CYP704	0.586863	12.8199	20.3683	0.738826
Brassica rapa	Bra004918	CYP704	5.23863	6.36756	5.51714	7.34982
Brassica rapa	Bra004923	CYP704	0.515319	0.117594	0.286872	0.22655
Brassica rapa	Bra000845	CYP705	0	0	0	2.08491
Brassica rapa	Bra001330	CYP705	0.271579	0.309869	0.120948	0.20894
Brassica rapa	Bra001774	CYP705	0.100993	2.3853	4.85756	6.49345
Brassica rapa	Bra001775	CYP705	0.0532474	0	0	0
Brassica rapa	Bra013130	CYP705	1.45691	0	0	0
Brassica rapa	Bra014143	CYP705	0.21466	0.881728	0.215098	0
Brassica rapa	Bra018856	CYP705	1.47941	0	0	0
Brassica rapa	Bra026508	CYP705	0.269382	0	0.0539862	0.0532927
Brassica rapa	Bra027331	CYP705	3.16717	0	0	0
Brassica rapa	Bra030126	CYP705	0.053665	0	0	0
Brassica rapa	Bra030484	CYP705	0.0636492	0	0	0.0629598
Brassica rapa	Bra032114	CYP705	0.0515427	0	0.0516478	0
Brassica rapa	Bra035813	CYP705	0.0885733	0.818594	0.133131	0
Brassica rapa	Bra035814	CYP705	0.108824	0.670499	0.436183	0
Brassica rapa	Bra039930	CYP705	3.83936	10.0255	1.9236	1.89889
Brassica rapa	Bra000768	CYP706	0	0.0555215	3.42134	0.536093
Brassica rapa	Bra000769	CYP706	0	1.25019	30.9261	7.93324
Brassica rapa	Bra013634	CYP706	41.2101	38.6509	40.2754	0.928207
Brassica rapa	Bra018471	CYP706	8.36427	4.5664	7.79782	8.27367
Brassica rapa	Bra019366	CYP706	54.244	5.34292	10.949	1.18379
Brassica rapa	Bra020836	CYP706	75.5963	171.35	61.9274	11.8989
Brassica rapa	Bra029445	CYP706	0	0	0.106298	0.0524665
Brassica rapa	Bra033755	CYP706	0.596278	0	0	0
Brassica rapa	Bra001741	CYP707	0.180854	0.123811	0.0604075	0.149008
Brassica rapa	Bra012551	CYP707	9.53242	29.7866	36.3909	10.7018
Brassica rapa	Bra013386	CYP707	1.12314	0	0.118466	20.1145
Brassica rapa	Bra021965	CYP707	180.854	109.865	42.6334	1.10752
Brassica rapa	Bra022407	CYP707	0.843983	11.143	2.23508	14.3413
Brassica rapa	Bra025083	CYP707	29.2867	2.8044	1.16454	0.114958
Brassica rapa	Bra027602	CYP707	112.846	68.0059	25.9568	0.173915
Brassica rapa	Bra040762	CYP707	0	1.04739	13.1731	3.30702
Brassica rapa	Bra005843	CYP708	0	0	0.10776	20.1051
Brassica rapa	Bra014144	CYP708	0.657338	0	0	0
Brassica rapa	Bra028769	CYP708	0	0	0.133455	0
Brassica rapa	Bra032183	CYP708	0	0.698263	0	0.112102
Brassica rapa	Bra032184	CYP708	0.128193	0	0	0
Brassica rapa	Bra039931	CYP708	4.00524	0	0.243237	0.0600282
Brassica rapa	Bra003909	CYP709	0	0	0	0.505507
Brassica rapa	Bra004491	CYP709	15.1029	0.431556	3.15835	3.53348
Brassica rapa	Bra004492	CYP709	1.2018	0	0.185304	0.731695
Brassica rapa	Bra007988	CYP709	0	0	0	0.544723
Brassica rapa	Bra025280	CYP709	4.02827	0.567587	0.712337	0
Brassica rapa	Bra025281	CYP709	13.2126	16.9596	6.40967	1.141
Brassica rapa	Bra003019	CYP71	0.165206	0.113099	0.0551811	0
Brassica rapa	Bra003129	CYP71	2.45831	0	0	0
Brassica rapa	Bra006987	CYP71	0.115971	0	0.0290519	75.25
Brassica rapa	Bra006988	CYP71	0	0	0.0547405	183.667
Brassica rapa	Bra009786	CYP71	5.17795	0	0	0
Brassica rapa	Bra009817	CYP71	0.110137	17.4172	21.2999	9.64159
Brassica rapa	Bra011276	CYP71	0	0	0.201654	0
Brassica rapa	Bra011280	CYP71	0	0	0	0.0527733
Brassica rapa	Bra012517	CYP71	0	0	0	0.190653
Brassica rapa	Bra013449	CYP71	7.78885	12.6639	9.91852	3.31721
Brassica rapa	Bra016740	CYP71	1.08824	0.335249	1.47212	98.7643
Brassica rapa	Bra016743	CYP71	4.95148	0.2235	0.218091	2.69112
Brassica rapa	Bra019538	CYP71	24.5476	4.0564	13.967	0.44656
Brassica rapa	Bra019808	CYP71	79.7678	13.6335	1.14498	6.18959
Brassica rapa	Bra019809	CYP71	23.975	2.6556	0.323917	0.426342
Brassica rapa	Bra020467	CYP71	0.0552912	0	0	0
Brassica rapa	Bra020484	CYP71	0	0	1.1588	0.326834
Brassica rapa	Bra020488	CYP71	2.31289	0.339297	0.165543	0.108945
Brassica rapa	Bra020489	CYP71	0	2.94057	2.15206	1.85206
Brassica rapa	Bra022813	CYP71	0.175443	0	0	0
Brassica rapa	Bra024001	CYP71	0	0	0	0.141004
Brassica rapa	Bra024002	CYP71	0	0.311392	0.0895506	0.072581
Brassica rapa	Bra024465	CYP71	0	0	2.6171	0.43058
Brassica rapa	Bra025189	CYP71	0	0.11175	0.0545228	2.93326
Brassica rapa	Bra025190	CYP71	0	0.389447	0.190011	0.718947
Brassica rapa	Bra025191	CYP71	0	1.08884	0.699551	1.21551
Brassica rapa	Bra025192	CYP71	0.109258	4.48677	3.09277	1.56708
Brassica rapa	Bra025193	CYP71	0.0545202	0	0.0546315	0
Brassica rapa	Bra025194	CYP71	0	0	3.06547	1.13478
Brassica rapa	Bra025196	CYP71	0.516399	13.2571	10.3491	0.957761
Brassica rapa	Bra025198	CYP71	0.0546291	8.97567	6.02145	1.45901
Brassica rapa	Bra025199	CYP71	0	0	0	0.0671779
Brassica rapa	Bra026930	CYP71	9.64386	0.11065	0.0539862	0
Brassica rapa	Bra026933	CYP71	3.40718	1.26186	0.0559694	0.0552504
Brassica rapa	Bra026934	CYP71	9.57173	0.307159	2.99727	10.2077
Brassica rapa	Bra026936	CYP71	39.1547	10.0949	11.4178	53.5377
Brassica rapa	Bra026937	CYP71	1.72065	0	0.431041	9.94616
Brassica rapa	Bra029893	CYP71	0.0589853	0	0	0
Brassica rapa	Bra029897	CYP71	0.553534	0	0	0
Brassica rapa	Bra029898	CYP71	0	0	0.123258	0
Brassica rapa	Bra030216	CYP71	0.0271413	1.06149	1.17862	0
Brassica rapa	Bra030217	CYP71	3.23744	0.167492	1.34219	0
Brassica rapa	Bra033509	CYP71	14.6621	0.669168	0	0
Brassica rapa	Bra034235	CYP71	0	0	0.492664	0
Brassica rapa	Bra034236	CYP71	0.0388767	0.079844	1.71406	2.69189
Brassica rapa	Bra034237	CYP71	0	6.17077	24.469	15.7789
Brassica rapa	Bra034239	CYP71	0.0859329	0	0	0
Brassica rapa	Bra036342	CYP71	0.0639466	0.525329	9.41933	1.89762
Brassica rapa	Bra036343	CYP71	0	0	1.83445	0.905442
Brassica rapa	Bra036344	CYP71	5.63667	12.2196	11.7356	3.03561
Brassica rapa	Bra036345	CYP71	0.0546291	37.3612	14.9442	4.0528
Brassica rapa	Bra036346	CYP71	1.08036	0.739607	0.72171	0.498708
Brassica rapa	Bra036897	CYP71	0.395835	0	0	0.0559353
Brassica rapa	Bra037219	CYP71	0	0.11175	0.0545228	9.31129
Brassica rapa	Bra039236	CYP71	17.6021	66.7906	46.0847	49.421
Brassica rapa	Bra040819	CYP71	71.1159	45.8259	31.2248	2.28324
Brassica rapa	Bra040821	CYP71	3.2103	0.782249	0.38166	0.376757
Brassica rapa	Bra005420	CYP710	0.274791	0.112872	0.936194	0
Brassica rapa	Bra021916	CYP710	2.01725	1.90353	0.38242	1.18645
Brassica rapa	Bra000558	CYP711	10.1863	2.5358	1.95893	8.39661
Brassica rapa	Bra016888	CYP712	28.5293	0.108305	0.052842	0
Brassica rapa	Bra028714	CYP712	15.6395	0	0	0
Brassica rapa	Bra009803	CYP714	2.71642	0	0	0.25349
Brassica rapa	Bra022588	CYP715	0.105469	0.541524	1.16252	0
Brassica rapa	Bra029117	CYP715	7.75196	0.324914	0.105684	0
Brassica rapa	Bra004714	CYP718	0.672094	0	0	0.0738682
Brassica rapa	Bra001561	CYP72	0	0	0.965663	0.953433
Brassica rapa	Bra001562	CYP72	0	0	0.05346	0.369413
Brassica rapa	Bra001563	CYP72	0.18006	0	18.6438	25.1848
Brassica rapa	Bra001564	CYP72	0	0	0.0854361	0.0843387
Brassica rapa	Bra016621	CYP72	0.369854	0.271156	0	6.50667
Brassica rapa	Bra018806	CYP72	8.08239	1.42417	20.9289	2.90253
Brassica rapa	Bra021570	CYP72	112.192	22.1964	33.1632	9.62703
Brassica rapa	Bra021572	CYP72	2.34745	0.328714	35.2834	0.105547
Brassica rapa	Bra026005	CYP72	6.36859	1.83764	0.210961	13.9529
Brassica rapa	Bra026692	CYP72	3.05221	0.21568	0	0.234221
Brassica rapa	Bra027319	CYP72	19.6866	4.82114	153.014	30.028
Brassica rapa	Bra027320	CYP72	3.68123	12.7103	40.2019	18.2068
Brassica rapa	Bra027321	CYP72	19.3131	22.7906	5.50638	17.3624
Brassica rapa	Bra027323	CYP72	0.212164	0.108934	5.79326	1.20673
Brassica rapa	Bra027324	CYP72	14.5538	1.83627	0.647051	0.884408
Brassica rapa	Bra040985	CYP72	5.17745	0.487668	0	1.82899
Brassica rapa	Bra015998	CYP720	2.7143	0.69682	0.453306	0.279677
Brassica rapa	Bra015865	CYP721	10.7268	12.7971	5.84856	44.471
Brassica rapa	Bra016499	CYP722	4.79933	16.1171	0.974822	0.19246
Brassica rapa	Bra008760	CYP724	2.32261	0.128922	0.377408	0.0620934
Brassica rapa	Bra023464	CYP724	0	0	0	0.187571
Brassica rapa	Bra016822	CYP73	0.667541	0.979271	0	0.18866
Brassica rapa	Bra018311	CYP73	164.431	75.9837	73.6572	13.5899
Brassica rapa	Bra021636	CYP73	13.3866	10.4422	20.2434	49.5167
Brassica rapa	Bra021637	CYP73	63.5819	40.4358	80.2693	11.3962
Brassica rapa	Bra022802	CYP73	1.84633	22.9748	6.09444	1.7189
Brassica rapa	Bra022803	CYP73	45.4891	19.107	35.0129	6.74143
Brassica rapa	Bra012046	CYP734	6.27973	1.50467	0.209751	1.34587
Brassica rapa	Bra028182	CYP735	9.87369	0.118587	0	0.62827
Brassica rapa	Bra034021	CYP735	6.72104	0.996129	0.347152	0.0685385
Brassica rapa	Bra034022	CYP735	1.13096	0	0	0
Brassica rapa	Bra012788	CYP74	1.28468	201.439	58.544	154.867
Brassica rapa	Bra035320	CYP74	86.2903	222.826	46.8295	14.609
Brassica rapa	Bra009312	CYP75	0.427643	5.05013	102.951	36.5905
Brassica rapa	Bra014459	CYP76	0	0	0	0.77521
Brassica rapa	Bra004921	CYP76	1.33638	1.86635	0.749902	266.021
Brassica rapa	Bra014461	CYP76	0.109477	1.6863	0.3291	2.05753
Brassica rapa	Bra014462	CYP76	2.0759	23.0002	1.09481	0.0540373
Brassica rapa	Bra014953	CYP76	0.174697	0.478384	0.175053	0
Brassica rapa	Bra019636	CYP76	4.60564	0	0	0
Brassica rapa	Bra021482	CYP76	5.01126	10.5118	3.39057	5.33828
Brassica rapa	Bra039327	CYP76	0	0.97111	7.06525	2.36611
Brassica rapa	Bra039328	CYP76	0.10733	0.661296	0.645294	7.64406
Brassica rapa	Bra039329	CYP76	0	13.634	14.9962	6.45137
Brassica rapa	Bra039330	CYP76	0	6.3065	15.3848	2.11299
Brassica rapa	Bra005811	CYP77	1.03177	1.33834	0.163244	0.966882
Brassica rapa	Bra009437	CYP77	0	0	0	0.108075
Brassica rapa	Bra016828	CYP77	0.64272	10.67	0.805039	10.6754
Brassica rapa	Bra029852	CYP77	0.211754	5.43618	0.106093	5.60306
Brassica rapa	Bra031773	CYP77	0.2678	59.2902	9.0701	36.3176
Brassica rapa	Bra004517	CYP78	3.82858	0.318772	0.259215	0.614126
Brassica rapa	Bra007636	CYP78	9.55084	0	0.051454	2.94527
Brassica rapa	Bra009070	CYP78	0	10.4015	1.28154	2.58076
Brassica rapa	Bra015934	CYP78	0.0515427	0	0	0
Brassica rapa	Bra026892	CYP78	7.58487	5.01098	0.106298	0.157399
Brassica rapa	Bra032624	CYP78	8.69674	0.210131	0	0
Brassica rapa	Bra033278	CYP78	32.4754	1.99252	3.27463	0
Brassica rapa	Bra039267	CYP78	12.8033	0.212917	0.363589	0.564015
Brassica rapa	Bra040720	CYP78	8.62896	36.4224	0.318278	0
Brassica rapa	Bra009100	CYP79	0	0.534317	0	0
Brassica rapa	Bra010644	CYP79	1.5293	14.2911	1.53242	0
Brassica rapa	Bra011821	CYP79	50.4586	110.033	41.7728	5.43545
Brassica rapa	Bra016907	CYP79	0.0518355	0.425834	0.83106	0
Brassica rapa	Bra017871	CYP79	24.0869	32.8757	7.94414	0.599396
Brassica rapa	Bra026058	CYP79	440.284	23.8971	2.12911	0.650546
Brassica rapa	Bra028764	CYP79	0	0	0	0.459725
Brassica rapa	Bra030246	CYP79	22.2878	82.1453	17.3423	1.84134
Brassica rapa	Bra000572	CYP81	0	0	0	0.108291
Brassica rapa	Bra002747	CYP81	1.23205	0	0.529099	0
Brassica rapa	Bra006830	CYP81	0.166209	0	0	0.274015
Brassica rapa	Bra009019	CYP81	2.73692	1.85453	2.35842	1.9221
Brassica rapa	Bra009020	CYP81	0.412121	0.959008	0.275351	0.815443
Brassica rapa	Bra010597	CYP81	0.165206	0.226198	0	0.0544723
Brassica rapa	Bra010598	CYP81	1.49872	23.5682	2.89547	0
Brassica rapa	Bra011755	CYP81	5.69747	0.546791	2.88122	33.2878
Brassica rapa	Bra011756	CYP81	1.26319	0	0	0
Brassica rapa	Bra011757	CYP81	0	1.56139	4.51642	3.22294
Brassica rapa	Bra011758	CYP81	4.26959	0.786942	0.16455	0.108291
Brassica rapa	Bra011759	CYP81	199.298	48.874	14.6412	0.215719
Brassica rapa	Bra011761	CYP81	0	0	0	21.4303
Brassica rapa	Bra011762	CYP81	5.0303	0.555436	0.216798	7.11595
Brassica rapa	Bra012150	CYP81	44.9597	11.1074	7.55419	0.270187
Brassica rapa	Bra012151	CYP81	3.73739	24.0901	15.6138	0.511879
Brassica rapa	Bra012152	CYP81	0	1.91498	3.35255	0.976571
Brassica rapa	Bra017817	CYP81	0.555719	0.427996	1.39213	0.755837
Brassica rapa	Bra017818	CYP81	10.77	9.12132	1.1682	11.3123
Brassica rapa	Bra017819	CYP81	36.06	38.3533	19.4268	132.803
Brassica rapa	Bra020459	CYP81	3.4904	0.227571	0	0
Brassica rapa	Bra025351	CYP81	0	1.36192	1.26856	0.715578
Brassica rapa	Bra032090	CYP81	2.71366	107.643	15.6936	0.153386
Brassica rapa	Bra033056	CYP81	12.9197	1.00976	5.25509	10.4292
Brassica rapa	Bra033057	CYP81	0.141078	13.7628	7.81038	57.2155
Brassica rapa	Bra037119	CYP81	7.57319	14.3962	2.36483	48.3267
Brassica rapa	Bra039047	CYP81	5.1249	0.44789	1.66619	2.42684
Brassica rapa	Bra039188	CYP81	0	1.13066	0.0788074	0
Brassica rapa	Bra039189	CYP81	0.0549582	0	0.330422	0
Brassica rapa	Bra039495	CYP81	7.68735	29.8966	9.94292	6.04013
Brassica rapa	Bra010214	CYP82	0.260163	0.32059	0.312833	0.051469
Brassica rapa	Bra013227	CYP82	0.0609558	0.250379	9.5285	3.97951
Brassica rapa	Bra024133	CYP82	39.5149	0	0.0550703	0
Brassica rapa	Bra038167	CYP82	0.444124	0	0	0
Brassica rapa	Bra005870	CYP83	0	0	0	0.163089
Brassica rapa	Bra009148	CYP83	0.60454	67.0458	18.3384	0.869806
Brassica rapa	Bra009149	CYP83	15.3357	91.7294	33.6503	7.58479
Brassica rapa	Bra016908	CYP83	451.455	119.013	19.7918	0.269112
Brassica rapa	Bra032734	CYP83	557.524	84.6511	43.8691	22.0033
Brassica rapa	Bra034941	CYP83	267.068	450.693	119.189	33.895
Brassica rapa	Bra011671	CYP84	8.91965	12.001	73.6676	30.0585
Brassica rapa	Bra017752	CYP84	7.52627	46.9647	41.9791	23.974
Brassica rapa	Bra024479	CYP84	0.159432	0	0	0
Brassica rapa	Bra033594	CYP84	0.464869	1.67079	0.232909	0.74723
Brassica rapa	Bra020747	CYP85	0.709352	2.9137	0.473866	4.88223
Brassica rapa	Bra025409	CYP85	1.17464	3.61868	1.41245	10.1375
Brassica rapa	Bra025427	CYP85	0.763517	1.80934	0	1.68478
Brassica rapa	Bra036203	CYP85	0.352393	0.120623	0	0.697151
Brassica rapa	Bra004951	CYP86	2.79277	9.17717	9.10774	6.02732
Brassica rapa	Bra006743	CYP86	30.5047	0	0	0
Brassica rapa	Bra008519	CYP86	0.443026	0.202195	1.23314	0.340843
Brassica rapa	Bra013024	CYP86	4.91367	0	0	0.097209
Brassica rapa	Bra017333	CYP86	0.101934	0.104674	0.102141	2.92405
Brassica rapa	Bra029361	CYP86	0.984502	0	0	0
Brassica rapa	Bra032642	CYP86	0.509668	0.209349	0.102141	0.352903
Brassica rapa	Bra033251	CYP86	2.16591	11.5251	17.6092	4.18751
Brassica rapa	Bra037336	CYP86	3.86101	6.72514	39.3744	5.75295
Brassica rapa	Bra019782	CYP87	0	0.117841	0	0
Brassica rapa	Bra026956	CYP87	0.491662	0	0	0
Brassica rapa	Bra005596	CYP88	0.837832	2.40901	6.43648	13.5364
Brassica rapa	Bra015394	CYP88	0.33445	0.801367	0.781975	1.599
Brassica rapa	Bra001078	CYP89	0.162912	3.23431	2.28542	77.9415
Brassica rapa	Bra008510	CYP89	67.6686	6.41769	26.7772	86.8672
Brassica rapa	Bra009126	CYP90	1.39268	7.95896	10.1327	6.82807
Brassica rapa	Bra011678	CYP90	1.91318	1.63719	0.798786	19.24
Brassica rapa	Bra017757	CYP90	2.67433	1.57749	2.45171	7.99236
Brassica rapa	Bra021505	CYP90	2.55372	1.93828	0.890061	2.58097
Brassica rapa	Bra027405	CYP90	1.38286	0.946697	0.0577368	0.797932
Brassica rapa	Bra030023	CYP90	12.1504	1.51238	1.90622	28.6205
Brassica rapa	Bra036097	CYP90	0.323895	0.110868	0.108185	1.36158
Brassica rapa	Bra028715	CYP93	6.17604	0	0	0
Brassica rapa	Bra003246	CYP94	0.645499	1.06057	1.48768	2.93713
Brassica rapa	Bra003247	CYP94	0	0	1.20429	0.0540373
Brassica rapa	Bra007259	CYP94	1.55129	0.682714	1.16584	0.383621
Brassica rapa	Bra012006	CYP94	15.5532	72.5766	105.46	2.12015
Brassica rapa	Bra018051	CYP94	59.0569	47.895	11.2513	0
Brassica rapa	Bra019551	CYP94	0.0544119	0	0.109046	0
Brassica rapa	Bra029224	CYP94	3.09437	0.328714	2.45916	0
Brassica rapa	Bra035844	CYP94	0	0	0	0.0573574
Brassica rapa	Bra040552	CYP94	1.7765	0	0	0.0549142
Brassica rapa	Bra008199	CYP96	0	0.964981	4.17849	0.0580959
Brassica rapa	Bra010675	CYP96	0.602122	0	0	0
Brassica rapa	Bra010678	CYP96	0.573449	0.214134	0.26119	0.0515671
Brassica rapa	Bra010679	CYP96	0.260163	0	0	0
Brassica rapa	Bra010680	CYP96	0.0940521	0	0	0
Brassica rapa	Bra011859	CYP96	0	0	0	0.0537157
Brassica rapa	Bra025289	CYP96	0	1.81323	4.58926	0.163746
Brassica rapa	Bra027897	CYP96	0	0	0.0531436	46.9121
Brassica rapa	Bra027898	CYP96	0	0.113099	0.0567908	23.2213
Brassica rapa	Bra027899	CYP96	0	0	0	2.23336
Brassica rapa	Bra027902	CYP96	0	1.76022	1.74717	0.526251
Brassica rapa	Bra027904	CYP96	0.0549582	0.451487	4.79085	0.108726
Brassica rapa	Bra027906	CYP96	0	0.184755	1.65385	0
Brassica rapa	Bra027907	CYP96	0	10.7647	6.76812	0.208787
Brassica rapa	Bra028207	CYP96	0.829369	0	0	0
Brassica rapa	Bra028210	CYP96	0	0	0	0.11848
Brassica rapa	Bra029120	CYP96	0.054848	0	0	0.0542539
Brassica rapa	Bra033621	CYP96	0	0	0	10.0815
Brassica rapa	Bra033622	CYP96	0	0.220001	0	110.622
Brassica rapa	Bra033623	CYP96	0.053041	0.217869	0.0531492	0.472198
Brassica rapa	Bra033624	CYP96	0.698787	0	0.058351	0
Brassica rapa	Bra033626	CYP96	0	0	0	11.6324
Brassica rapa	Bra035502	CYP96	0	8.27336	6.58912	3.92613
Brassica rapa	Bra038413	CYP96	0.335818	0	0	0.719724
Brassica rapa	Bra039187	CYP96	0.105877	5.9798	1.90967	2.67062
Brassica rapa	Bra027585	CYP97	0	0.851669	0.801309	1.05464
Brassica rapa	Bra038092	CYP97	5.30971	34.4994	37.1954	13.8945
Brassica rapa	Bra038437	CYP97	2.46071	17.1209	38.1685	51.0158
Brassica rapa	Bra000211	CYP98	50.4367	37.6575	29.6341	7.9782
Brassica rapa	Bra004591	CYP98	0.0538763	0	0	0.266464
Brassica rapa	Bra016964	CYP98	2.27153	2.04814	0.888259	1.04126

## Sheet: Exp_values_of_RNA-Seq_Bol
Species	Gene Model	Family	Root	Stem	Leaf	Flower
Brassica oleracea	Bol000378	CYP51	0.0489174	0	0	0
Brassica oleracea	Bol002313	CYP51	0.310329	0.622526	0.666988	0.563017
Brassica oleracea	Bol006277	CYP51	20.3244	24.7944	35.9256	11.0548
Brassica oleracea	Bol036635	CYP51	41.3983	58.5112	83.7878	24.748
Brassica oleracea	Bol022319	CYP701	18.4038	28.4174	37.9057	27.6061
Brassica oleracea	Bol003876	CYP702	3.79847	0.101597	0.2512	0.501193
Brassica oleracea	Bol040704	CYP703	0	0	0	1.91551
Brassica oleracea	Bol023932	CYP704	0	0	0	0.139081
Brassica oleracea	Bol029552	CYP704	0.047487	3.04831	0.282637	8.55272
Brassica oleracea	Bol030189	CYP704	11.1812	1.90892	2.83189	1.08295
Brassica oleracea	Bol004752	CYP705	0.323947	4.02903	0.899778	16.7341
Brassica oleracea	Bol026671	CYP705	0	0	3.33505	0
Brassica oleracea	Bol041944	CYP705	0	0	0	0.0454
Brassica oleracea	Bol006362	CYP706	0.140814	0	0.0465616	0.0464497
Brassica oleracea	Bol010650	CYP706	83.6157	4.42142	76.6391	0.872458
Brassica oleracea	Bol020088	CYP706	0	1.88863	1.86786	2.32922
Brassica oleracea	Bol028535	CYP706	27.8874	3.25788	25.7765	0.183675
Brassica oleracea	Bol030534	CYP706	0	1.42379	2.99797	1.63133
Brassica oleracea	Bol033080	CYP706	0.0468478	0	0	2.41074
Brassica oleracea	Bol042046	CYP706	227.075	0	1.01072	0.274989
Brassica oleracea	Bol045213	CYP706	5.2774	6.80564	7.15149	6.76126
Brassica oleracea	Bol003615	CYP707	0	1.16353	0.0575369	8.43758
Brassica oleracea	Bol005615	CYP707	5.22765	0.550492	0	0
Brassica oleracea	Bol009338	CYP707	0.104106	0	0	41.2607
Brassica oleracea	Bol017575	CYP707	0	2.48397	0.300815	1.80055
Brassica oleracea	Bol018079	CYP707	0	8.05521	0.955997	34.2272
Brassica oleracea	Bol022856	CYP707	19.8611	44.6402	0.205227	0.3071
Brassica oleracea	Bol024384	CYP707	16.0324	5.53423	2.8916	0.669649
Brassica oleracea	Bol032060	CYP707	30.8993	48.5508	0.732287	1.09579
Brassica oleracea	Bol033265	CYP707	0	9.36736	0.111619	0.278376
Brassica oleracea	Bol015404	CYP708	0	0.372634	0.157944	4.35929
Brassica oleracea	Bol044728	CYP708	0.152573	0.0510107	0.0504499	0.100657
Brassica oleracea	Bol042895	CYP709	1.44432	0.289733	0	0.381144
Brassica oleracea	Bol004888	CYP709	7.1072	1.68835	0	12.5858
Brassica oleracea	Bol042896	CYP709	0.89125	0.397303	0	0
Brassica oleracea	Bol042897	CYP709	0	3.01307	8.89327	1.48639
Brassica oleracea	Bol042898	CYP709	0.343918	0.229968	1.4215	0.113446
Brassica oleracea	Bol042899	CYP709	13.9072	3.65108	4.35164	8.58999
Brassica oleracea	Bol002203	CYP71	0	0.0568236	0	0.0560637
Brassica oleracea	Bol004022	CYP71	1.92322	0	0	0
Brassica oleracea	Bol004024	CYP71	5.94589	3.82145	5.61189	0.856897
Brassica oleracea	Bol004621	CYP71	0.150067	0	0	0
Brassica oleracea	Bol005275	CYP71	0	0.605805	0	2.68967
Brassica oleracea	Bol005406	CYP71	0.29781	0	0	0
Brassica oleracea	Bol006366	CYP71	0	0	0	15.9171
Brassica oleracea	Bol007459	CYP71	0	0	0	0.0560637
Brassica oleracea	Bol012494	CYP71	0.115181	3.5236	0.114258	1.82373
Brassica oleracea	Bol014363	CYP71	0.0947893	0	0.0940291	0
Brassica oleracea	Bol014716	CYP71	6.49287	0.0504838	0	0.249043
Brassica oleracea	Bol016416	CYP71	0	1.77345	0.243604	2.7704
Brassica oleracea	Bol016417	CYP71	1.37244	0	0.72934	2.03724
Brassica oleracea	Bol016421	CYP71	0.343111	0.688286	2.82012	1.6977
Brassica oleracea	Bol017993	CYP71	0.107791	0	0	0.10667
Brassica oleracea	Bol020289	CYP71	1.36094	0.0682518	0	1.27944
Brassica oleracea	Bol020290	CYP71	1.85961	0.18652	0	3.49649
Brassica oleracea	Bol022374	CYP71	0	0.155631	0	0.0511834
Brassica oleracea	Bol022375	CYP71	0.0490158	0	1.60455	0.145517
Brassica oleracea	Bol022403	CYP71	0	0	0.106456	0
Brassica oleracea	Bol024342	CYP71	0	0	0	0.0488993
Brassica oleracea	Bol025104	CYP71	0	0	0	91.8847
Brassica oleracea	Bol025105	CYP71	0	0	0	13.2591
Brassica oleracea	Bol025106	CYP71	0.0642766	0	0.0637612	45.3524
Brassica oleracea	Bol025603	CYP71	0	0.125949	0	0.745589
Brassica oleracea	Bol028333	CYP71	0	0.198652	1.1788	0
Brassica oleracea	Bol029146	CYP71	0.920191	0.194307	3.9395	1.10233
Brassica oleracea	Bol029147	CYP71	0	0.452484	0	0.111608
Brassica oleracea	Bol029148	CYP71	3.37198	44.5198	27.0326	137.221
Brassica oleracea	Bol029150	CYP71	0.590566	7.10811	3.51498	9.25334
Brassica oleracea	Bol031069	CYP71	3.16303	1.83673	0.99084	8.23715
Brassica oleracea	Bol031073	CYP71	0.0486244	3.36518	2.99054	5.1968
Brassica oleracea	Bol031074	CYP71	11.2099	8.51788	1.44415	0.912431
Brassica oleracea	Bol031075	CYP71	0	9.52931	0	2.25002
Brassica oleracea	Bol031076	CYP71	0	12.4412	0	14.3207
Brassica oleracea	Bol031077	CYP71	6.20733	1.99702	3.13686	2.31802
Brassica oleracea	Bol031079	CYP71	0.61673	0.154646	0.76473	0.381446
Brassica oleracea	Bol031411	CYP71	1.49383	0.461021	0	9.21084
Brassica oleracea	Bol031412	CYP71	9.74434	7.1945	9.33056	4.48665
Brassica oleracea	Bol031413	CYP71	5.56012	2.0795	3.41215	1.35225
Brassica oleracea	Bol031419	CYP71	1.55639	0	0	0
Brassica oleracea	Bol031744	CYP71	0.0273682	0	0.0542975	0.135417
Brassica oleracea	Bol031832	CYP71	0.0241581	0	0.0479286	0.119533
Brassica oleracea	Bol032181	CYP71	0	0	0	0.222188
Brassica oleracea	Bol032182	CYP71	0	0.0485768	0	0
Brassica oleracea	Bol032188	CYP71	0	4.29182	10.4186	13.2807
Brassica oleracea	Bol032795	CYP71	0.0547435	0.164725	0.271522	0
Brassica oleracea	Bol038811	CYP71	0.637205	0.0491633	0	0
Brassica oleracea	Bol042790	CYP71	0.261945	0	0	0.259219
Brassica oleracea	Bol042792	CYP71	2.20815	0	0	0.140979
Brassica oleracea	Bol042793	CYP71	0.730825	0	0.362425	0
Brassica oleracea	Bol042794	CYP71	1.13724	1.86108	14.9327	3.19852
Brassica oleracea	Bol042795	CYP71	0	0.261328	0	0
Brassica oleracea	Bol042798	CYP71	0.0486244	9.6566	3.95523	12.4146
Brassica oleracea	Bol042800	CYP71	0.92943	5.20084	6.55088	1.64589
Brassica oleracea	Bol042801	CYP71	0	0	0.144703	0.288711
Brassica oleracea	Bol042802	CYP71	0	0.132076	0.130624	0
Brassica oleracea	Bol044698	CYP71	25.3639	41.6339	67.9003	59.0867
Brassica oleracea	Bol027351	CYP710	3.62513	0.630246	1.15074	0.90881
Brassica oleracea	Bol015014	CYP711	10.093	7.17839	4.27788	16.2078
Brassica oleracea	Bol002675	CYP712	0.6355	0.141647	0	0.0698765
Brassica oleracea	Bol024525	CYP712	0.402659	0	0	0
Brassica oleracea	Bol022387	CYP714	0.123346	1.54646	1.95771	2.9295
Brassica oleracea	Bol028040	CYP715	0.751009	0.0470793	0	0.0928993
Brassica oleracea	Bol044981	CYP715	0.0464902	0.04663	0	0.276039
Brassica oleracea	Bol002058	CYP718	0.199271	0	0	0
Brassica oleracea	Bol009797	CYP72	0	0	0.121435	0
Brassica oleracea	Bol002804	CYP72	12.0142	0.762078	2.92058	4.37034
Brassica oleracea	Bol009798	CYP72	0.936956	0.0469887	0	0.788126
Brassica oleracea	Bol029295	CYP72	0.141086	0.330191	0	1.02387
Brassica oleracea	Bol038280	CYP72	0.747647	0	0	1.78802
Brassica oleracea	Bol026270	CYP720	8.60683	1.96887	0	0.398469
Brassica oleracea	Bol027753	CYP721	2.22983	9.50527	10.8385	18.4253
Brassica oleracea	Bol029337	CYP722	0.99432	2.06936	0.591808	0.196795
Brassica oleracea	Bol029346	CYP722	0.785834	3.34937	1.1693	0
Brassica oleracea	Bol004225	CYP724	0	0.672499	0	0
Brassica oleracea	Bol043359	CYP724	0.11023	0.221123	0.218692	0.109083
Brassica oleracea	Bol004608	CYP73	0.454871	0.101386	16.4446	0.150046
Brassica oleracea	Bol004610	CYP73	463.361	71.4191	11.9155	7.90874
Brassica oleracea	Bol006704	CYP73	330.877	51.341	12.5801	7.29837
Brassica oleracea	Bol033347	CYP73	32.7374	0.0965776	0	0.47643
Brassica oleracea	Bol033349	CYP73	1274.08	122.629	20.3926	15.1028
Brassica oleracea	Bol027773	CYP734	0.97649	0.463939	2.90598	0.152578
Brassica oleracea	Bol040164	CYP735	0.237899	0	0	0
Brassica oleracea	Bol045100	CYP735	1.41848	0.43301	0.0611784	0
Brassica oleracea	Bol005051	CYP74	0.198864	9.82352	218.525	26.6165
Brassica oleracea	Bol035942	CYP74	145.981	22.4056	21.0194	32.7951
Brassica oleracea	Bol043829	CYP75	0.0951596	3.38833	0.0471982	9.84071
Brassica oleracea	Bol004433	CYP76	0.0471196	0.236307	0	0.139888
Brassica oleracea	Bol021735	CYP76	0.141633	0	0	0
Brassica oleracea	Bol021736	CYP76	5.73652	0.420372	0.571656	2.38482
Brassica oleracea	Bol021737	CYP76	1.81948	2.17981	5.46481	1.45044
Brassica oleracea	Bol021738	CYP76	0	3.11364	3.94059	6.78173
Brassica oleracea	Bol030192	CYP76	0.0951596	0	0.0943964	307.134
Brassica oleracea	Bol037290	CYP76	75.7778	0.259938	2.46796	0.359046
Brassica oleracea	Bol037527	CYP76	0	0.325169	0.137826	1.64993
Brassica oleracea	Bol037529	CYP76	1.16312	1.16662	1.15379	0.127891
Brassica oleracea	Bol002308	CYP77	0.286037	0.239082	3.16847	2.78344
Brassica oleracea	Bol002450	CYP77	0.0489174	0.0981291	0.1941	0.0484084
Brassica oleracea	Bol005847	CYP77	5.70147	3.11925	4.67417	7.32081
Brassica oleracea	Bol015369	CYP77	7.38061	1.88699	1.67484	0.954748
Brassica oleracea	Bol031312	CYP77	0.143019	3.01243	67.1526	17.88
Brassica oleracea	Bol004912	CYP78	0	0.0923786	0.0913629	0.319001
Brassica oleracea	Bol010373	CYP78	1.60207	0.567137	26.9466	0.559552
Brassica oleracea	Bol018450	CYP78	2.82313	0.0913426	0.0451691	0.450605
Brassica oleracea	Bol021794	CYP78	0.0922759	0.0925535	0.0915359	0.182632
Brassica oleracea	Bol026199	CYP78	0	0	0	0.0907999
Brassica oleracea	Bol031443	CYP78	5.58563	0.376634	2.86348	0.371597
Brassica oleracea	Bol037477	CYP78	0.0907294	0.500513	0.0450009	5.11777
Brassica oleracea	Bol040710	CYP78	11.838	0.294387	0.0485251	0.0484084
Brassica oleracea	Bol043713	CYP78	0.0454493	0.0455861	13.5255	3.64309
Brassica oleracea	Bol044573	CYP78	0.457052	0	0	0.226148
Brassica oleracea	Bol002695	CYP79	0	0	0.359605	0
Brassica oleracea	Bol018585	CYP79	1.93269	0.135244	7.22289	16.9019
Brassica oleracea	Bol024473	CYP79	0.117685	0	0	0.116461
Brassica oleracea	Bol027973	CYP79	0	0.0952598	0	0
Brassica oleracea	Bol028852	CYP79	1.75614	0.270989	61.0167	62.296
Brassica oleracea	Bol031784	CYP79	0.0895619	0	1.95456	7.84376
Brassica oleracea	Bol032767	CYP79	9.66924	0.235396	0.838109	7.52485
Brassica oleracea	Bol038222	CYP79	0.0471196	35.2097	14.0225	4.94271
Brassica oleracea	Bol044048	CYP79	0.0548668	2.75159	11.9739	1.84606
Brassica oleracea	Bol017376	CYP81	2.07958	0	0	0
Brassica oleracea	Bol000108	CYP81	0.509878	0	0	0
Brassica oleracea	Bol012237	CYP81	2.74157	0	0	0
Brassica oleracea	Bol014239	CYP81	2.12048	0	0	0
Brassica oleracea	Bol015032	CYP81	0	0.0981291	0	0
Brassica oleracea	Bol017374	CYP81	3.35123	0	0	0
Brassica oleracea	Bol017375	CYP81	2.57472	0	0	0
Brassica oleracea	Bol018619	CYP81	28.7058	10.4788	11.3321	23.3344
Brassica oleracea	Bol018620	CYP81	6.47317	14.7695	9.95049	31.3934
Brassica oleracea	Bol018621	CYP81	0.585832	2.05658	1.2107	1.01454
Brassica oleracea	Bol026044	CYP81	0	0.0989236	0	0.0488004
Brassica oleracea	Bol027250	CYP81	76.5174	3.22531	4.92976	0.675007
Brassica oleracea	Bol027253	CYP81	0	0.0527735	0	0
Brassica oleracea	Bol028913	CYP81	3.65413	65.7767	0.628302	85.4365
Brassica oleracea	Bol028914	CYP81	0.0488193	2.69314	0.0484278	279.82
Brassica oleracea	Bol028918	CYP81	25.1875	0.0487707	1.35057	0.192474
Brassica oleracea	Bol028919	CYP81	1.16932	0.537551	0	1.35001
Brassica oleracea	Bol028921	CYP81	0	67.2303	0.384342	45.7705
Brassica oleracea	Bol028923	CYP81	12.2996	0.239082	0.0472906	1.88707
Brassica oleracea	Bol032256	CYP81	0.290587	0.534345	0.192171	0
Brassica oleracea	Bol032710	CYP81	0.345194	0	0	0.0976007
Brassica oleracea	Bol032711	CYP81	0.0490158	0.29498	0.0486227	0.0485058
Brassica oleracea	Bol032712	CYP81	2.57185	0	10.3265	0.336159
Brassica oleracea	Bol032713	CYP81	1.41222	0	8.40455	1.04815
Brassica oleracea	Bol032714	CYP81	3.27331	0	12.9905	0.226007
Brassica oleracea	Bol033205	CYP81	0.195669	18.7917	2.66888	37.9038
Brassica oleracea	Bol033206	CYP81	4.61932	6.48651	1.97761	5.38927
Brassica oleracea	Bol041268	CYP81	157.326	14.7481	26.4761	23.339
Brassica oleracea	Bol041917	CYP81	9.84277	3.80087	52.8223	3.31172
Brassica oleracea	Bol042981	CYP81	0.214633	11.7327	7.71805	9.02699
Brassica oleracea	Bol043636	CYP81	6.49239	7.85867	20.702	8.52667
Brassica oleracea	Bol043643	CYP81	18.1363	7.92484	17.3394	10.9467
Brassica oleracea	Bol043644	CYP81	0.782678	0.883162	1.7469	0.726126
Brassica oleracea	Bol044719	CYP81	0	0.219468	1.59174	0
Brassica oleracea	Bol017469	CYP82	0.368307	0	0	0
Brassica oleracea	Bol033611	CYP82	5.42983	0	0	0
Brassica oleracea	Bol033613	CYP82	6.74933	0	0.0523062	0
Brassica oleracea	Bol042482	CYP82	0	0	0.0541827	0
Brassica oleracea	Bol005188	CYP83	5.51324	3.47222	10.1749	0
Brassica oleracea	Bol015432	CYP83	0.0489174	0	0	0
Brassica oleracea	Bol033477	CYP83	136.143	5.07593	263.901	74.4334
Brassica oleracea	Bol040365	CYP83	10.0452	389.875	247.865	91.8193
Brassica oleracea	Bol043996	CYP83	2.51203	0.761736	11.5322	1.09842
Brassica oleracea	Bol043997	CYP83	0	0	8.73451	0.484084
Brassica oleracea	Bol009988	CYP84	0.465494	0.311263	0	0.15355
Brassica oleracea	Bol009989	CYP84	0.282172	11.368	0.396482	1.11694
Brassica oleracea	Bol012470	CYP84	0	0	0	0.0468104
Brassica oleracea	Bol018530	CYP84	3.36905	2.85931	2.93071	8.36064
Brassica oleracea	Bol018672	CYP84	0.538583	2.96018	41.0347	23.6205
Brassica oleracea	Bol029008	CYP84	53.7488	33.9668	21.3866	56.3577
Brassica oleracea	Bol005363	CYP85	0	0.262169	0.414858	1.96584
Brassica oleracea	Bol032288	CYP85	0.0553656	0	0.219686	0.328737
Brassica oleracea	Bol033141	CYP85	0.221462	0.166596	3.84451	2.02721
Brassica oleracea	Bol043043	CYP85	0.264792	1.00924	3.30962	38.729
Brassica oleracea	Bol006173	CYP86	0	0	0	0.0462714
Brassica oleracea	Bol011517	CYP86	2.7841	6.15217	3.45221	15.1532
Brassica oleracea	Bol015515	CYP86	0	0	0	0.236347
Brassica oleracea	Bol017086	CYP86	0.437358	0.131602	0.0433851	0.0432808
Brassica oleracea	Bol018470	CYP86	0.135841	0.0908332	0.134752	0.134428
Brassica oleracea	Bol020637	CYP86	0	0	0	0.0867172
Brassica oleracea	Bol025958	CYP86	3.16928	0	0	0
Brassica oleracea	Bol030226	CYP86	2.56193	3.20078	7.75792	3.7362
Brassica oleracea	Bol032609	CYP86	0.0907294	1.59254	0.180004	2.4691
Brassica oleracea	Bol040623	CYP86	0.306701	0.0439463	0.0869262	0.953889
Brassica oleracea	Bol040682	CYP86	0.963918	34.1463	5.82405	0.650379
Brassica oleracea	Bol004051	CYP87	0	0.11691	0	0
Brassica oleracea	Bol031385	CYP87	0.257514	0	0	0
Brassica oleracea	Bol013458	CYP88	2.6792	8.01201	1.62416	2.25853
Brassica oleracea	Bol040956	CYP88	0.951183	0.583027	2.98792	0.418349
Brassica oleracea	Bol002252	CYP89	1.30505	104.669	27.8095	150.432
Brassica oleracea	Bol028741	CYP89	10.8162	0.733024	2.94819	0.289289
Brassica oleracea	Bol040615	CYP89	71.6467	105.945	54.4079	52.951
Brassica oleracea	Bol005946	CYP90	0.485276	1.31419	0.28883	0.528249
Brassica oleracea	Bol010530	CYP90	1.15742	0.110562	2.07758	0.327249
Brassica oleracea	Bol015423	CYP90	0	0.327243	0	0
Brassica oleracea	Bol018666	CYP90	0.767674	0.769983	2.08148	20.157
Brassica oleracea	Bol024487	CYP90	0.277616	0.591627	3.09781	4.42925
Brassica oleracea	Bol029002	CYP90	0.529584	0.482888	0.191031	4.00202
Brassica oleracea	Bol030838	CYP90	0.478602	1.72815	1.13943	12.03
Brassica oleracea	Bol040403	CYP90	0.0990278	0.546292	0.343818	0.78398
Brassica oleracea	Bol044018	CYP90	2.53924	6.28761	9.5245	20.9664
Brassica oleracea	Bol024524	CYP93	0.155165	0	0	0
Brassica oleracea	Bol035986	CYP93	0.0706112	0.0708236	0	0.0698765
Brassica oleracea	Bol004208	CYP94	0	0.154973	0.153269	8.40955
Brassica oleracea	Bol004209	CYP94	2.4764	5.54534	5.48436	13.222
Brassica oleracea	Bol005259	CYP94	0.292623	0.660382	0	0
Brassica oleracea	Bol013448	CYP94	408.217	0.989236	0.538098	1.26881
Brassica oleracea	Bol013902	CYP94	0.790616	0	0	0
Brassica oleracea	Bol019138	CYP94	1.15091	0.0961974	0	0.759288
Brassica oleracea	Bol020730	CYP94	42.5111	6.18097	0	0.190572
Brassica oleracea	Bol037427	CYP94	401.978	42.4103	0.142991	0.142647
Brassica oleracea	Bol045464	CYP94	8.21871	9.42812	13.1812	3.45783
Brassica oleracea	Bol016308	CYP96	0	0.129969	0	0
Brassica oleracea	Bol001077	CYP96	0.0465791	0	0	0.0460944
Brassica oleracea	Bol008658	CYP96	0.511067	0.206011	0.541724	0.505749
Brassica oleracea	Bol014196	CYP96	0.145293	3.25465	7.92705	0.143782
Brassica oleracea	Bol016302	CYP96	0.294095	122.244	25.5755	32.5231
Brassica oleracea	Bol016303	CYP96	0.0980316	73.8186	50.8593	38.1983
Brassica oleracea	Bol016304	CYP96	0	0.110064	0.217707	0
Brassica oleracea	Bol016310	CYP96	0.195669	2.10977	6.84203	0.29045
Brassica oleracea	Bol018554	CYP96	0.282445	0.354118	0.455042	1.11786
Brassica oleracea	Bol018555	CYP96	0.142739	80.2222	4.43663	208.444
Brassica oleracea	Bol018557	CYP96	0	0.757648	0.0936646	0.467197
Brassica oleracea	Bol018558	CYP96	0.542213	0.349614	0	0
Brassica oleracea	Bol018560	CYP96	0	0	0	1.64993
Brassica oleracea	Bol027080	CYP96	0.0996354	0.0499676	0	0.0985987
Brassica oleracea	Bol028820	CYP96	0.383635	2.30874	0.428129	0.379644
Brassica oleracea	Bol039318	CYP96	0.0718609	0	0	0
Brassica oleracea	Bol042909	CYP96	0	0	0.136528	0
Brassica oleracea	Bol004884	CYP97	0	0.270271	0.932404	0
Brassica oleracea	Bol000174	CYP97	0.472713	1.54586	0.88307	1.07409
Brassica oleracea	Bol005984	CYP97	0	0.842556	0.416646	1.66258
Brassica oleracea	Bol027064	CYP97	5.42251	32.1053	4.81704	47.2136
Brassica oleracea	Bol028312	CYP97	0.730664	2.41097	1.33091	2.29868
Brassica oleracea	Bol036304	CYP97	1.00015	4.55005	5.19097	3.94131
Brassica oleracea	Bol005134	CYP98	8.23196	3.93634	2.70615	10.5144
Brassica oleracea	Bol006894	CYP98	0.0959088	23.2798	0	0.142366
Brassica oleracea	Bol020585	CYP98	123.719	42.0037	13.056	3.22063
Brassica oleracea	Bol039941	CYP98	0.0505412	0	0	0
