# Supplementary material for: Evolutionary history and functional divergence of the cytochrome P450 gene superfamily between Arabidopsis thaliana and Brassica species uncover effects of whole genome and tandem duplications
Source: BMC Genomics. 2017 Sep 18;18:733. doi: 10.1186/s12864-017-4094-7 (PMC5604286; doi:10.1186/s12864-017-4094-7)
Supplement: Supplementary file 7 — Expression statistics of the members of cytochrome P450 gene families among A. thaliana, B. rapa, and B. oleracea. This file contained the proportion of expressed P450s in different cytochrome P450 gene family among three species. (XLSX 12 kb) [file 12864_2017_4094_MOESM7_ESM.xlsx]

## Sheet: Percentage
Family	Arabidopsis thaliana			Brassica rapa			Brassica oleracea
	Expressed P450s	Total P450s	Percentage (%)	Expressed P450s	Total P450s	Percentage (%)	Expressed P450s	Total P450s	Percentage (%)
CYP51	1	1	100	2	3	66.667	4	5	80
CYP701	1	1	100	1	1	100	1	1	100
CYP702	4	6	66.667	2	4	50	1	3	33.333
CYP703	1	1	100	0	2	0	1	2	50
CYP704	2	3	66.667	4	5	80	3	4	75
CYP705	23	25	92	15	22	68.182	3	3	100
CYP706	5	8	62.5	8	10	80	8	9	88.889
CYP707	4	4	100	8	8	100	9	9	100
CYP708	4	4	100	6	6	100	2	4	50
CYP709	3	3	100	6	6	100	6	7	85.714
CYP71	38	50	76	57	73	78.082	58	77	75.325
CYP710	3	4	75	2	3	66.667	1	2	50
CYP711	1	1	100	1	1	100	1	1	100
CYP712	1	2	50	2	2	100	2	2	100
CYP714	2	2	100	1	1	100	1	2	50
CYP715	1	1	100	2	4	50	2	3	66.667
CYP716	2	3	66.667	0	0	-	0	0	-
CYP718	1	1	100	1	1	100	1	1	100
CYP72	9	9	100	16	18	88.889	5	6	83.333
CYP720	1	1	100	1	1	100	1	1	100
CYP721	1	1	100	1	1	100	1	1	100
CYP722	1	1	100	1	1	100	2	2	100
CYP724	1	1	100	2	2	100	2	2	100
CYP73	1	1	100	6	6	100	5	5	100
CYP734	1	1	100	1	1	100	1	1	100
CYP735	2	2	100	3	3	100	2	2	100
CYP74	2	2	100	2	2	100	2	2	100
CYP75	1	1	100	1	1	100	1	1	100
CYP76	7	9	77.778	11	12	91.667	9	12	75
CYP77	5	5	100	5	5	100	5	5	100
CYP78	6	6	100	9	11	81.818	10	12	83.333
CYP79	7	10	70	8	11	72.727	9	11	81.818
CYP81	16	18	88.889	30	32	93.75	34	38	89.474
CYP82	5	5	100	4	4	100	4	9	44.444
CYP83	2	2	100	6	6	100	6	6	100
CYP84	2	2	100	4	4	100	6	6	100
CYP85	2	2	100	4	4	100	4	4	100
CYP86	11	11	100	9	13	69.231	11	14	78.571
CYP87	1	1	100	2	2	100	2	2	100
CYP88	2	2	100	2	2	100	2	2	100
CYP89	7	7	100	2	4	50	3	3	100
CYP90	4	4	100	7	9	77.778	9	9	100
CYP93	1	1	100	1	1	100	2	2	100
CYP94	6	6	100	9	10	90	9	10	90
CYP96	14	14	100	25	30	83.333	17	32	53.125
CYP97	3	3	100	3	4	75	6	7	85.714
CYP98	3	3	100	3	4	75	4	4	100
